# Supplementary material for: Identification of Parthenogenesis-Inducing Effector Proteins in Wolbachia
Source: Genome Biol Evol. 2024 Mar 26;16(4):evae036. doi: 10.1093/gbe/evae036 (PMC11019157; doi:10.1093/gbe/evae036)
Supplement: evae036_Supplementary_Data [file evae036_supplementary_data.zip]

Archive with 7 entries (7 files):
- List of Supplemental Materials.docx
- pifs_FileS1_supplFigs_20240206.pdf
- pif_suppl_20240205.xlsx
- suppl_file_S2_pifA_robetta.pdb
- suppl_file_S3_pifB_Ndel_robetta.pdb
- suppl_file_S4_pifB_Cdel_robetta.pdb
- suppl_file_S5_pifA.fa
