# Supplementary material for: Identification of Parthenogenesis-Inducing Effector Proteins in Wolbachia
Source: Genome Biol Evol. 2024 Mar 26;16(4):evae036. doi: 10.1093/gbe/evae036 (PMC11019157; doi:10.1093/gbe/evae036)
Supplement: evae036_Supplementary_Data [file evae036_supplementary_data.zip › pif_suppl_20240205.xlsx]

## Sheet: Table S1 Genomes
Strain	Host	Supergroup	ftp	Accession	annotation	date
wAu	Drosophila simulans	A	https://ftp.ncbi.nlm.nih.gov/genomes/all/GCA/000/953/315/GCA_000953315.1_Wau001/	GCF_000953315.1	refseq	2021-05-17
wDacA	Dactylopius coccus	A	https://ftp.ncbi.nlm.nih.gov/genomes/all/GCF/001/648/025/GCF_001648025.1_ASM164802v1	GCF_001648025.1	refseq	2021-05-17
wHa	Drosophila simulans	A	https://ftp.ncbi.nlm.nih.gov/genomes/all/GCF/000/376/605/GCF_000376605.1_ASM37660v1/	GCF_000376605.1	refseq	2021-05-17
wMel	Drosophila melanogaster	A	https://ftp.ncbi.nlm.nih.gov/genomes/all/GCF/000/008/025/GCF_000008025.1_ASM802v1/	GCF_000008025.1	refseq	2021-05-17
wNfe	Nomada ferruginata	A	https://ftp.ncbi.nlm.nih.gov/genomes/all/GCF/001/675/785/GCF_001675785.1_ASM167578v1/	GCF_001675785.1	refseq	2021-05-17
wNfla	Nomada flava	A	https://ftp.ncbi.nlm.nih.gov/genomes/all/GCF/001/675/695/GCF_001675695.1_ASM167569v1/	GCF_001675695.1	refseq	2021-05-17
wNleu	Nomada leucophthalma	A	https://ftp.ncbi.nlm.nih.gov/genomes/all/GCF/001/675/715/GCF_001675715.1_ASM167571v1/	GCF_001675715.1	refseq	2021-05-17
wNpa	Nomada panzeri	A	https://ftp.ncbi.nlm.nih.gov/genomes/all/GCF/001/675/775/GCF_001675775.1_ASM167577v1/	GCF_001675775.1	refseq	2021-05-17
wRec	Drosophila recens	A	https://ftp.ncbi.nlm.nih.gov/genomes/all/GCF/000/742/435/GCF_000742435.1_ASM74243v1/	GCF_000742435.1	refseq	2021-05-17
wRi	Drosophila simulans	A	https://ftp.ncbi.nlm.nih.gov/genomes/all/GCF/000/022/285/GCF_000022285.1_ASM2228v1/	GCF_000022285.1	refseq	2021-05-17
wSuz	Drosophila suzukii	A	https://ftp.ncbi.nlm.nih.gov/genomes/all/GCF/000/333/795/GCF_000333795.1_ASM33379v2/	GCF_000333795.1	refseq	2021-05-17
wVitA	Nasonia vitripennis	A	https://ftp.ncbi.nlm.nih.gov/genomes/all/GCF/001/983/615/GCF_001983615.1_ASM198361v1/	GCF_001983615.1	refseq	2021-05-17
wAlbB	Aedes albopictus	B	https://ftp.ncbi.nlm.nih.gov/genomes/all/GCF/004/171/285/GCF_004171285.1_ASM417128v1/	GCF_004171285.1	refseq	2021-05-17
wAus	Plutella australiana	B	https://ftp.ncbi.nlm.nih.gov/genomes/all/GCF/002/318/985/GCF_002318985.1_ASM231898v1/	GCF_002318985.1	refseq	2021-05-17
wBol1b	Hypolimnas bolina	B	https://ftp.ncbi.nlm.nih.gov/genomes/all/GCF/000/333/775/GCF_000333775.1_ASM33377v1/	GCF_000333775.1	refseq	2021-05-17
wDacB	Dactylopius coccus	B	https://ftp.ncbi.nlm.nih.gov/genomes/all/GCF/001/648/015/GCF_001648015.1_ASM164801v1/	GCF_001648015.1	refseq	2021-05-17
wDi	Diaphorina citri	B	https://ftp.ncbi.nlm.nih.gov/genomes/all/GCF/000/331/595/GCF_000331595.1_wACP3/	GCF_000331595.1	refseq	2021-05-17
wLcla	Leptopilina clavipes	B	https://ftp.ncbi.nlm.nih.gov/genomes/all/GCF/006/334/525/GCF_006334525.1_ASM633452v1/	GCF_006334525.1	refseq	2021-05-17
wNo	Drosophila simulans	B	https://ftp.ncbi.nlm.nih.gov/genomes/all/GCF/000/376/585/GCF_000376585.1_ASM37658v1/	GCF_000376585.1	refseq	2021-05-17
wPip	Culex quinquefasciatus Pel	B	https://ftp.ncbi.nlm.nih.gov/genomes/all/GCF/000/073/005/GCF_000073005.1_ASM7300v1/	GCF_000073005.1	refseq	2021-05-17
wStri	Laodelphax striatella	B	https://ftp.ncbi.nlm.nih.gov/genomes/all/GCF/007/115/015/GCF_007115015.1_ASM711501v1/	GCF_007115015.1	refseq	2021-05-17
wTpre	Trichogramma pretiosum	B	https://ftp.ncbi.nlm.nih.gov/genomes/all/GCF/001/439/985/GCF_001439985.1_wTPRE_1.0/	GCF_001439985.1	refseq	2021-05-17
wVitB	Nasonia vitripennis	B	https://ftp.ncbi.nlm.nih.gov/genomes/all/GCF/000/204/545/GCF_000204545.1_WVB_1.0/	GCF_000204545.1	refseq	2021-05-17
wVulC	Armadillidium vulgare	B	https://ftp.ncbi.nlm.nih.gov/genomes/all/GCF/001/027/565/GCF_001027565.1_ASM102756v1/	GCF_001027565.1	refseq	2021-05-17
wOo	Onchocerca ochengi	C	https://ftp.ncbi.nlm.nih.gov/genomes/all/GCF/000/306/885/GCF_000306885.1_ASM30688v1/	GCF_000306885.1	refseq	2021-05-17
wOv	Onchocerca volvulus	C	https://ftp.ncbi.nlm.nih.gov/genomes/all/GCF/000/530/755/GCF_000530755.1_W_O_volvulus_Cameroon_v3/	GCF_000530755.1	refseq	2021-05-17
wBm	Brugia malayi	D	https://ftp.ncbi.nlm.nih.gov/genomes/all/GCF/000/008/385/GCF_000008385.1_ASM838v1/	GCF_000008385.1	refseq	2021-05-17
wWb	Wuchereria bancrofti	D	https://ftp.ncbi.nlm.nih.gov/genomes/all/GCF/002/204/235/GCF_002204235.2_ASM220423v2/	GCF_002204235.2	refseq	2021-05-17
wFol	Folsomia candida	E	https://ftp.ncbi.nlm.nih.gov/genomes/all/GCF/001/931/755/GCF_001931755.2_ASM193175v2/	GCF_001931755.2	refseq	2021-05-17
wCle	Cimex lectularius	F	https://ftp.ncbi.nlm.nih.gov/genomes/all/GCF/000/829/315/GCF_000829315.1_ASM82931v1/	GCF_000829315.1	refseq	2021-05-17
wCfeJ	Ctenocephalides felis	J	https://ftp.ncbi.nlm.nih.gov/genomes/all/GCF/012/277/315/GCF_012277315.1_ASM1227731v1/	GCF_012277315.1	refseq	2021-05-17
wPpe	Pratylenchus penetrans	L	https://ftp.ncbi.nlm.nih.gov/genomes/all/GCF/001/752/665/GCF_001752665.1_ASM175266v1/	GCF_001752665.1	refseq	2021-05-17
wCfeT	Ctenocephalides felis	T	https://ftp.ncbi.nlm.nih.gov/genomes/all/GCF/012/277/295/GCF_012277295.1_ASM1227729v1/	GCF_012277295.1	refseq	2021-05-17

## Sheet: Table S2 Sex determining genes
Sex determining genes in Trichogramma pretiosum, and other loci that could easily be misidentified as those sex determining genes.
Gene	Gene ID (i5k/GenBank)	Locus Tag (RefSeq)	Notes
transformer (tra)	TPRE011649	LOC106655488	Annotsted in RefSeq as “serine/arginine repetitive matrix protein 1-like”
transformer-2 (tra-2)	TPRE006955	LOC106653185	Annotated in RefSeq as “transformer-2 protein homolog beta”
doublesex (dsx)	TPRE001316	LOC106656335	This is the true dsx as inferred by the presence of the more N-terminal DM domain, and the more C-terminal dsx dimerization domain. Annotated in RefSeq as uncharacterized.
DM domain containing protein	TPRE009328	LOC106652781	Annotated in RefSeq as “doublesex- and mab-3-related transcription factor A1”. However, this is not the true dsx and this is a mis-annotation cause by the presence of the DM domain. There is no dsx dimerization domain.
DM domain containing protein	TPRE005146	LOC106659983	Annotation in RefSeq is “doublesex and mab-3 related transcription factor 3, truncated-like”. However, this is not the true dsx and this is a mis-annotation cause by the presence of the DM domain. There is no dsx dimerization domain.
sister of sex lethal (ssx)	TPRE006531	LOC106652453	Annotated in RefSeq as sex lethal (sxl). However, this is not sxl, but rather an out paraloug of sxl, sister of sex lethal (ssx). Ssx loci are more conserved across insects and this is a common mis-annotation.
A-kinase anchor protein 17A	TPRE009393	LOC106652804	In RefSeq this protein is annotated with domain homology to pfam06495 (“Transformer; Fruit fly transformer protein”). Simply searching for “transformer” on GenBank may bring up this protein.

## Sheet: Table S3 Primers
Category	Primer	Sequence 5' -> 3'	Reference	Notes
Cloning Primers
	wTpre_1416_pENTR1_F	caccATGAAAAAAAGCACCTCTTTATC	This study	5' cacc facilitates directional pENTR ligation
	wTpre_1416_pENTR1_R	TCAACGTGGAACTTCTCTTGTTTC	This study
	wTpre_1417_pENTR1_F	caccATGCAATTTTATCTCTATCTAAC	This study	5' cacc facilitates directional pENTR ligation
	wTpre_1417_pENTR1_R	CTAGCGTCCGTCATTACATCTAC	This study
PCR Primers
	Wspec_F	CATACCTATTCGAAGGGATAG	Werren and Windsor (1995) doi: 10.1098/rspb.2000.1139	16S, Wolbachia screening
	Wspec_R	AGCTTCGAGTGAAACCAATTC	Werren and Windsor (1995) doi: 10.1098/rspb.2000.1139	16S, Wolbachia screening
	28S_F	CCCTGTTGAGCTTGACTCTAGTCTGGC	Werren et al (1995) doi:10.1098/rspb.1995.0196	28S, arthropod -- used to test extraction integrity
	28S_R	AAGAGCCGACATCGAAGGATC	Werren et al (1995) doi:10.1098/rspb.1995.0196	28S, arthropod -- used to test extraction integrity
	wTpre_pif_operon_F	CCGCTTTCTTCCAGGACTCA	This study	Targets 5' end of pifA transcript in wTpre
	wTpre_pif_operon_R	TGCAAAACTTCCACCAGGCA	This study	Targets 3' end of pifB transcript in wTpre
	wTpre_1416_F	CGGGAAAGTTCGAGAAGTAGG	This study	Used for RT to check if gene was expressed and not annotation artifact
	wTpre_1616_R	AGCTAGGGATAGGAGAAGTACC	This study	Used for RT to check if gene was expressed and not annotation artifact
	wTpre_1417_F	CTGGAGCTATTGCTGAAGAGG	This study	Used for RT to check if gene was expressed and not annotation artifact
	wTpre_1417_R	GCGTCCGTCATTACATCTACC	This study	Used for RT to check if gene was expressed and not annotation artifact
qRT-PCR Primers
	wTpre_pifA_qF	CGGGAAAGTTCGAGAAGTAGG	This study
	wTpre_pifA_qR	ACCATCTCTCCGAGAATAGCC	This study
	wTpre_pifB_qF	CTGGAGCTATTGCTGAAGAGG	This study
	wTpre_pifB_qR	ATTCAGCTGAGGAATGAAGAGG	This study
	wTpre_ftsz_qF	GCCAATAGAGTGCGTGAAGA	This study
	wTpre_ftsz_qR	GCCAGTTGCAAGAACAGAAAC	This study
	wLcla_pifA_qF	TTCCAAATCTCCAGCTAAGAGG	This study
	wLcla_pifA_qR	TCAACGCATAATATCCTTAGCTTCC	This study
	wLcla_pifB_qF	GAGTACTTTCCCTCGGTATTGC	This study
	wLcla_pifB_qR	CTACCTATCGTTCTTACCCTTGC	This study
	wLcla_ftsz_qF	GAGAAGCAAGAGCGGTAGTT	This study
	wLcla_ftsz_qR	CATACGTCGCACACCTTCA	This study

## Sheet: Table S4 Vectors
Empty Vectors
Name	Bacterial Resistance	Yeast Selection	Source	Citation
pENTR™/D-TOPO™	Kanamycin	N/A	Invitrogen™ K240020
pAG424GAL-ccdB	Chloramphenicol and Ampicillin	TRP1	pAG424GAL-ccdB was a gift from Susan Lindquist (Addgene plasmid # 14151 ; http://n2t.net/addgene:14151 ; RRID:Addgene_14151)
pAG425GAL-ccdB	Chloramphenicol and Ampicillin	LEU2	pAG425GAL-ccdB was a gift from Susan Lindquist (Addgene plasmid # 14153 ; http://n2t.net/addgene:14153 ; RRID:Addgene_14153)
pFUS	Chloramphenicol and Ampicillin	LEU2	pFUS was a gift from Irene Newton	Lesser, Cammie F., and Samuel I. Miller. "Expression of microbial virulence proteins in Saccharomyces cerevisiae models mammalian infection." The EMBO journal 20.8 (2001): 1840-1849.
Entry and Expression Vectors Generated
Name	Bacterial Resistance	Yeast Selection	Notes	Figure
pENTR_wTprePifA	Kanamycin	N/A	Entry vector	n/a
pENTR_wTprePifB	Kanamycin	N/A	Entry vector	n/a
pAG424GAL-wTprePifA	Ampicillin	TRP1	TRP1 selection, GAL promotor, no tag	Figure 4
pAG425GAL-wTprePifA	Ampicillin	LEU2	LEU2 selection, GAL promotor, no tag	Figure 4
pAG425GAL-wTprePifB	Ampicillin	LEU2	LEU2 selection, GAL promotor, no tag	Figure 4
pFus-GFP	Ampicillin	LEU2	LEU2 selection, GAL promotor, N-terminal GFP	Figure 5
pFus-GFP-PifA	Ampicillin	LEU2	LEU2 selection, GAL promotor, N-terminal GFP	Figure 5

## Sheet: Table S5 Yeast Strains
Strain Name	Isogenic Background	Genotype	Source	Notes
W303 MATa	W303	MATa ura3-1 ade2-1 his3-11,-15 leu2-3,-112 can1-100 trp1-1	Judy Berman Strain Collection --> Rolf Sternglanz/Annetti M. Romeo --> Melissa Gardner/Mark McClellan --> Amelia Lindsey	This is Berman strain # 195 Enomoto and Berman. 1998. Genes & Dev. 12:219-232. Enomoto et al. 1994. Chromosoma 103:237-250. Lontine et al. 1993. Genetics 133:171-182.

## Sheet: Table S6  PI orthogroups
Orthogroup	wTpre_members	wLcla_members	wTpre_status	wLcla_status	orthogroup_annotation	note
PI_01	wTpre_RS01055,wTpre_RS01495	OUY_RS01125,OUY_RS01215,OUY_RS01805,OUY_RS01985,OUY_RS03105,OUY_RS03930,OUY_RS05645,OUY_RS05650	pseudo,pseudo	pseudo,pseudo,pseudo,pseudo,pseudo,pseudo,pseudo,pseudo	helix-turn-helix domain-containing protein	.
PI_02	wTpre_RS00495	OUY_RS00525	pseudo	pseudo	DNA-processing protein DprA	.
PI_03	wTpre_RS01050	OUY_RS01175	pseudo	pseudo	P44/Msp2 family outer membrane protein	.
PI_04	wTpre_RS01305	OUY_RS00220,OUY_RS01180,OUY_RS03170,OUY_RS03800	pseudo	pseudo,pseudo,pseudo,pseudo	transposase	.
PI_05	wTpre_RS02940	OUY_RS04395	pseudo	pseudo	hypothetical protein	.
PI_06	wTpre_RS03385	OUY_RS03210	pseudo	pseudo	ankyrin repeat domain-containing protein	.
PI_07	wTpre_RS03805	OUY_RS03630	pseudo	pseudo	peptidase M61	.
PI_08	wTpre_RS05420	OUY_RS05620	protein coding	protein coding	hypothetical protein	pifA
PI_09	wTpre_RS05625	OUY_RS01420	pseudo	pseudo	hypothetical protein	.
PI_10	wTpre_RS05735	OUY_RS05640	protein coding	protein coding	hypothetical protein	pifB

## Sheet: Table S7 hhpred wTpre PifA
No	Hit	Prob	E-value	P-value	Score	SS	Cols	Query HMM	Template HMM
1	PF15967.7 ; Nucleoporin_FG2 ; Nucleoporin FG repeated region	73.7	150	0.0019	33.4	13.9	146	10-166	245-409 (596)
2	6QW6_5X Probable ATP-dependent RNA helicase DDX23; RNP complex, splicing, RNA, protein, spliceosome; HET: M7M, IHP, GTP; 2.92A {Homo sapiens}	58.2	18	0.00024	39	3.7	95	275-369	1-98 (820)
3	6X89_S5 serine/arginine-rich-splicing factor SR34 isoform X2; respiration, mitochondria, electron transport chain, complex I, MEMBRANE PROTEIN; HET: PC1, FMN, NAP, SF4;{Vigna radiata}	44.9	41	0.00053	30.9	3.3	79	289-368	301-379 (399)
4	PF06495.13 ; Transformer ; Fruit fly transformer protein	33	140	0.0019	30.3	5.1	99	342-445	69-185 (185)
5	6Y50_p Probable ATP-dependent RNA helicase DDX46; 17S U2 snRNP, SPLICING; 4.1A {Homo sapiens}	32.2	80	0.001	35.9	3.7	95	281-375	1-96 (1031)
6	7DCO_V CWC22 isoform 1; RNA splicing, spliceosome, Bact complex, Prp2, Spp2, ATPase/helicase, activation, SPLICING; HET: GTP, ZN, IHP; 2.5A {Saccharomyces cerevisiae}	28	72	0.00093	34	2.4	79	289-367	493-577 (577)
7	4WFC_E Exosome complex exonuclease RRP6; Rrp6-Rrp47 complex, nuclear exosome, RNA degradation, RNA processing, HYDROLASE; HET: SO4; 2.35A {Saccharomyces cerevisiae}	24.3	660	0.0086	21.8	8.7	82	62-156	13-96 (115)
8	3GHG_D Fibrinogen alpha chain; triple-stranded coiled coil, beta sheets, alpha helices, Amyloid, Amyloidosis, Blood coagulation, Disease mutation, Glycoprotein, Phosphoprotein, Secreted; HET: BMA, GAL, NAG, MAN, SIA, NDG; 2.9A {Homo sapiens} SCOP: h.1.8.0	24.2	700	0.0091	29.1	8.9	112	46-189	51-164 (562)
9	PF14316.8 ; DUF4381 ; Domain of unknown function (DUF4381)	23.1	590	0.0076	21.2	6.2	93	59-151	49-150 (150)
10	6QEQ_C PcfF; Accessory factor, DNA BINDING PROTEIN; HET: MSE; 1.9A {Enterococcus faecalis}	22.8	550	0.0071	20.3	6	91	66-158	22-113 (118)
11	7ABG_A6 Serine/arginine-rich splicing factor 1; Complex, spliceosome, catalytic activation, splicing; HET: GTG, IHP, GTP; 7.8A {Homo sapiens}	22.6	140	0.0018	24.3	2.6	44	325-368	204-248 (248)
12	5IJO_G Nucleoporin p58/p45; Nuclear pore complex, Nucleocytoplasmic transport, Transport protein; 21.4A {Homo sapiens}	22.6	850	0.011	28.9	9.1	144	21-166	250-413 (599)

## Sheet: Table S8 hhpred wTpre PifB
No	Hit	Prob	E-value	P-value	Score	SS	Cols	Query HMM	Template HMM
1	6S6Q_A LRR receptor-like serine/threonine-protein kinase GSO1; membrane receptor kinase, leucine-rich repeat domain, peptide hormone identification, Casparian strip, root development, receptor activation, SIGNALING; HET: TYS, BMA, NAG; 2.95A {Arabidopsis thaliana}	100	1.3e-37	1.6e-42	420.8	47.6	742	97-1151	78-822 (863)
2	6S6Q_A LRR receptor-like serine/threonine-protein kinase GSO1; membrane receptor kinase, leucine-rich repeat domain, peptide hormone identification, Casparian strip, root development, receptor activation, SIGNALING; HET: TYS, BMA, NAG; 2.95A {Arabidopsis thaliana}	100	6e-36	7.7e-41	404.6	43.0	742	67-983	76-820 (863)
3	6S6Q_A LRR receptor-like serine/threonine-protein kinase GSO1; membrane receptor kinase, leucine-rich repeat domain, peptide hormone identification, Casparian strip, root development, receptor activation, SIGNALING; HET: TYS, BMA, NAG; 2.95A {Arabidopsis thaliana}	100	7.2e-34	9.4e-39	384.4	43.3	300	101-456	58-357 (863)
4	4MN8_A LRR receptor-like serine/threonine-protein kinase FLS2; FLS2, BAK1, flg22, Flagellin, plant immunity, Leucine-rich repeat, TRANSFERASE-TRANSFERASE RECEPTOR complex; HET: SO4, NAG; 3.062A {Arabidopsis thaliana}	100	6e-33	7.8e-38	371	33.8	689	96-977	67-756 (782)
5	6S6Q_A LRR receptor-like serine/threonine-protein kinase GSO1; membrane receptor kinase, leucine-rich repeat domain, peptide hormone identification, Casparian strip, root development, receptor activation, SIGNALING; HET: TYS, BMA, NAG; 2.95A {Arabidopsis thaliana}	100	1.3e-31	1.7e-36	362.5	39.9	720	4-908	98-823 (863)
6	4MN8_A LRR receptor-like serine/threonine-protein kinase FLS2; FLS2, BAK1, flg22, Flagellin, plant immunity, Leucine-rich repeat, TRANSFERASE-TRANSFERASE RECEPTOR complex; HET: SO4, NAG; 3.062A {Arabidopsis thaliana}	100	3.1e-32	4.1e-37	364.1	32.0	703	12-898	48-755 (782)
7	4MN8_A LRR receptor-like serine/threonine-protein kinase FLS2; FLS2, BAK1, flg22, Flagellin, plant immunity, Leucine-rich repeat, TRANSFERASE-TRANSFERASE RECEPTOR complex; HET: SO4, NAG; 3.062A {Arabidopsis thaliana}	100	2.2e-31	2.8e-36	356	35.5	705	126-1167	49-755 (782)
8	5GR8_A Leucine-rich repeat receptor-like protein kinase PEPR1; PEPR1, DAMP, PRR, AtPEP1., TRANSFERASE; HET: NAG; 2.587A {Arabidopsis thaliana}	100	1.3e-30	1.7e-35	344	40.4	649	97-987	43-691 (710)
9	5HZ0_B Probable LRR receptor-like serine/threonine-protein kinase At4g26540; Plant Receptor, TRANSFERASE; HET: PTR, NAG; 2.56A {Arabidopsis thaliana}	100	1.2e-31	1.5e-36	348	26.1	610	98-950	9-622 (633)
10	5GR8_A Leucine-rich repeat receptor-like protein kinase PEPR1; PEPR1, DAMP, PRR, AtPEP1., TRANSFERASE; HET: NAG; 2.587A {Arabidopsis thaliana}	100	1.6e-29	2e-34	333.8	38.4	656	148-1160	43-698 (710)
11	5GR8_A Leucine-rich repeat receptor-like protein kinase PEPR1; PEPR1, DAMP, PRR, AtPEP1., TRANSFERASE; HET: NAG; 2.587A {Arabidopsis thaliana}	100	1.1e-29	1.4e-34	335.5	35.0	660	49-952	46-706 (710)
12	5HZ0_B Probable LRR receptor-like serine/threonine-protein kinase At4g26540; Plant Receptor, TRANSFERASE; HET: PTR, NAG; 2.56A {Arabidopsis thaliana}	100	6e-31	7.8e-36	341.5	17.5	586	67-898	31-622 (633)
13	5HZ0_B Probable LRR receptor-like serine/threonine-protein kinase At4g26540; Plant Receptor, TRANSFERASE; HET: PTR, NAG; 2.56A {Arabidopsis thaliana}	100	2.5e-30	3.2e-35	335.7	22.6	588	210-1147	16-604 (633)
14	1ZIW_A Toll-like receptor 3; innate immunity, IMMUNE SYSTEM; HET: SO4, GOL, NAG; 2.1A {Homo sapiens}	100	4.6e-29	6e-34	327.1	31.9	630	100-972	3-646 (680)
15	5HZ0_B Probable LRR receptor-like serine/threonine-protein kinase At4g26540; Plant Receptor, TRANSFERASE; HET: PTR, NAG; 2.56A {Arabidopsis thaliana}	100	4.1e-30	5.4e-35	333.7	21.6	588	155-981	15-604 (633)
16	1ZIW_A Toll-like receptor 3; innate immunity, IMMUNE SYSTEM; HET: SO4, GOL, NAG; 2.1A {Homo sapiens}	100	5.1e-29	6.6e-34	326.7	30.3	614	149-1145	1-622 (680)
17	4MN8_A LRR receptor-like serine/threonine-protein kinase FLS2; FLS2, BAK1, flg22, Flagellin, plant immunity, Leucine-rich repeat, TRANSFERASE-TRANSFERASE RECEPTOR complex; HET: SO4, NAG; 3.062A {Arabidopsis thaliana}	100	5.1e-29	6.6e-34	333.3	30.0	666	4-846	88-756 (782)
18	3WPC_A Toll-like receptor 9; Leucine rich repeat, Receptor, Innate immunity, DNA binding, Glycosylation, DNA BINDING PROTEIN-DNA complex; HET: NAG, SO4; 1.6A {Equus caballus}	100	1.1e-27	1.4e-32	321.5	37.6	680	82-935	23-750 (802)
19	6IF5_A Toll-like receptor 7; Innate immunity Toll-like receptors, IMMUNE SYSTEM; HET: NAG, SO4, 23G; 2.0A {Macaca mulatta}	100	2.5e-28	3.3e-33	328.5	30.6	765	97-1091	18-812 (823)
20	3WN4_A Toll-like receptor 8; Leucine rich repeat, RNA, Glycosylation, innate immunity, RNA recognition, ssRNAr, Structure-based Ligand Design, TLR8-specific agonist, vaccine; HET: BMA, D87, MAN, NAG; 1.81A {Homo sapiens}	100	1.6e-27	2.1e-32	320.1	37.9	712	101-1011	41-809 (811)
21	3WPC_A Toll-like receptor 9; Leucine rich repeat, Receptor, Innate immunity, DNA binding, Glycosylation, DNA BINDING PROTEIN-DNA complex; HET: NAG, SO4; 1.6A {Equus caballus}	100	7.3e-28	9.4e-33	323.3	33.6	692	249-1187	3-756 (802)
22	7CYN_B Toll-like receptor 7; Toll-like receptors, UNC93B1, MFS, IMMUNE SYSTEM; HET: NAG; 4.2A {Homo sapiens}	100	7.9e-28	1e-32	333.2	34.1	777	97-1103	40-846 (1049)
23	3WPC_A Toll-like receptor 9; Leucine rich repeat, Receptor, Innate immunity, DNA binding, Glycosylation, DNA BINDING PROTEIN-DNA complex; HET: NAG, SO4; 1.6A {Equus caballus}	100	2.8e-27	3.7e-32	317.6	36.2	629	176-988	39-751 (802)
24	6IF5_A Toll-like receptor 7; Innate immunity Toll-like receptors, IMMUNE SYSTEM; HET: NAG, SO4, 23G; 2.0A {Macaca mulatta}	100	3.6e-28	4.6e-33	327.1	25.7	727	34-977	18-812 (823)
25	5GR8_A Leucine-rich repeat receptor-like protein kinase PEPR1; PEPR1, DAMP, PRR, AtPEP1., TRANSFERASE; HET: NAG; 2.587A {Arabidopsis thaliana}	100	9.1e-28	1.2e-32	317.1	26.9	641	4-820	63-705 (710)
26	3WPC_A Toll-like receptor 9; Leucine rich repeat, Receptor, Innate immunity, DNA binding, Glycosylation, DNA BINDING PROTEIN-DNA complex; HET: NAG, SO4; 1.6A {Equus caballus}	100	5.3e-27	6.8e-32	315	33.4	627	40-857	42-751 (802)
27	4MNA_A LRR receptor-like serine/threonine-protein kinase FLS2; FLS2, plant immunity, Leucine-rich repeat, TRANSFERASE; HET: NAG; 3.998A {Arabidopsis thaliana}	100	1.4e-26	1.9e-31	303.1	34.3	589	98-898	45-635 (662)
28	3WN4_A Toll-like receptor 8; Leucine rich repeat, RNA, Glycosylation, innate immunity, RNA recognition, ssRNAr, Structure-based Ligand Design, TLR8-specific agonist, vaccine; HET: BMA, D87, MAN, NAG; 1.81A {Homo sapiens}	100	6.5e-27	8.4e-32	314.3	31.8	673	40-951	41-801 (811)
29	7CYN_B Toll-like receptor 7; Toll-like receptors, UNC93B1, MFS, IMMUNE SYSTEM; HET: NAG; 4.2A {Homo sapiens}	100	7.9e-27	1e-31	323.4	32.0	734	42-988	46-845 (1049)
30	1ZIW_A Toll-like receptor 3; innate immunity, IMMUNE SYSTEM; HET: SO4, GOL, NAG; 2.1A {Homo sapiens}	100	1.1e-26	1.5e-31	304.6	29.1	604	257-1196	1-620 (680)
31	7CYN_B Toll-like receptor 7; Toll-like receptors, UNC93B1, MFS, IMMUNE SYSTEM; HET: NAG; 4.2A {Homo sapiens}	100	8.6e-26	1.1e-30	313.1	37.7	690	148-1160	40-802 (1049)
32	4J0M_A Serine/threonine-protein kinase BRI1-like 1; leucine-rich repeat, receptor, TRANSFERASE; HET: NAG, MAN, BMA, BLD; 2.5A {Arabidopsis thaliana}	99.9	2.5e-26	3.3e-31	305.3	30.5	664	73-897	53-722 (740)
33	4Z0C_A Toll-like receptor 13; immune receptor, Toll-like receptor, ssRNA, IMMUNE SYSTEM; HET: NAG; 2.3A {Mus musculus}	99.9	2.8e-26	3.6e-31	303.1	30.1	648	41-927	12-664 (709)
34	1ZIW_A Toll-like receptor 3; innate immunity, IMMUNE SYSTEM; HET: SO4, GOL, NAG; 2.1A {Homo sapiens}	99.9	2.1e-26	2.8e-31	302	26.8	600	48-874	2-621 (680)
35	6IF5_A Toll-like receptor 7; Innate immunity Toll-like receptors, IMMUNE SYSTEM; HET: NAG, SO4, 23G; 2.0A {Macaca mulatta}	99.9	9.9e-26	1.3e-30	303.5	33.0	747	148-1196	18-812 (823)
36	3WN4_A Toll-like receptor 8; Leucine rich repeat, RNA, Glycosylation, innate immunity, RNA recognition, ssRNAr, Structure-based Ligand Design, TLR8-specific agonist, vaccine; HET: BMA, D87, MAN, NAG; 1.81A {Homo sapiens}	99.9	3.4e-25	4.4e-30	297.7	37.5	724	206-1206	41-811 (811)
37	3RGZ_A Protein BRASSINOSTEROID INSENSITIVE 1; phytohormone, brassinosteroid-insensitive 1, leucine-rich repeat receptor-like kinases, Leucine-rich repeat, brassinosteroid, TRANSFERASE; HET: NAG, BLD; 2.281A {Arabidopsis thaliana}	99.9	8.9e-26	1.2e-30	301.5	31.5	683	12-898	50-737 (768)
38	6IF5_A Toll-like receptor 7; Innate immunity Toll-like receptors, IMMUNE SYSTEM; HET: NAG, SO4, 23G; 2.0A {Macaca mulatta}	99.9	8e-26	1e-30	304.4	28.0	700	11-925	42-812 (823)
39	5JFK_A Leucine-rich repeat receptor-like protein kinase TDR; LRR receptor, extracellular domain, TDR, TRANSFERASE, SIGNALING PROTEIN; HET: NAG; 2.647A {Arabidopsis thaliana}	99.9	2.6e-25	3.3e-30	288.6	31.4	564	98-923	49-613 (613)
40	4MNA_A LRR receptor-like serine/threonine-protein kinase FLS2; FLS2, plant immunity, Leucine-rich repeat, TRANSFERASE; HET: NAG; 3.998A {Arabidopsis thaliana}	99.9	6.6e-25	8.6e-30	287.5	34.8	592	149-977	45-636 (662)
41	4Z0C_A Toll-like receptor 13; immune receptor, Toll-like receptor, ssRNA, IMMUNE SYSTEM; HET: NAG; 2.3A {Mus musculus}	99.9	7.8e-25	1e-29	289.4	35.1	666	180-1168	12-687 (709)
42	4J0M_A Serine/threonine-protein kinase BRI1-like 1; leucine-rich repeat, receptor, TRANSFERASE; HET: NAG, MAN, BMA, BLD; 2.5A {Arabidopsis thaliana}	99.9	1.1e-25	1.4e-30	299.3	26.5	646	12-844	53-722 (740)
43	4Z0C_A Toll-like receptor 13; immune receptor, Toll-like receptor, ssRNA, IMMUNE SYSTEM; HET: NAG; 2.3A {Mus musculus}	99.9	2.5e-25	3.2e-30	294.2	29.7	651	102-986	12-671 (709)
44	3WN4_A Toll-like receptor 8; Leucine rich repeat, RNA, Glycosylation, innate immunity, RNA recognition, ssRNAr, Structure-based Ligand Design, TLR8-specific agonist, vaccine; HET: BMA, D87, MAN, NAG; 1.81A {Homo sapiens}	99.9	7.2e-25	9.4e-30	294.6	34.3	756	112-1151	7-809 (811)
45	7CYN_B Toll-like receptor 7; Toll-like receptors, UNC93B1, MFS, IMMUNE SYSTEM; HET: NAG; 4.2A {Homo sapiens}	99.9	3.5e-25	4.5e-30	307.1	30.6	682	11-910	64-845 (1049)
46	4MNA_A LRR receptor-like serine/threonine-protein kinase FLS2; FLS2, plant immunity, Leucine-rich repeat, TRANSFERASE; HET: NAG; 3.998A {Arabidopsis thaliana}	99.9	4e-25	5.2e-30	289.6	29.2	565	12-765	48-636 (662)
47	4J0M_A Serine/threonine-protein kinase BRI1-like 1; leucine-rich repeat, receptor, TRANSFERASE; HET: NAG, MAN, BMA, BLD; 2.5A {Arabidopsis thaliana}	99.9	1.8e-24	2.3e-29	287.7	35.1	626	125-1006	53-727 (740)
48	3RGZ_A Protein BRASSINOSTEROID INSENSITIVE 1; phytohormone, brassinosteroid-insensitive 1, leucine-rich repeat receptor-like kinases, Leucine-rich repeat, brassinosteroid, TRANSFERASE; HET: NAG, BLD; 2.281A {Arabidopsis thaliana}	99.9	1.4e-23	1.8e-28	280.7	42.4	621	73-977	50-738 (768)
49	4MNA_A LRR receptor-like serine/threonine-protein kinase FLS2; FLS2, plant immunity, Leucine-rich repeat, TRANSFERASE; HET: NAG; 3.998A {Arabidopsis thaliana}	99.9	1.7e-24	2.2e-29	283.8	27.3	589	285-1167	45-635 (662)
50	4J0M_A Serine/threonine-protein kinase BRI1-like 1; leucine-rich repeat, receptor, TRANSFERASE; HET: NAG, MAN, BMA, BLD; 2.5A {Arabidopsis thaliana}	99.9	2.5e-23	3.3e-28	276.8	38.5	605	232-1147	53-702 (740)
51	5JFK_A Leucine-rich repeat receptor-like protein kinase TDR; LRR receptor, extracellular domain, TDR, TRANSFERASE, SIGNALING PROTEIN; HET: NAG; 2.647A {Arabidopsis thaliana}	99.9	6.8e-25	8.9e-30	284.6	20.8	561	40-871	52-613 (613)
52	3RGZ_A Protein BRASSINOSTEROID INSENSITIVE 1; phytohormone, brassinosteroid-insensitive 1, leucine-rich repeat receptor-like kinases, Leucine-rich repeat, brassinosteroid, TRANSFERASE; HET: NAG, BLD; 2.281A {Arabidopsis thaliana}	99.9	1.4e-22	1.8e-27	271	41.6	619	152-1116	50-737 (768)
53	4Z0C_A Toll-like receptor 13; immune receptor, Toll-like receptor, ssRNA, IMMUNE SYSTEM; HET: NAG; 2.3A {Mus musculus}	99.9	5.2e-24	6.7e-29	281.7	26.4	633	1-874	23-663 (709)
54	5JFK_A Leucine-rich repeat receptor-like protein kinase TDR; LRR receptor, extracellular domain, TDR, TRANSFERASE, SIGNALING PROTEIN; HET: NAG; 2.647A {Arabidopsis thaliana}	99.9	9e-24	1.2e-28	274.2	28.1	542	151-977	51-592 (613)
55	7C77_A Toll-like receptor 3; Toll-like receptors, UNC93B1, MFS, IMMUNE SYSTEM; HET: BMA, NAG; 3.3A {Mus musculus}	99.9	9e-24	1.2e-28	288.1	29.4	629	88-953	15-649 (905)
56	4R5D_A Leucine rich repeat protein; Leucine rich repeat (LRR) protein, DE NOVO PROTEIN; HET: SO4; 2.53A {synthetic construct}	99.9	3e-23	3.9e-28	257	28.0	386	667-1196	39-439 (441)
57	4R6G_A leucine rich repeats DLRR_K; Leucine rich motifs, DE NOVO PROTEIN; 2.8A {synthetic construct}	99.9	4.4e-23	5.7e-28	256.9	27.8	392	665-1174	58-464 (464)
58	5IXO_A Receptor-like protein kinase 5; membrane receptor kinase, peptide hormone receptor, signaling complex, plant development, organ shedding, signaling protein; HET: NAG; 1.74A {Arabidopsis thaliana}	99.9	1.5e-22	2e-27	262.8	33.4	539	100-951	50-589 (616)
59	7C77_A Toll-like receptor 3; Toll-like receptors, UNC93B1, MFS, IMMUNE SYSTEM; HET: BMA, NAG; 3.3A {Mus musculus}	99.9	2e-23	2.5e-28	284.8	25.3	615	148-1145	27-649 (905)
60	4Z5W_A Phytosulfokine receptor 1; receptor, HORMONE; HET: TYS, NAG; 2.2A {Daucus carota}	99.9	3.8e-22	4.9e-27	260.7	35.1	566	97-904	59-632 (642)
61	3RGZ_A Protein BRASSINOSTEROID INSENSITIVE 1; phytohormone, brassinosteroid-insensitive 1, leucine-rich repeat receptor-like kinases, Leucine-rich repeat, brassinosteroid, TRANSFERASE; HET: NAG, BLD; 2.281A {Arabidopsis thaliana}	99.9	4.6e-23	6e-28	275.6	27.0	644	1-846	89-738 (768)
62	5XJO_B LRR receptor-like serine/threonine-protein kinase ERL1; plant receptor, pre-formed complex, peptide hormone, TRANSFERASE-MEMBRANE PROTEIN complex; 2.626A {Arabidopsis thaliana}	99.9	1.2e-22	1.6e-27	258.3	26.8	527	63-795	4-534 (539)
63	5XJO_B LRR receptor-like serine/threonine-protein kinase ERL1; plant receptor, pre-formed complex, peptide hormone, TRANSFERASE-MEMBRANE PROTEIN complex; 2.626A {Arabidopsis thaliana}	99.9	1.8e-22	2.3e-27	256.8	27.9	528	3-637	5-537 (539)
64	4R5D_A Leucine rich repeat protein; Leucine rich repeat (LRR) protein, DE NOVO PROTEIN; HET: SO4; 2.53A {synthetic construct}	99.9	1.9e-22	2.5e-27	249.9	26.9	386	520-1145	38-441 (441)
65	5JFK_A Leucine-rich repeat receptor-like protein kinase TDR; LRR receptor, extracellular domain, TDR, TRANSFERASE, SIGNALING PROTEIN; HET: NAG; 2.647A {Arabidopsis thaliana}	99.9	6.4e-23	8.3e-28	266.3	23.4	526	3-637	67-596 (613)
66	4R5D_A Leucine rich repeat protein; Leucine rich repeat (LRR) protein, DE NOVO PROTEIN; HET: SO4; 2.53A {synthetic construct}	99.9	2.6e-22	3.4e-27	248.7	27.3	382	38-459	39-441 (441)
67	4Z5W_A Phytosulfokine receptor 1; receptor, HORMONE; HET: TYS, NAG; 2.2A {Daucus carota}	99.9	5.8e-22	7.6e-27	259	29.0	507	5-565	56-600 (642)
68	5IXO_A Receptor-like protein kinase 5; membrane receptor kinase, peptide hormone receptor, signaling complex, plant development, organ shedding, signaling protein; HET: NAG; 1.74A {Arabidopsis thaliana}	99.9	5.4e-22	7e-27	257.7	28.2	540	313-1143	50-589 (616)
69	4LXR_A Protein toll; TLR, LEUCINE-RICH REPEAT, IMMUNE SYSTEM, CYTOKINE RECEPTOR, EMBRYONIC DEVELOPMENT, INNATE IMMUNITY, RECEPTOR-LIGAND COMPLEX', IMMUNE SYSTEM-CYTOKINE complex; HET: BMA, MAN, EPE, NAG; 2.2A {Drosophila melanogaster}	99.9	8.5e-22	1.1e-26	262.9	30.5	651	31-981	61-729 (783)
70	4Z5W_A Phytosulfokine receptor 1; receptor, HORMONE; HET: TYS, NAG; 2.2A {Daucus carota}	99.9	9.1e-22	1.2e-26	257.2	28.6	558	148-983	59-633 (642)
71	5XJO_B LRR receptor-like serine/threonine-protein kinase ERL1; plant receptor, pre-formed complex, peptide hormone, TRANSFERASE-MEMBRANE PROTEIN complex; 2.626A {Arabidopsis thaliana}	99.9	1.1e-21	1.4e-26	249.5	28.6	528	115-900	4-534 (539)
72	4KT1_A Leucine-rich repeat-containing G-protein coupled receptor 4; R-spondin, LGR receptor, complex structure, Wnt signaling, HORMONE RECEPTOR-CELL ADHESION complex; HET: NAG; 2.497A {Homo sapiens}	99.9	1.3e-22	1.7e-27	255.4	19.0	434	48-559	9-453 (504)
73	5IXO_A Receptor-like protein kinase 5; membrane receptor kinase, peptide hormone receptor, signaling complex, plant development, organ shedding, signaling protein; HET: NAG; 1.74A {Arabidopsis thaliana}	99.9	2.7e-22	3.4e-27	260.6	22.0	536	40-707	51-590 (616)
74	4LXR_A Protein toll; TLR, LEUCINE-RICH REPEAT, IMMUNE SYSTEM, CYTOKINE RECEPTOR, EMBRYONIC DEVELOPMENT, INNATE IMMUNITY, RECEPTOR-LIGAND COMPLEX', IMMUNE SYSTEM-CYTOKINE complex; HET: BMA, MAN, EPE, NAG; 2.2A {Drosophila melanogaster}	99.9	4e-22	5.2e-27	266	21.9	624	289-1173	76-727 (783)
75	4Z63_A Phytosulfokine receptor 1; hormone receptor, HORMONE; HET: NAG, TYS; 2.514A {Arabidopsis thaliana}	99.9	5.7e-21	7.4e-26	249.1	31.2	559	97-900	49-607 (631)
76	4R6G_A leucine rich repeats DLRR_K; Leucine rich motifs, DE NOVO PROTEIN; 2.8A {synthetic construct}	99.9	2.7e-21	3.5e-26	241	26.5	401	38-479	38-461 (464)
77	7C77_A Toll-like receptor 3; Toll-like receptors, UNC93B1, MFS, IMMUNE SYSTEM; HET: BMA, NAG; 3.3A {Mus musculus}	99.9	8.8e-22	1.1e-26	268.6	23.6	585	73-847	52-648 (905)
78	4Z5W_A Phytosulfokine receptor 1; receptor, HORMONE; HET: TYS, NAG; 2.2A {Daucus carota}	99.9	9.5e-21	1.2e-25	247.6	31.4	534	281-1149	56-633 (642)
79	5XJO_B LRR receptor-like serine/threonine-protein kinase ERL1; plant receptor, pre-formed complex, peptide hormone, TRANSFERASE-MEMBRANE PROTEIN complex; 2.626A {Arabidopsis thaliana}	99.9	9.9e-22	1.3e-26	249.9	21.3	520	256-977	10-533 (539)
80	4KT1_A Leucine-rich repeat-containing G-protein coupled receptor 4; R-spondin, LGR receptor, complex structure, Wnt signaling, HORMONE RECEPTOR-CELL ADHESION complex; HET: NAG; 2.497A {Homo sapiens}	99.9	2.3e-21	3e-26	244.2	21.2	409	14-480	34-453 (504)
81	5IXO_A Receptor-like protein kinase 5; membrane receptor kinase, peptide hormone receptor, signaling complex, plant development, organ shedding, signaling protein; HET: NAG; 1.74A {Arabidopsis thaliana}	99.9	5.8e-21	7.5e-26	248.2	24.7	498	3-558	66-567 (616)
82	4Z63_A Phytosulfokine receptor 1; hormone receptor, HORMONE; HET: NAG, TYS; 2.514A {Arabidopsis thaliana}	99.9	1.2e-20	1.5e-25	246.2	25.7	537	176-980	50-586 (631)
83	4R6G_A leucine rich repeats DLRR_K; Leucine rich motifs, DE NOVO PROTEIN; 2.8A {synthetic construct}	99.9	1.2e-20	1.5e-25	235.2	24.4	360	751-1196	59-433 (464)
84	4Z63_A Phytosulfokine receptor 1; hormone receptor, HORMONE; HET: NAG, TYS; 2.514A {Arabidopsis thaliana}	99.9	5.9e-21	7.6e-26	249	22.7	495	11-558	52-583 (631)
85	6GFF_J Leucine-rich repeat-containing protein 32; GARP, TGF-B1, Activation, Treg, IMMUNE SYSTEM; HET: MAN, BMA, NAG; 3.1A {Mus musculus}	99.9	4.9e-21	6.4e-26	248.9	21.2	504	100-717	29-564 (618)
86	4R5D_A Leucine rich repeat protein; Leucine rich repeat (LRR) protein, DE NOVO PROTEIN; HET: SO4; 2.53A {synthetic construct}	99.9	2.6e-20	3.4e-25	231	23.7	404	70-558	16-439 (441)
87	4LXR_A Protein toll; TLR, LEUCINE-RICH REPEAT, IMMUNE SYSTEM, CYTOKINE RECEPTOR, EMBRYONIC DEVELOPMENT, INNATE IMMUNITY, RECEPTOR-LIGAND COMPLEX', IMMUNE SYSTEM-CYTOKINE complex; HET: BMA, MAN, EPE, NAG; 2.2A {Drosophila melanogaster}	99.9	3.1e-20	4e-25	248.1	26.1	600	180-1119	76-727 (783)
88	4R6G_A leucine rich repeats DLRR_K; Leucine rich motifs, DE NOVO PROTEIN; 2.8A {synthetic construct}	99.9	3.7e-20	4.8e-25	230.8	24.4	386	5-434	55-464 (464)
89	7C77_A Toll-like receptor 3; Toll-like receptors, UNC93B1, MFS, IMMUNE SYSTEM; HET: BMA, NAG; 3.3A {Mus musculus}	99.9	1.5e-20	1.9e-25	256.7	22.4	585	285-1196	49-647 (905)
90	6GFF_J Leucine-rich repeat-containing protein 32; GARP, TGF-B1, Activation, Treg, IMMUNE SYSTEM; HET: MAN, BMA, NAG; 3.1A {Mus musculus}	99.8	9.6e-21	1.2e-25	246.2	17.6	542	155-872	12-581 (618)
91	4KT1_A Leucine-rich repeat-containing G-protein coupled receptor 4; R-spondin, LGR receptor, complex structure, Wnt signaling, HORMONE RECEPTOR-CELL ADHESION complex; HET: NAG; 2.497A {Homo sapiens}	99.8	1.3e-20	1.7e-25	237.4	18.0	443	98-637	8-450 (504)
92	6GFF_J Leucine-rich repeat-containing protein 32; GARP, TGF-B1, Activation, Treg, IMMUNE SYSTEM; HET: MAN, BMA, NAG; 3.1A {Mus musculus}	99.8	1.5e-20	1.9e-25	244.4	18.8	529	287-988	29-564 (618)
93	4Z63_A Phytosulfokine receptor 1; hormone receptor, HORMONE; HET: NAG, TYS; 2.514A {Arabidopsis thaliana}	99.8	9e-20	1.2e-24	237.9	25.7	528	285-1147	50-587 (631)
94	4U7L_A Leucine-rich repeats and immunoglobulin-like domains protein 1; Stem cell marker, EGFR inhibition, SIGNALING PROTEIN; HET: NAG; 2.3A {Homo sapiens}	99.8	1e-19	1.3e-24	227	22.5	375	12-432	29-403 (456)
95	6FNW_A Volume-regulated anion channel subunit LRRC8A; ion channel, leucine-rich repeat domain, MEMBRANE PROTEIN; HET: EDO; 1.8A {Mus musculus}	99.8	1.3e-19	1.7e-24	222.8	22.8	399	12-472	6-413 (417)
96	4KT1_A Leucine-rich repeat-containing G-protein coupled receptor 4; R-spondin, LGR receptor, complex structure, Wnt signaling, HORMONE RECEPTOR-CELL ADHESION complex; HET: NAG; 2.497A {Homo sapiens}	99.8	4.4e-20	5.7e-25	232.7	17.3	392	664-1195	51-442 (504)
97	7MLM_A Toll-like receptor 4,Variable lymphocyte receptor B; Innate immunity, endogenous ligands, Toll-like receptors, IMMUNE SYSTEM; HET: ZKM, NAG; 2.104A {Mus musculus}	99.8	5.4e-20	7e-25	240.1	17.8	544	152-925	69-624 (635)
98	4U7L_A Leucine-rich repeats and immunoglobulin-like domains protein 1; Stem cell marker, EGFR inhibition, SIGNALING PROTEIN; HET: NAG; 2.3A {Homo sapiens}	99.8	7.4e-20	9.6e-25	228.2	17.9	393	48-479	6-402 (456)
99	4LXR_A Protein toll; TLR, LEUCINE-RICH REPEAT, IMMUNE SYSTEM, CYTOKINE RECEPTOR, EMBRYONIC DEVELOPMENT, INNATE IMMUNITY, RECEPTOR-LIGAND COMPLEX', IMMUNE SYSTEM-CYTOKINE complex; HET: BMA, MAN, EPE, NAG; 2.2A {Drosophila melanogaster}	99.8	5.5e-19	7.1e-24	236.2	26.8	625	1-847	88-726 (783)
100	7MLM_A Toll-like receptor 4,Variable lymphocyte receptor B; Innate immunity, endogenous ligands, Toll-like receptors, IMMUNE SYSTEM; HET: ZKM, NAG; 2.104A {Mus musculus}	99.8	2.5e-19	3.2e-24	233.9	22.5	550	260-977	69-624 (635)
101	6GFF_J Leucine-rich repeat-containing protein 32; GARP, TGF-B1, Activation, Treg, IMMUNE SYSTEM; HET: MAN, BMA, NAG; 3.1A {Mus musculus}	99.8	7.5e-20	9.7e-25	237.9	16.9	490	11-558	29-553 (618)
102	4QXE_A Leucine-rich repeat-containing G-protein coupled receptor 4, linker, Variable lymphocyte receptor B; LRR repeats, Receptor, R-spondins, Glycosylation, MEMBRANE PROTEIN; HET: NAG; 2.2A {Homo sapiens}	99.8	8e-20	1e-24	226.6	16.3	389	48-479	10-400 (443)
103	7MLM_A Toll-like receptor 4,Variable lymphocyte receptor B; Innate immunity, endogenous ligands, Toll-like receptors, IMMUNE SYSTEM; HET: ZKM, NAG; 2.104A {Mus musculus}	99.8	1.3e-18	1.7e-23	227.2	25.7	547	314-1117	69-624 (635)
104	1Z7X_Y Ribonuclease inhibitor; RIBONUCLEASE-INHIBITOR COMPLEX, LEUCINE-RICH REPEAT, ENZYME-INHIBITOR COMPLEX, STRUCTURAL GENOMICS, PROTEIN STRUCTURE INITIATIVE, PSI, CESG, Center for Eukaryotic; HET: CIT; 1.95A {Homo sapiens} SCOP: c.10.1.1	99.8	7.1e-17	9.1e-22	200.4	39.3	426	668-1191	2-461 (461)
105	4QXE_A Leucine-rich repeat-containing G-protein coupled receptor 4, linker, Variable lymphocyte receptor B; LRR repeats, Receptor, R-spondins, Glycosylation, MEMBRANE PROTEIN; HET: NAG; 2.2A {Homo sapiens}	99.8	3.1e-19	4e-24	221.5	17.1	391	98-558	9-400 (443)
106	4QXE_A Leucine-rich repeat-containing G-protein coupled receptor 4, linker, Variable lymphocyte receptor B; LRR repeats, Receptor, R-spondins, Glycosylation, MEMBRANE PROTEIN; HET: NAG; 2.2A {Homo sapiens}	99.8	1.1e-18	1.4e-23	216.7	21.5	372	14-438	35-407 (443)
107	7MLM_A Toll-like receptor 4,Variable lymphocyte receptor B; Innate immunity, endogenous ligands, Toll-like receptors, IMMUNE SYSTEM; HET: ZKM, NAG; 2.104A {Mus musculus}	99.8	5.6e-19	7.3e-24	230.6	19.6	470	41-559	70-625 (635)
108	6FNW_A Volume-regulated anion channel subunit LRRC8A; ion channel, leucine-rich repeat domain, MEMBRANE PROTEIN; HET: EDO; 1.8A {Mus musculus}	99.8	1.3e-19	1.7e-24	222.7	8.4	389	101-559	6-395 (417)
109	4QXE_A Leucine-rich repeat-containing G-protein coupled receptor 4, linker, Variable lymphocyte receptor B; LRR repeats, Receptor, R-spondins, Glycosylation, MEMBRANE PROTEIN; HET: NAG; 2.2A {Homo sapiens}	99.8	1.1e-18	1.5e-23	216.4	14.9	351	666-1147	54-404 (443)
110	6BRP_B F-box/LRR-repeat MAX2 homolog; Ubiquitin ligase, F-box, LIGASE; 2.39A {Oryza sativa subsp. japonica}	99.8	2.3e-18	3e-23	227.3	16.5	529	1-557	1-655 (688)
111	4U7L_A Leucine-rich repeats and immunoglobulin-like domains protein 1; Stem cell marker, EGFR inhibition, SIGNALING PROTEIN; HET: NAG; 2.3A {Homo sapiens}	99.8	3.5e-18	4.5e-23	213.2	16.9	396	668-1164	2-398 (456)
112	7JLU_A Disease resistance protein Roq1; Resistosome, Plant Immunity, Effector, LRR, TIR, NB-ARC, PL., IMMUNE SYSTEM;{Nicotiana benthamiana}	99.8	3.9e-18	5.1e-23	241.8	17.7	501	1-558	513-1067(1328)
113	4U06_A LIC10831; unknown function, LRR PROTEIN, PATHOGEN, VIRULENCE FACTOR; HET: MSE; 1.9A {Leptospira interrogans serovar Copenhageni str. Fiocruz L1-130}	99.8	1.2e-16	1.5e-21	191.2	27.5	339	26-423	1-340 (344)
114	7JLU_A Disease resistance protein Roq1; Resistosome, Plant Immunity, Effector, LRR, TIR, NB-ARC, PL., IMMUNE SYSTEM;{Nicotiana benthamiana}	99.8	4e-18	5.1e-23	241.8	17.3	544	147-947	550-1108(1328)
115	4ECO_A Uncharacterized protein; Leucine-rich repeats, protein binding, Structural Genomics, Joint Center for Structural Genomics, JCSG, Protein Structure Initiative, PSI-BIOLOGY; HET: MSE; 2.7A {Bacteroides eggerthii DSM 20697}	99.8	4.2e-18	5.4e-23	222.4	15.5	462	40-564	81-636 (636)
116	4U7L_A Leucine-rich repeats and immunoglobulin-like domains protein 1; Stem cell marker, EGFR inhibition, SIGNALING PROTEIN; HET: NAG; 2.3A {Homo sapiens}	99.8	5.2e-18	6.7e-23	211.7	15.4	389	102-558	9-402 (456)
117	5AJ2_C NLR FAMILY CARD DOMAIN-CONTAINING PROTEIN 4; APOPTOSIS; 40.0A {MUS MUSCULUS}	99.8	5.8e-16	7.5e-21	192.7	33.0	414	646-1188	1-444 (445)
118	4G8A_B Toll-like receptor 4; Leucine rich repeat MD-2 related lipid recognition, receptor, innate immunity, lipid binding, glycosylation, IMMUNE SYSTEM; HET: LP4, MYR, DAO, NAG, LP5, KDO; 2.4A {Homo sapiens}	99.8	3.3e-17	4.3e-22	214	22.6	569	288-1140	52-622 (635)
119	4G8A_B Toll-like receptor 4; Leucine rich repeat MD-2 related lipid recognition, receptor, innate immunity, lipid binding, glycosylation, IMMUNE SYSTEM; HET: LP4, MYR, DAO, NAG, LP5, KDO; 2.4A {Homo sapiens}	99.8	8.9e-18	1.1e-22	219.3	17.2	561	206-994	52-621 (635)
120	1Z7X_Y Ribonuclease inhibitor; RIBONUCLEASE-INHIBITOR COMPLEX, LEUCINE-RICH REPEAT, ENZYME-INHIBITOR COMPLEX, STRUCTURAL GENOMICS, PROTEIN STRUCTURE INITIATIVE, PSI, CESG, Center for Eukaryotic; HET: CIT; 1.95A {Homo sapiens} SCOP: c.10.1.1	99.8	2.7e-16	3.4e-21	195.3	28.7	414	11-452	2-461 (461)
121	3T6Q_A CD180 antigen; Protein-Protein complex, Leucine rich repeat, MD-2 related lipid recognition, receptor, innate immunity, glycosylation, IMMUNE SYSTEM; HET: BMA, MAN, NAG, GOL; 1.9A {Mus musculus}	99.8	1.1e-17	1.5e-22	216.7	16.6	547	154-953	14-560 (606)
122	3J0A_A Toll-like receptor 5; Toll-like receptor 5, membrane protein, leucine-rich repeat, asymmetric homodimer, glycoprotein, IMMUNE SYSTEM; HET: NAG, FUC; 26.0A {Homo sapiens}	99.8	2.2e-16	2.8e-21	214.2	29.7	524	98-874	21-559 (844)
123	3J0A_A Toll-like receptor 5; Toll-like receptor 5, membrane protein, leucine-rich repeat, asymmetric homodimer, glycoprotein, IMMUNE SYSTEM; HET: NAG, FUC; 26.0A {Homo sapiens}	99.7	2e-17	2.6e-22	224.3	19.4	574	313-1143	2-608 (844)
124	3OGK_F Coronatine-insensitive protein 1; Leucine rich repeat, ubiquitin ligase, SCF, PROTEIN BINDING; HET: OGK, PO4; 2.8A {Arabidopsis thaliana}	99.7	1.5e-15	1.9e-20	196.7	35.8	458	617-1196	68-549 (592)
125	3J0A_A Toll-like receptor 5; Toll-like receptor 5, membrane protein, leucine-rich repeat, asymmetric homodimer, glycoprotein, IMMUNE SYSTEM; HET: NAG, FUC; 26.0A {Homo sapiens}	99.7	1.3e-16	1.7e-21	216.4	26.2	573	230-979	1-585 (844)
126	3OGK_F Coronatine-insensitive protein 1; Leucine rich repeat, ubiquitin ligase, SCF, PROTEIN BINDING; HET: OGK, PO4; 2.8A {Arabidopsis thaliana}	99.7	2.7e-16	3.5e-21	203.6	27.8	455	18-558	15-524 (592)
127	7JLU_A Disease resistance protein Roq1; Resistosome, Plant Immunity, Effector, LRR, TIR, NB-ARC, PL., IMMUNE SYSTEM;{Nicotiana benthamiana}	99.7	1.4e-17	1.9e-22	236.2	17.4	542	96-869	550-1108(1328)
128	3T6Q_A CD180 antigen; Protein-Protein complex, Leucine rich repeat, MD-2 related lipid recognition, receptor, innate immunity, glycosylation, IMMUNE SYSTEM; HET: BMA, MAN, NAG, GOL; 1.9A {Mus musculus}	99.7	4.7e-17	6.1e-22	211	20.8	527	101-874	33-559 (606)
129	4U06_A LIC10831; unknown function, LRR PROTEIN, PATHOGEN, VIRULENCE FACTOR; HET: MSE; 1.9A {Leptospira interrogans serovar Copenhageni str. Fiocruz L1-130}	99.7	2.3e-16	3e-21	188.7	24.7	335	96-476	8-342 (344)
130	2P1M_B TRANSPORT INHIBITOR RESPONSE 1 protein; F-box, leucine rich repeat, SIGNALING PROTEIN; HET: IHP; 1.8A {Arabidopsis thaliana}	99.7	1.4e-15	1.8e-20	197.3	32.9	463	617-1200	61-546 (594)
131	1Z7X_Y Ribonuclease inhibitor; RIBONUCLEASE-INHIBITOR COMPLEX, LEUCINE-RICH REPEAT, ENZYME-INHIBITOR COMPLEX, STRUCTURAL GENOMICS, PROTEIN STRUCTURE INITIATIVE, PSI, CESG, Center for Eukaryotic; HET: CIT; 1.95A {Homo sapiens} SCOP: c.10.1.1	99.7	5e-16	6.5e-21	192.8	27.6	418	72-553	2-461 (461)
132	4ECN_A Leucine-rich repeat protein; leucine-rich repeats, DUF4458 domain, protein binding, extracellular protein, Structural Genomics, Joint Center for Structural Genomics, JCSG; HET: MSE; 2.8A {Bacteroides thetaiotaomicron}	99.7	1.3e-16	1.7e-21	215.5	23.4	429	96-559	318-839 (876)
133	6FNW_A Volume-regulated anion channel subunit LRRC8A; ion channel, leucine-rich repeat domain, MEMBRANE PROTEIN; HET: EDO; 1.8A {Mus musculus}	99.7	5.6e-17	7.3e-22	199.6	17.9	400	669-1180	6-408 (417)
134	4G8A_B Toll-like receptor 4; Leucine rich repeat MD-2 related lipid recognition, receptor, innate immunity, lipid binding, glycosylation, IMMUNE SYSTEM; HET: LP4, MYR, DAO, NAG, LP5, KDO; 2.4A {Homo sapiens}	99.7	4.8e-18	6.2e-23	221.8	8.7	546	152-901	52-606 (635)
135	4ECN_A Leucine-rich repeat protein; leucine-rich repeats, DUF4458 domain, protein binding, extracellular protein, Structural Genomics, Joint Center for Structural Genomics, JCSG; HET: MSE; 2.8A {Bacteroides thetaiotaomicron}	99.7	5.6e-16	7.2e-21	209.5	28.4	483	512-1166	311-861 (876)
136	4PER_A Ribonuclease Inhibitor; leucine-rich repeat, protein-protein complex, HYDROLASE-HYDROLASE INHIBITOR complex; 1.92A {Gallus gallus} SCOP: l.1.1.1, c.10.1.0	99.7	2.7e-14	3.5e-19	178.7	41.4	426	673-1190	6-459 (460)
137	1Z7X_Y Ribonuclease inhibitor; RIBONUCLEASE-INHIBITOR COMPLEX, LEUCINE-RICH REPEAT, ENZYME-INHIBITOR COMPLEX, STRUCTURAL GENOMICS, PROTEIN STRUCTURE INITIATIVE, PSI, CESG, Center for Eukaryotic; HET: CIT; 1.95A {Homo sapiens} SCOP: c.10.1.1	99.7	1.5e-14	2e-19	179.5	38.2	427	522-1138	2-461 (461)
138	3J0A_A Toll-like receptor 5; Toll-like receptor 5, membrane protein, leucine-rich repeat, asymmetric homodimer, glycoprotein, IMMUNE SYSTEM; HET: NAG, FUC; 26.0A {Homo sapiens}	99.7	4.4e-17	5.7e-22	220.9	16.5	475	26-558	12-558 (844)
139	3T6Q_A CD180 antigen; Protein-Protein complex, Leucine rich repeat, MD-2 related lipid recognition, receptor, innate immunity, glycosylation, IMMUNE SYSTEM; HET: BMA, MAN, NAG, GOL; 1.9A {Mus musculus}	99.7	1e-16	1.3e-21	207.8	18.6	451	12-558	33-558 (606)
140	4ECN_A Leucine-rich repeat protein; leucine-rich repeats, DUF4458 domain, protein binding, extracellular protein, Structural Genomics, Joint Center for Structural Genomics, JCSG; HET: MSE; 2.8A {Bacteroides thetaiotaomicron}	99.7	1.1e-15	1.4e-20	206.7	28.0	437	3-471	313-852 (876)
141	2Z63_A Toll-like receptor 4, Variable lymphocyte receptor B; TLR4, toll-like receptor, MD-2, LPS, IMMUNE SYSTEM; HET: NAG, FUL; 2.0A {Homo sapiens}	99.7	5.6e-16	7.2e-21	199.6	23.9	501	206-901	28-531 (570)
142	4LI1_A Leucine-rich repeat-containing G-protein coupled receptor 4; LRR, HORMONE RECEPTOR; HET: NAG; 2.658A {Xenopus (Silurana) tropicalis}	99.7	1.7e-16	2.2e-21	196.2	18.3	415	48-539	14-430 (432)
143	3T6Q_A CD180 antigen; Protein-Protein complex, Leucine rich repeat, MD-2 related lipid recognition, receptor, innate immunity, glycosylation, IMMUNE SYSTEM; HET: BMA, MAN, NAG, GOL; 1.9A {Mus musculus}	99.7	1e-16	1.3e-21	207.8	16.8	524	368-1146	33-561 (606)
144	4G8A_B Toll-like receptor 4; Leucine rich repeat MD-2 related lipid recognition, receptor, innate immunity, lipid binding, glycosylation, IMMUNE SYSTEM; HET: LP4, MYR, DAO, NAG, LP5, KDO; 2.4A {Homo sapiens}	99.7	4.3e-17	5.6e-22	212.9	13.3	518	73-707	52-579 (635)
145	4BV4_R PROTEIN TOLL, VARIABLE LYMPHOCYTE RECEPTOR B CHIMERA; CYTOKINE RECOGNITION, EMBRYONIC DEVELOPMENT, IMMUNE SYSTEM, INNATE IMMUNITY, LEUCINE-RICH REPEATS, CYSTINE-KNOT, GLYCOPROTEIN; HET: BMA, MAN, NAG; 2.35A {DROSOPHILA MELANOGASTER}	99.7	2.2e-16	2.8e-21	196.5	18.9	333	752-1173	66-400 (446)
146	2Z63_A Toll-like receptor 4, Variable lymphocyte receptor B; TLR4, toll-like receptor, MD-2, LPS, IMMUNE SYSTEM; HET: NAG, FUL; 2.0A {Homo sapiens}	99.7	4.1e-16	5.4e-21	200.8	22.0	499	288-981	28-533 (570)
147	4ECO_A Uncharacterized protein; Leucine-rich repeats, protein binding, Structural Genomics, Joint Center for Structural Genomics, JCSG, Protein Structure Initiative, PSI-BIOLOGY; HET: MSE; 2.7A {Bacteroides eggerthii DSM 20697}	99.7	6.7e-17	8.6e-22	211.2	14.8	461	97-636	77-633 (636)
148	7BRC_A Receptor-like kinase TMK3; LRR, RLK, TMK, extracellular domain, PLANT PROTEIN, TRANSFERASE; HET: NAG; 2.06A {Arabidopsis thaliana}	99.7	7.5e-16	9.7e-21	192.1	22.7	363	55-457	2-399 (458)
149	4KNG_A Leucine-rich repeat-containing G-protein coupled receptor 5; Leucine-rich repeat, cysteine-rich domain, furin-repeat, protease-associated domain, ligand recognition, protein-protein interaction, N-linked glycosylation, Membrane protein, Signaling; HET: NAG; 2.5A {Homo sapiens}	99.7	6.9e-16	8.9e-21	196.9	22.4	432	73-559	16-449 (531)
150	5IL7_B Rab family protein; Leucine rich repeat domain, signaling protein; 2.3A {Chlorobium tepidum (strain ATCC 49652 / DSM 12025 / NBRC 103806 / TLS)}	99.7	7.5e-16	9.7e-21	191.2	22.1	417	56-568	1-430 (447)
151	4U06_A LIC10831; unknown function, LRR PROTEIN, PATHOGEN, VIRULENCE FACTOR; HET: MSE; 1.9A {Leptospira interrogans serovar Copenhageni str. Fiocruz L1-130}	99.7	1.7e-15	2.2e-20	181.3	23.9	332	751-1189	10-341 (344)
152	PF19729.1 ; FBXL18_C ; F-box/LRR-repeat protein 18 C-terminal	99.7	7.3e-16	9.4e-21	199.6	21.9	416	660-1187	1-594 (594)
153	4BV4_R PROTEIN TOLL, VARIABLE LYMPHOCYTE RECEPTOR B CHIMERA; CYTOKINE RECOGNITION, EMBRYONIC DEVELOPMENT, IMMUNE SYSTEM, INNATE IMMUNITY, LEUCINE-RICH REPEATS, CYSTINE-KNOT, GLYCOPROTEIN; HET: BMA, MAN, NAG; 2.35A {DROSOPHILA MELANOGASTER}	99.7	2e-15	2.7e-20	187.8	24.6	342	32-411	62-405 (446)
154	3OGK_F Coronatine-insensitive protein 1; Leucine rich repeat, ubiquitin ligase, SCF, PROTEIN BINDING; HET: OGK, PO4; 2.8A {Arabidopsis thaliana}	99.7	5e-15	6.5e-20	191.9	28.9	433	522-1143	72-549 (592)
155	4QDH_B Variable lymphocyte receptor B, Toll-like receptor 9 chimera; glycosylation, IMMUNE SYSTEM; HET: NAG, SO4; 2.399A {Eptatretus burgeri}	99.7	1.6e-15	2.1e-20	188.1	23.0	373	102-559	15-402 (438)
156	4Q62_A Leucine-rich repeat-and coiled coil-containing protein; Structural Genomics, PSI-Biology, Midwest Center for Structural Genomics, MCSG, Program for the Characterization of Secreted Effector; HET: SO4, MSE, EDO; 1.898A {Legionella pneumophila subsp. pneumophila}	99.7	9e-15	1.2e-19	180.7	28.8	364	757-1200	9-408 (422)
157	4ECO_A Uncharacterized protein; Leucine-rich repeats, protein binding, Structural Genomics, Joint Center for Structural Genomics, JCSG, Protein Structure Initiative, PSI-BIOLOGY; HET: MSE; 2.7A {Bacteroides eggerthii DSM 20697}	99.7	8e-16	1e-20	201.1	20.3	431	3-480	96-631 (636)
158	7BRC_A Receptor-like kinase TMK3; LRR, RLK, TMK, extracellular domain, PLANT PROTEIN, TRANSFERASE; HET: NAG; 2.06A {Arabidopsis thaliana}	99.7	5.1e-16	6.6e-21	193.6	17.2	328	667-1146	39-402 (458)
159	4ECN_A Leucine-rich repeat protein; leucine-rich repeats, DUF4458 domain, protein binding, extracellular protein, Structural Genomics, Joint Center for Structural Genomics, JCSG; HET: MSE; 2.8A {Bacteroides thetaiotaomicron}	99.7	1.1e-15	1.4e-20	206.8	21.6	496	416-1091	319-870 (876)
160	5AJ2_C NLR FAMILY CARD DOMAIN-CONTAINING PROTEIN 4; APOPTOSIS; 40.0A {MUS MUSCULUS}	99.7	4.5e-14	5.9e-19	175.9	34.3	398	526-1127	3-437 (445)
161	6NZW_D Volume-regulated anion channel subunit LRRC8A; Ion channel, volume-regulation, MEMBRANE PROTEIN; HET: POV, L9Y; 3.21A {Mus musculus}	99.7	5.7e-15	7.4e-20	195.2	27.6	412	12-485	400-820 (820)
162	3A79_B Toll-like receptor 6, Variable lymphocyte receptor B; Toll-like Receptor, diacyl lipopeptide, innate immunity, Leucine Rich Repeat, Cell membrane, Cytoplasmic vesicle, Disulfide bond, Glycoprotein; HET: BMA, PXS, NAG; 2.9A {Mus musculus}	99.7	1.9e-15	2.5e-20	194.1	22.4	487	316-980	33-528 (562)
163	PF19729.1 ; FBXL18_C ; F-box/LRR-repeat protein 18 C-terminal	99.7	9e-15	1.2e-19	189.5	28.6	475	393-1108	10-594 (594)
164	2P1M_B TRANSPORT INHIBITOR RESPONSE 1 protein; F-box, leucine rich repeat, SIGNALING PROTEIN; HET: IHP; 1.8A {Arabidopsis thaliana}	99.7	7.3e-15	9.4e-20	190.6	27.8	439	522-1147	65-546 (594)
165	6FNW_A Volume-regulated anion channel subunit LRRC8A; ion channel, leucine-rich repeat domain, MEMBRANE PROTEIN; HET: EDO; 1.8A {Mus musculus}	99.7	1.1e-15	1.5e-20	188.1	19.1	331	1-404	64-394 (417)
166	4ECO_A Uncharacterized protein; Leucine-rich repeats, protein binding, Structural Genomics, Joint Center for Structural Genomics, JCSG, Protein Structure Initiative, PSI-BIOLOGY; HET: MSE; 2.7A {Bacteroides eggerthii DSM 20697}	99.7	2.8e-16	3.6e-21	205.4	14.0	472	202-873	77-630 (636)
167	4QDH_B Variable lymphocyte receptor B, Toll-like receptor 9 chimera; glycosylation, IMMUNE SYSTEM; HET: NAG, SO4; 2.399A {Eptatretus burgeri}	99.7	3.1e-15	4e-20	185.5	22.6	376	46-457	10-401 (438)
168	2P1M_B TRANSPORT INHIBITOR RESPONSE 1 protein; F-box, leucine rich repeat, SIGNALING PROTEIN; HET: IHP; 1.8A {Arabidopsis thaliana}	99.7	8.9e-16	1.2e-20	199	17.6	482	18-558	8-542 (594)
169	6NZW_D Volume-regulated anion channel subunit LRRC8A; Ion channel, volume-regulation, MEMBRANE PROTEIN; HET: POV, L9Y; 3.21A {Mus musculus}	99.7	8.8e-16	1.1e-20	202.9	17.6	416	101-635	400-816 (820)
170	4Q62_A Leucine-rich repeat-and coiled coil-containing protein; Structural Genomics, PSI-Biology, Midwest Center for Structural Genomics, MCSG, Program for the Characterization of Secreted Effector; HET: SO4, MSE, EDO; 1.898A {Legionella pneumophila subsp. pneumophila}	99.7	3.6e-14	4.6e-19	175.4	30.8	356	654-1151	20-412 (422)
171	4UFR_A LEUCINE-RICH REPEAT-CONTAINING G-PROTEIN COUPLED RECEPTOR 5; SIGNALING PROTEIN, WNT, LGR, RSPO; HET: NAG; 2.2A {HOMO SAPIENS}	99.7	6.6e-15	8.5e-20	185.3	24.6	434	71-559	15-450 (484)
172	5XJO_D Protein TOO MANY MOUTHS; plant receptor, pre-formed complex, peptide hormone, TRANSFERASE-MEMBRANE PROTEIN complex; 2.626A {Arabidopsis thaliana}	99.7	1.1e-15	1.5e-20	184.8	16.1	306	33-379	53-360 (374)
173	2Z63_A Toll-like receptor 4, Variable lymphocyte receptor B; TLR4, toll-like receptor, MD-2, LPS, IMMUNE SYSTEM; HET: NAG, FUL; 2.0A {Homo sapiens}	99.7	2.7e-16	3.5e-21	202.4	11.1	497	152-853	28-536 (570)
174	3A79_B Toll-like receptor 6, Variable lymphocyte receptor B; Toll-like Receptor, diacyl lipopeptide, innate immunity, Leucine Rich Repeat, Cell membrane, Cytoplasmic vesicle, Disulfide bond, Glycoprotein; HET: BMA, PXS, NAG; 2.9A {Mus musculus}	99.7	2.2e-15	2.9e-20	193.5	18.6	417	1-479	43-525 (562)
175	PF19729.1 ; FBXL18_C ; F-box/LRR-repeat protein 18 C-terminal	99.7	9.9e-16	1.3e-20	198.3	15.4	435	11-480	9-589 (594)
176	5IL7_B Rab family protein; Leucine rich repeat domain, signaling protein; 2.3A {Chlorobium tepidum (strain ATCC 49652 / DSM 12025 / NBRC 103806 / TLS)}	99.7	2.2e-14	2.9e-19	178	26.5	374	9-457	40-420 (447)
177	4K17_D Leucine-rich repeat-containing protein 16A; PH domain, LRR domain, lipid binding, protein-protein interaction, phosphatidylserine, phosphatidylinositol, phosphatidylinositol-5-phosphate, plasma membrane, LIPID BINDING PROTEIN; HET: OHB, MSE; 2.895A {Mus musculus}	99.7	2.3e-13	3e-18	179.5	37.5	412	669-1167	190-639 (669)
178	2P1M_B TRANSPORT INHIBITOR RESPONSE 1 protein; F-box, leucine rich repeat, SIGNALING PROTEIN; HET: IHP; 1.8A {Arabidopsis thaliana}	99.6	3.6e-14	4.7e-19	184.1	28.6	504	231-904	65-593 (594)
179	3A79_B Toll-like receptor 6, Variable lymphocyte receptor B; Toll-like Receptor, diacyl lipopeptide, innate immunity, Leucine Rich Repeat, Cell membrane, Cytoplasmic vesicle, Disulfide bond, Glycoprotein; HET: BMA, PXS, NAG; 2.9A {Mus musculus}	99.6	2.8e-15	3.6e-20	192.7	17.5	505	370-1146	33-553 (562)
180	4U06_A LIC10831; unknown function, LRR PROTEIN, PATHOGEN, VIRULENCE FACTOR; HET: MSE; 1.9A {Leptospira interrogans serovar Copenhageni str. Fiocruz L1-130}	99.6	2.2e-14	2.8e-19	171.8	22.8	316	1-372	25-341 (344)
181	5XJX_H Protein TOO MANY MOUTHS; receptor like kinase, receptor like protein, pre-formed complexe, TRANSFERASE-MEMBRANE PROTEIN complex; 3.055A {Arabidopsis thaliana}	99.6	1.7e-14	2.2e-19	178.8	22.0	356	40-423	71-429 (433)
182	7JLU_A Disease resistance protein Roq1; Resistosome, Plant Immunity, Effector, LRR, TIR, NB-ARC, PL., IMMUNE SYSTEM;{Nicotiana benthamiana}	99.6	3.3e-15	4.2e-20	212.4	17.5	415	11-475	599-1084(1328)
183	2Z63_A Toll-like receptor 4, Variable lymphocyte receptor B; TLR4, toll-like receptor, MD-2, LPS, IMMUNE SYSTEM; HET: NAG, FUL; 2.0A {Homo sapiens}	99.6	7e-15	9.1e-20	189.5	18.7	438	73-558	28-505 (570)
184	7CRC_D NAD+ hydrolase (NADase); NADase, ETI, HR, PLANT PROTEIN; HET: ADP, ATP;{Arabidopsis thaliana}	99.6	1.1e-14	1.5e-19	205.1	22.3	456	69-633	608-1066(1221)
185	5XJO_D Protein TOO MANY MOUTHS; plant receptor, pre-formed complex, peptide hormone, TRANSFERASE-MEMBRANE PROTEIN complex; 2.626A {Arabidopsis thaliana}	99.6	2e-14	2.6e-19	173.9	19.9	306	97-457	54-360 (374)
186	5YUD_A Baculoviral IAP repeat-containing protein 1e; Flagellin, NAIP5, NLRC4, Cryo-EM, IMMUNE SYSTEM; HET: ATP;{Mus musculus}	99.6	1e-13	1.3e-18	196.7	29.8	349	753-1195	1024-1392(1403)
187	6BRP_B F-box/LRR-repeat MAX2 homolog; Ubiquitin ligase, F-box, LIGASE; 2.39A {Oryza sativa subsp. japonica}	99.6	2.5e-13	3.3e-18	179.8	31.7	475	613-1197	70-634 (688)
188	4LI1_A Leucine-rich repeat-containing G-protein coupled receptor 4; LRR, HORMONE RECEPTOR; HET: NAG; 2.658A {Xenopus (Silurana) tropicalis}	99.6	5.6e-15	7.3e-20	182.6	15.0	411	107-640	22-432 (432)
189	4KNG_A Leucine-rich repeat-containing G-protein coupled receptor 5; Leucine-rich repeat, cysteine-rich domain, furin-repeat, protease-associated domain, ligand recognition, protein-protein interaction, N-linked glycosylation, Membrane protein, Signaling; HET: NAG; 2.5A {Homo sapiens}	99.6	4.7e-15	6.1e-20	189.3	14.5	407	12-478	37-447 (531)
190	5AJ2_C NLR FAMILY CARD DOMAIN-CONTAINING PROTEIN 4; APOPTOSIS; 40.0A {MUS MUSCULUS}	99.6	1.4e-13	1.8e-18	171.5	27.2	362	698-1196	3-397 (445)
191	5AJ2_C NLR FAMILY CARD DOMAIN-CONTAINING PROTEIN 4; APOPTOSIS; 40.0A {MUS MUSCULUS}	99.6	1.5e-14	1.9e-19	180.3	18.3	404	15-450	3-445 (445)
192	4LI1_A Leucine-rich repeat-containing G-protein coupled receptor 4; LRR, HORMONE RECEPTOR; HET: NAG; 2.658A {Xenopus (Silurana) tropicalis}	99.6	2.4e-14	3.1e-19	177.1	19.9	385	15-457	40-425 (432)
193	4U08_A LIC11098; LRR PROTEIN, PATHOGEN, VIRULENCE FACTOR, UNKNOWN FUNCTION; HET: MSE; 1.95A {Leptospira interrogans serogroup Icterohaemorrhagiae serovar copenhageni (strain Fiocruz L1-130)}	99.6	1.9e-13	2.5e-18	166.4	27.2	385	28-475	10-394 (398)
194	7CRC_D NAD+ hydrolase (NADase); NADase, ETI, HR, PLANT PROTEIN; HET: ADP, ATP;{Arabidopsis thaliana}	99.6	1.2e-14	1.5e-19	204.9	18.9	449	11-533	611-1065(1221)
195	PF19729.1 ; FBXL18_C ; F-box/LRR-repeat protein 18 C-terminal	99.6	2.2e-15	2.9e-20	195.1	10.3	408	101-561	10-580 (594)
196	4U09_A LIC12759; LRR PROTEIN, PATHOGEN, VIRULENCE FACTOR, unknown function; HET: MES, MSE; 1.95A {Leptospira interrogans serovar Copenhageni str. Fiocruz L1-130}	99.6	2.6e-13	3.4e-18	166.1	27.6	385	28-475	9-393 (401)
197	2Z81_A Toll-like receptor 2, Variable lymphocyte receptor B; TLR2, Pam3CSK4, lipopeptide, innate immunity, Cytoplasmic vesicle, Glycoprotein, Immune response, Inflammatory response, Leucine-rich repeat, Membrane, Receptor; HET: BMA, MAN, PCJ, NAG; 1.8A {Mus musculus}	99.6	9.2e-14	1.2e-18	178.4	24.4	491	285-1124	23-515 (549)
198	6BRP_B F-box/LRR-repeat MAX2 homolog; Ubiquitin ligase, F-box, LIGASE; 2.39A {Oryza sativa subsp. japonica}	99.6	2.8e-14	3.7e-19	188.7	20.2	444	9-480	115-634 (688)
199	6M04_D Volume-regulated anion channel subunit LRRC8D; Ion channel, MEMBRANE PROTEIN;{Homo sapiens}	99.6	1.2e-14	1.6e-19	194.1	16.5	385	101-559	444-833 (866)
200	5XJX_H Protein TOO MANY MOUTHS; receptor like kinase, receptor like protein, pre-formed complexe, TRANSFERASE-MEMBRANE PROTEIN complex; 3.055A {Arabidopsis thaliana}	99.6	8.3e-14	1.1e-18	172.7	22.8	347	751-1206	68-420 (433)
201	6M04_D Volume-regulated anion channel subunit LRRC8D; Ion channel, MEMBRANE PROTEIN;{Homo sapiens}	99.6	4.1e-14	5.3e-19	189.1	21.4	378	9-447	469-848 (866)
202	7BRC_A Receptor-like kinase TMK3; LRR, RLK, TMK, extracellular domain, PLANT PROTEIN, TRANSFERASE; HET: NAG; 2.06A {Arabidopsis thaliana}	99.6	2.9e-14	3.7e-19	178	18.5	350	9-403	38-421 (458)
203	6NZW_D Volume-regulated anion channel subunit LRRC8A; Ion channel, volume-regulation, MEMBRANE PROTEIN; HET: POV, L9Y; 3.21A {Mus musculus}	99.6	3e-13	3.8e-18	179.2	28.8	410	523-1195	400-813 (820)
204	4BV4_R PROTEIN TOLL, VARIABLE LYMPHOCYTE RECEPTOR B CHIMERA; CYTOKINE RECOGNITION, EMBRYONIC DEVELOPMENT, IMMUNE SYSTEM, INNATE IMMUNITY, LEUCINE-RICH REPEATS, CYSTINE-KNOT, GLYCOPROTEIN; HET: BMA, MAN, NAG; 2.35A {DROSOPHILA MELANOGASTER}	99.6	4.7e-14	6e-19	175.8	20.2	307	96-457	63-398 (446)
205	6NPY_A NACHT, LRR and PYD domains-containing protein 3; Inflammasome, Activator, Biological process Immunity, Inflammatory response, Innate immunity, Transcription, Transcription regulation Ligand, ATP binding, Nucleotide; HET: ADP; 3.8A {Homo sapiens}	99.6	7.9e-14	1e-18	191.9	24.1	349	696-1182	649-1018(1034)
206	4R6F_A Leucine rich repeat DLRR_I; Leucine rich motifs, DE NOVO PROTEIN; 1.73A {synthetic construct}	99.6	3.3e-14	4.3e-19	169.1	17.5	286	753-1146	40-331 (331)
207	4R6F_A Leucine rich repeat DLRR_I; Leucine rich motifs, DE NOVO PROTEIN; 1.73A {synthetic construct}	99.6	1.1e-13	1.5e-18	164.6	22.0	282	34-354	37-330 (331)
208	6NPY_A NACHT, LRR and PYD domains-containing protein 3; Inflammasome, Activator, Biological process Immunity, Inflammatory response, Innate immunity, Transcription, Transcription regulation Ligand, ATP binding, Nucleotide; HET: ADP; 3.8A {Homo sapiens}	99.6	2.7e-14	3.5e-19	196.3	18.0	355	645-1145	648-1027(1034)
209	6M04_D Volume-regulated anion channel subunit LRRC8D; Ion channel, MEMBRANE PROTEIN;{Homo sapiens}	99.6	5.6e-14	7.3e-19	187.8	20.1	383	40-480	444-833 (866)
210	4PER_A Ribonuclease Inhibitor; leucine-rich repeat, protein-protein complex, HYDROLASE-HYDROLASE INHIBITOR complex; 1.92A {Gallus gallus} SCOP: l.1.1.1, c.10.1.0	99.6	7.8e-12	1e-16	156.6	38.1	365	772-1196	16-408 (460)
211	4Q62_A Leucine-rich repeat-and coiled coil-containing protein; Structural Genomics, PSI-Biology, Midwest Center for Structural Genomics, MCSG, Program for the Characterization of Secreted Effector; HET: SO4, MSE, EDO; 1.898A {Legionella pneumophila subsp. pneumophila}	99.6	6.4e-13	8.3e-18	164.3	27.9	345	97-472	31-421 (422)
212	6BRP_B F-box/LRR-repeat MAX2 homolog; Ubiquitin ligase, F-box, LIGASE; 2.39A {Oryza sativa subsp. japonica}	99.6	7e-13	9.1e-18	175.6	30.1	454	521-1146	142-659 (688)
213	4R5C_A Leucine rich repeat protein; Leucine rich repeat (LRR) protein, DE NOVO PROTEIN; 1.93A {synthetic construct}	99.6	1.4e-13	1.8e-18	161.6	20.7	272	66-380	33-304 (304)
214	7BRC_A Receptor-like kinase TMK3; LRR, RLK, TMK, extracellular domain, PLANT PROTEIN, TRANSFERASE; HET: NAG; 2.06A {Arabidopsis thaliana}	99.6	4.2e-14	5.5e-19	176.5	17.2	343	781-1237	39-455 (458)
215	3OGK_F Coronatine-insensitive protein 1; Leucine rich repeat, ubiquitin ligase, SCF, PROTEIN BINDING; HET: OGK, PO4; 2.8A {Arabidopsis thaliana}	99.6	3.7e-13	4.8e-18	174.6	26.4	371	753-1196	72-499 (592)
216	5XJX_H Protein TOO MANY MOUTHS; receptor like kinase, receptor like protein, pre-formed complexe, TRANSFERASE-MEMBRANE PROTEIN complex; 3.055A {Arabidopsis thaliana}	99.6	2.3e-13	2.9e-18	168.8	23.3	351	97-502	67-433 (433)
217	4R6F_A Leucine rich repeat DLRR_I; Leucine rich motifs, DE NOVO PROTEIN; 1.73A {synthetic construct}	99.6	1.2e-13	1.5e-18	164.4	19.2	304	70-407	16-331 (331)
218	5IL7_B Rab family protein; Leucine rich repeat domain, signaling protein; 2.3A {Chlorobium tepidum (strain ATCC 49652 / DSM 12025 / NBRC 103806 / TLS)}	99.6	3.6e-12	4.7e-17	158.4	32.4	425	531-1183	2-435 (447)
219	4BV4_R PROTEIN TOLL, VARIABLE LYMPHOCYTE RECEPTOR B CHIMERA; CYTOKINE RECOGNITION, EMBRYONIC DEVELOPMENT, IMMUNE SYSTEM, INNATE IMMUNITY, LEUCINE-RICH REPEATS, CYSTINE-KNOT, GLYCOPROTEIN; HET: BMA, MAN, NAG; 2.35A {DROSOPHILA MELANOGASTER}	99.6	6.9e-14	9e-19	174.2	16.7	317	1-359	88-405 (446)
220	4FMZ_A Internalin; leucine rich repeat, Internalin_N domain, Structural Genomics, Joint Center for Structural Genomics, JCSG, Protein Structure Initiative; HET: EDO, MSE; 1.91A {Listeria monocytogenes serotype 4b}	99.5	5.4e-13	7e-18	159.6	23.5	308	69-434	40-347 (347)
221	6HLU_B Rab family protein; GTPase, LRRK2, Roco proteins, hydrolase; 3.29A {Chlorobaculum tepidum}	99.5	4e-13	5.2e-18	185.5	25.3	347	34-457	61-410 (974)
222	3A79_B Toll-like receptor 6, Variable lymphocyte receptor B; Toll-like Receptor, diacyl lipopeptide, innate immunity, Leucine Rich Repeat, Cell membrane, Cytoplasmic vesicle, Disulfide bond, Glycoprotein; HET: BMA, PXS, NAG; 2.9A {Mus musculus}	99.5	9e-14	1.2e-18	178.8	17.1	415	97-558	27-508 (562)
223	4QDH_B Variable lymphocyte receptor B, Toll-like receptor 9 chimera; glycosylation, IMMUNE SYSTEM; HET: NAG, SO4; 2.399A {Eptatretus burgeri}	99.5	1.2e-13	1.6e-18	171.3	17.7	356	11-412	34-409 (438)
224	6O60_C F-box/LRR-repeat protein 2; F-box, Leucine-rich repeat, GGTase subunits, TRANSFERASE; 2.503A {Homo sapiens}	99.5	6e-12	7.8e-17	155.5	32.5	330	783-1205	79-413 (424)
225	5XJX_H Protein TOO MANY MOUTHS; receptor like kinase, receptor like protein, pre-formed complexe, TRANSFERASE-MEMBRANE PROTEIN complex; 3.055A {Arabidopsis thaliana}	99.5	3.4e-13	4.4e-18	167.3	21.1	335	518-1003	66-410 (433)
226	7LHW_A Leucine-rich repeat serine/threonine-protein kinase 2; Parkinson's disease, microtubule, kinase, cryo-EM, NEUROPEPTIDE, TRANSFERASE, HYDROLASE; HET: ATP, GDP;{Homo sapiens}	99.5	8.7e-14	1.1e-18	201.8	18.1	351	9-438	954-1310(2527)
227	1O6V_B INTERNALIN A; CELL ADHESION, BACTERIAL INFECTION, EXTRACELLULAR RECOGNITION, CELL WALL ATTACHED, LEUCINE RICH REPEAT; 1.5A {LISTERIA MONOCYTOGENES} SCOP: b.1.18.15, c.10.2.1	99.5	6.8e-13	8.8e-18	166.4	24.0	348	66-479	39-386 (466)
228	4FMZ_A Internalin; leucine rich repeat, Internalin_N domain, Structural Genomics, Joint Center for Structural Genomics, JCSG, Protein Structure Initiative; HET: EDO, MSE; 1.91A {Listeria monocytogenes serotype 4b}	99.5	6.1e-13	7.9e-18	159.1	22.5	305	753-1174	43-347 (347)
229	4R5C_A Leucine rich repeat protein; Leucine rich repeat (LRR) protein, DE NOVO PROTEIN; 1.93A {synthetic construct}	99.5	3.3e-13	4.2e-18	158.5	19.5	267	752-1144	38-304 (304)
230	4UFR_A LEUCINE-RICH REPEAT-CONTAINING G-PROTEIN COUPLED RECEPTOR 5; SIGNALING PROTEIN, WNT, LGR, RSPO; HET: NAG; 2.2A {HOMO SAPIENS}	99.5	1.1e-13	1.5e-18	174.2	16.5	440	7-506	12-452 (484)
231	6HLU_B Rab family protein; GTPase, LRRK2, Roco proteins, hydrolase; 3.29A {Chlorobaculum tepidum}	99.5	1.2e-13	1.6e-18	190.5	17.8	348	97-558	61-410 (974)
232	1XKU_A Decorin; Proteoglycan, Leucine-rich repeat, STRUCTURAL PROTEIN; HET: NAG; 2.15A {Bos taurus} SCOP: c.10.2.7	99.5	4.9e-13	6.3e-18	159	20.3	302	96-436	26-329 (330)
233	2Z81_A Toll-like receptor 2, Variable lymphocyte receptor B; TLR2, Pam3CSK4, lipopeptide, innate immunity, Cytoplasmic vesicle, Glycoprotein, Immune response, Inflammatory response, Leucine-rich repeat, Membrane, Receptor; HET: BMA, MAN, PCJ, NAG; 1.8A {Mus musculus}	99.5	1.2e-12	1.6e-17	168	25.2	504	99-901	3-510 (549)
234	4U08_A LIC11098; LRR PROTEIN, PATHOGEN, VIRULENCE FACTOR, UNKNOWN FUNCTION; HET: MSE; 1.95A {Leptospira interrogans serogroup Icterohaemorrhagiae serovar copenhageni (strain Fiocruz L1-130)}	99.5	7.1e-13	9.2e-18	161.4	21.2	362	96-558	15-376 (398)
235	1OGQ_A POLYGALACTURONASE INHIBITING PROTEIN; POLYGALACTURONASE INHIBITING PROTEIN, INHIBITOR; HET: NAG; 1.7A {PHASEOLUS VULGARIS} SCOP: c.10.2.8	99.5	1.2e-13	1.5e-18	163	13.8	273	756-1143	28-302 (313)
236	4LI1_A Leucine-rich repeat-containing G-protein coupled receptor 4; LRR, HORMONE RECEPTOR; HET: NAG; 2.658A {Xenopus (Silurana) tropicalis}	99.5	3.1e-13	4e-18	167.3	17.8	367	666-1167	58-424 (432)
237	1O6V_B INTERNALIN A; CELL ADHESION, BACTERIAL INFECTION, EXTRACELLULAR RECOGNITION, CELL WALL ATTACHED, LEUCINE RICH REPEAT; 1.5A {LISTERIA MONOCYTOGENES} SCOP: b.1.18.15, c.10.2.1	99.5	2.9e-12	3.7e-17	160.7	26.7	351	5-434	39-389 (466)
238	7CRC_D NAD+ hydrolase (NADase); NADase, ETI, HR, PLANT PROTEIN; HET: ADP, ATP;{Arabidopsis thaliana}	99.5	1.6e-13	2.1e-18	193.5	16.9	390	11-456	653-1065(1221)
239	3OJA_B Anopheles Plasmodium-responsive Leucine-rich repeat protein 1; coiled-coil, helix-loop-helix, leucine-rich repeat, PROTEIN BINDING; HET: MAN, NAG; 2.7A {Anopheles gambiae}	99.5	1.9e-13	2.5e-18	174.4	16.0	290	775-1156	43-369 (597)
240	4PER_A Ribonuclease Inhibitor; leucine-rich repeat, protein-protein complex, HYDROLASE-HYDROLASE INHIBITOR complex; 1.92A {Gallus gallus} SCOP: l.1.1.1, c.10.1.0	99.5	8.4e-11	1.1e-15	147.4	39.4	403	614-1126	19-446 (460)
241	1OGQ_A POLYGALACTURONASE INHIBITING PROTEIN; POLYGALACTURONASE INHIBITING PROTEIN, INHIBITOR; HET: NAG; 1.7A {PHASEOLUS VULGARIS} SCOP: c.10.2.8	99.5	6.3e-13	8.1e-18	156.9	19.0	277	103-410	28-308 (313)
242	4FMZ_A Internalin; leucine rich repeat, Internalin_N domain, Structural Genomics, Joint Center for Structural Genomics, JCSG, Protein Structure Initiative; HET: EDO, MSE; 1.91A {Listeria monocytogenes serotype 4b}	99.5	8.3e-13	1.1e-17	158	20.3	309	7-382	39-347 (347)
243	5XJO_D Protein TOO MANY MOUTHS; plant receptor, pre-formed complex, peptide hormone, TRANSFERASE-MEMBRANE PROTEIN complex; 2.626A {Arabidopsis thaliana}	99.5	2e-13	2.6e-18	165.4	15.1	308	778-1169	53-361 (374)
244	4QDH_B Variable lymphocyte receptor B, Toll-like receptor 9 chimera; glycosylation, IMMUNE SYSTEM; HET: NAG, SO4; 2.399A {Eptatretus burgeri}	99.5	3.6e-13	4.6e-18	167.2	17.6	360	640-1146	6-375 (438)
245	4U09_A LIC12759; LRR PROTEIN, PATHOGEN, VIRULENCE FACTOR, unknown function; HET: MES, MSE; 1.95A {Leptospira interrogans serovar Copenhageni str. Fiocruz L1-130}	99.5	2.1e-12	2.8e-17	158.1	23.7	362	96-558	14-375 (401)
246	4KNG_A Leucine-rich repeat-containing G-protein coupled receptor 5; Leucine-rich repeat, cysteine-rich domain, furin-repeat, protease-associated domain, ligand recognition, protein-protein interaction, N-linked glycosylation, Membrane protein, Signaling; HET: NAG; 2.5A {Homo sapiens}	99.5	1.1e-13	1.4e-18	177	12.7	430	125-679	16-447 (531)
247	4K17_D Leucine-rich repeat-containing protein 16A; PH domain, LRR domain, lipid binding, protein-protein interaction, phosphatidylserine, phosphatidylinositol, phosphatidylinositol-5-phosphate, plasma membrane, LIPID BINDING PROTEIN; HET: OHB, MSE; 2.895A {Mus musculus}	99.5	1.9e-11	2.4e-16	161.6	33.9	380	754-1196	190-615 (669)
248	2Z81_A Toll-like receptor 2, Variable lymphocyte receptor B; TLR2, Pam3CSK4, lipopeptide, innate immunity, Cytoplasmic vesicle, Glycoprotein, Immune response, Inflammatory response, Leucine-rich repeat, Membrane, Receptor; HET: BMA, MAN, PCJ, NAG; 1.8A {Mus musculus}	99.5	2.2e-13	2.8e-18	175	15.3	443	40-558	26-508 (549)
249	5GY2_B Tlr5b protein,Variable lymphocyte receptor B; Bacterial protein Immune receptor, IMMUNE SYSTEM; HET: NAG, PG4; 2.1A {Danio rerio}	99.5	1.2e-12	1.6e-17	163.2	21.5	359	72-457	29-432 (455)
250	1XKU_A Decorin; Proteoglycan, Leucine-rich repeat, STRUCTURAL PROTEIN; HET: NAG; 2.15A {Bos taurus} SCOP: c.10.2.7	99.5	3.1e-13	4e-18	160.7	15.1	254	779-1149	27-280 (330)

## Sheet: Table S9 hhpred wLcla PifA
No	Hit	Prob	E-value	P-value	Score	SS	Cols	Query HMM	Template HMM
1	PF06495.13 ; Transformer ; Fruit fly transformer protein	61.1	18	0.00023	36.4	3.9	97	356-463	71-179 (185)
2	PF15967.7 ; Nucleoporin_FG2 ; Nucleoporin FG repeated region	60.1	420	0.0054	30.3	14.4	141	14-162	249-399 (596)
3	6QW6_5X Probable ATP-dependent RNA helicase DDX23; RNP complex, splicing, RNA, protein, spliceosome; HET: M7M, IHP, GTP; 2.92A {Homo sapiens}	48.4	13	0.00017	40.2	0.8	92	291-392	6-98 (820)
4	4WFC_E Exosome complex exonuclease RRP6; Rrp6-Rrp47 complex, nuclear exosome, RNA degradation, RNA processing, HYDROLASE; HET: SO4; 2.35A {Saccharomyces cerevisiae}	44.8	260	0.0034	24.2	7.8	84	60-164	13-98 (115)
5	5YFP_A Exocyst complex component SEC3; exocyst, coiled-coil, EXOCYTOSIS; 4.4A {Saccharomyces cerevisiae (strain ATCC 204508 / S288c)}	35.6	91	0.0012	38	5	110	46-155	627-737 (1336)
6	7NRC_A GCN1; Ribosome, Disome, GCN1, Translation, GAAC, ISR, Rbg2, Gir2; HET: 5CT; 3.9A {Saccharomyces cerevisiae S288C}	33.1	390	0.0051	32.6	9	141	24-172	292-448 (1209)
7	PF05508.13 ; Ran-binding ; RanGTP-binding protein	32.5	550	0.0071	27.9	9.3	111	43-167	33-146 (347)
8	3GHG_D Fibrinogen alpha chain; triple-stranded coiled coil, beta sheets, alpha helices, Amyloid, Amyloidosis, Blood coagulation, Disease mutation, Glycoprotein, Phosphoprotein, Secreted; HET: BMA, GAL, NAG, MAN, SIA, NDG; 2.9A {Homo sapiens} SCOP: h.1.8.0	29.1	350	0.0045	31.5	7.7	101	46-166	51-156 (562)
9	PF04129.14 ; Vps52 ; Vps52 / Sac2 family	25.1	270	0.0034	29.1	5.6	53	103-155	28-80 (561)
10	7DCO_V CWC22 isoform 1; RNA splicing, spliceosome, Bact complex, Prp2, Spp2, ATPase/helicase, activation, SPLICING; HET: GTP, ZN, IHP; 2.5A {Saccharomyces cerevisiae}	22.9	170	0.0021	31.6	3.9	96	286-384	478-577 (577)
11	PF14649.8 ; Spatacsin_C ; Spatacsin C-terminus	20.9	1400	0.017	24.1	12.3	125	23-161	58-188 (292)
12	3R84_W Mediator of RNA polymerase II transcription subunit 11; four-helix bundle, transcription, nucleus; HET: MSE; 2.05A {Saccharomyces cerevisiae}	20.5	660	0.0086	21.4	6.1	60	62-128	8-71 (86)

## Sheet: Table S10 hhpred wLcla PifB
No	Hit	Prob	E-value	P-value	Score	SS	Cols	Query HMM	Template HMM
1	6S6Q_A LRR receptor-like serine/threonine-protein kinase GSO1; membrane receptor kinase, leucine-rich repeat domain, peptide hormone identification, Casparian strip, root development, receptor activation, SIGNALING; HET: TYS, BMA, NAG; 2.95A {Arabidopsis thaliana}	100	1.3e-32	1.7e-37	373	51.1	352	99-487	78-429 (863)
2	6S6Q_A LRR receptor-like serine/threonine-protein kinase GSO1; membrane receptor kinase, leucine-rich repeat domain, peptide hormone identification, Casparian strip, root development, receptor activation, SIGNALING; HET: TYS, BMA, NAG; 2.95A {Arabidopsis thaliana}	100	3.5e-31	4.6e-36	359.2	50.9	706	53-1030	10-715 (863)
3	4MN8_A LRR receptor-like serine/threonine-protein kinase FLS2; FLS2, BAK1, flg22, Flagellin, plant immunity, Leucine-rich repeat, TRANSFERASE-TRANSFERASE RECEPTOR complex; HET: SO4, NAG; 3.062A {Arabidopsis thaliana}	100	3.6e-30	4.6e-35	345.2	44.2	349	104-526	49-397 (782)
4	4MN8_A LRR receptor-like serine/threonine-protein kinase FLS2; FLS2, BAK1, flg22, Flagellin, plant immunity, Leucine-rich repeat, TRANSFERASE-TRANSFERASE RECEPTOR complex; HET: SO4, NAG; 3.062A {Arabidopsis thaliana}	100	2.2e-29	2.9e-34	337.6	46.4	689	95-1117	64-755 (782)
5	5GR8_A Leucine-rich repeat receptor-like protein kinase PEPR1; PEPR1, DAMP, PRR, AtPEP1., TRANSFERASE; HET: NAG; 2.587A {Arabidopsis thaliana}	100	5.2e-29	6.7e-34	329.7	42.2	694	68-1183	1-694 (710)
6	6S6Q_A LRR receptor-like serine/threonine-protein kinase GSO1; membrane receptor kinase, leucine-rich repeat domain, peptide hormone identification, Casparian strip, root development, receptor activation, SIGNALING; HET: TYS, BMA, NAG; 2.95A {Arabidopsis thaliana}	100	2.3e-28	3e-33	331.8	49.3	686	79-1032	105-814 (863)
7	3WPC_A Toll-like receptor 9; Leucine rich repeat, Receptor, Innate immunity, DNA binding, Glycosylation, DNA BINDING PROTEIN-DNA complex; HET: NAG, SO4; 1.6A {Equus caballus}	100	7.4e-27	9.6e-32	314.3	46.6	668	126-1183	37-753 (802)
8	4MN8_A LRR receptor-like serine/threonine-protein kinase FLS2; FLS2, BAK1, flg22, Flagellin, plant immunity, Leucine-rich repeat, TRANSFERASE-TRANSFERASE RECEPTOR complex; HET: SO4, NAG; 3.062A {Arabidopsis thaliana}	100	1.5e-27	1.9e-32	320	39.5	658	79-1003	95-755 (782)
9	6S6Q_A LRR receptor-like serine/threonine-protein kinase GSO1; membrane receptor kinase, leucine-rich repeat domain, peptide hormone identification, Casparian strip, root development, receptor activation, SIGNALING; HET: TYS, BMA, NAG; 2.95A {Arabidopsis thaliana}	100	2.8e-26	3.6e-31	311.6	47.6	719	181-1209	56-777 (863)
10	5GR8_A Leucine-rich repeat receptor-like protein kinase PEPR1; PEPR1, DAMP, PRR, AtPEP1., TRANSFERASE; HET: NAG; 2.587A {Arabidopsis thaliana}	100	3.2e-27	4.1e-32	312.8	37.1	633	79-978	70-705 (710)
11	4MN8_A LRR receptor-like serine/threonine-protein kinase FLS2; FLS2, BAK1, flg22, Flagellin, plant immunity, Leucine-rich repeat, TRANSFERASE-TRANSFERASE RECEPTOR complex; HET: SO4, NAG; 3.062A {Arabidopsis thaliana}	100	9.4e-27	1.2e-31	312.4	41.7	688	184-1203	49-738 (782)
12	6IF5_A Toll-like receptor 7; Innate immunity Toll-like receptors, IMMUNE SYSTEM; HET: NAG, SO4, 23G; 2.0A {Macaca mulatta}	100	5e-27	6.4e-32	316.8	33.7	739	99-1176	18-819 (823)
13	3WN4_A Toll-like receptor 8; Leucine rich repeat, RNA, Glycosylation, innate immunity, RNA recognition, ssRNAr, Structure-based Ligand Design, TLR8-specific agonist, vaccine; HET: BMA, D87, MAN, NAG; 1.81A {Homo sapiens}	100	3.3e-26	4.3e-31	308.3	41	712	131-1176	41-808 (811)
14	5HZ0_B Probable LRR receptor-like serine/threonine-protein kinase At4g26540; Plant Receptor, TRANSFERASE; HET: PTR, NAG; 2.56A {Arabidopsis thaliana}	100	5.8e-28	7.5e-33	314.5	22.2	568	97-954	31-602 (633)
15	5HZ0_B Probable LRR receptor-like serine/threonine-protein kinase At4g26540; Plant Receptor, TRANSFERASE; HET: PTR, NAG; 2.56A {Arabidopsis thaliana}	100	2.9e-27	3.7e-32	308	23.6	591	131-1007	12-603 (633)
16	3WPC_A Toll-like receptor 9; Leucine rich repeat, Receptor, Innate immunity, DNA binding, Glycosylation, DNA BINDING PROTEIN-DNA complex; HET: NAG, SO4; 1.6A {Equus caballus}	100	2.3e-25	3e-30	299.9	40.3	625	79-990	41-752 (802)
17	7CYN_B Toll-like receptor 7; Toll-like receptors, UNC93B1, MFS, IMMUNE SYSTEM; HET: NAG; 4.2A {Homo sapiens}	99.9	1.7e-25	2.2e-30	310.8	37.9	674	130-1183	64-798 (1049)
18	3WN4_A Toll-like receptor 8; Leucine rich repeat, RNA, Glycosylation, innate immunity, RNA recognition, ssRNAr, Structure-based Ligand Design, TLR8-specific agonist, vaccine; HET: BMA, D87, MAN, NAG; 1.81A {Homo sapiens}	99.9	6.9e-26	8.9e-31	305.2	30.5	660	80-985	41-808 (811)
19	1ZIW_A Toll-like receptor 3; innate immunity, IMMUNE SYSTEM; HET: SO4, GOL, NAG; 2.1A {Homo sapiens}	99.9	1.7e-25	2.2e-30	294.4	30.9	599	82-979	6-621 (680)
20	1ZIW_A Toll-like receptor 3; innate immunity, IMMUNE SYSTEM; HET: SO4, GOL, NAG; 2.1A {Homo sapiens}	99.9	1.1e-25	1.5e-30	296	28.1	608	128-1032	1-620 (680)
21	3RGZ_A Protein BRASSINOSTEROID INSENSITIVE 1; phytohormone, brassinosteroid-insensitive 1, leucine-rich repeat receptor-like kinases, Leucine-rich repeat, brassinosteroid, TRANSFERASE; HET: NAG, BLD; 2.281A {Arabidopsis thaliana}	99.9	4.2e-25	5.5e-30	295.8	34.1	682	103-1117	50-748 (768)
22	6IF5_A Toll-like receptor 7; Innate immunity Toll-like receptors, IMMUNE SYSTEM; HET: NAG, SO4, 23G; 2.0A {Macaca mulatta}	99.9	1.4e-24	1.8e-29	293.1	38.9	660	182-1183	21-776 (823)
23	3WN4_A Toll-like receptor 8; Leucine rich repeat, RNA, Glycosylation, innate immunity, RNA recognition, ssRNAr, Structure-based Ligand Design, TLR8-specific agonist, vaccine; HET: BMA, D87, MAN, NAG; 1.81A {Homo sapiens}	99.9	1.5e-24	2e-29	292.2	38.8	664	185-1183	22-765 (811)
24	5GR8_A Leucine-rich repeat receptor-like protein kinase PEPR1; PEPR1, DAMP, PRR, AtPEP1., TRANSFERASE; HET: NAG; 2.587A {Arabidopsis thaliana}	99.9	1.6e-24	2e-29	287.2	36.6	610	180-1195	44-653 (710)
25	4J0M_A Serine/threonine-protein kinase BRI1-like 1; leucine-rich repeat, receptor, TRANSFERASE; HET: NAG, MAN, BMA, BLD; 2.5A {Arabidopsis thaliana}	99.9	2.8e-24	3.7e-29	286.6	39	603	131-1004	53-698 (740)
26	3RGZ_A Protein BRASSINOSTEROID INSENSITIVE 1; phytohormone, brassinosteroid-insensitive 1, leucine-rich repeat receptor-like kinases, Leucine-rich repeat, brassinosteroid, TRANSFERASE; HET: NAG, BLD; 2.281A {Arabidopsis thaliana}	99.9	3.8e-24	4.9e-29	286.7	38.9	665	156-1172	50-741 (768)
27	4Z0C_A Toll-like receptor 13; immune receptor, Toll-like receptor, ssRNA, IMMUNE SYSTEM; HET: NAG; 2.3A {Mus musculus}	99.9	4.4e-25	5.7e-30	292.5	29.6	653	71-1006	2-664 (709)
28	7CYN_B Toll-like receptor 7; Toll-like receptors, UNC93B1, MFS, IMMUNE SYSTEM; HET: NAG; 4.2A {Homo sapiens}	99.9	2.5e-24	3.2e-29	299.3	37.4	681	78-1014	63-844 (1049)
29	4MNA_A LRR receptor-like serine/threonine-protein kinase FLS2; FLS2, plant immunity, Leucine-rich repeat, TRANSFERASE; HET: NAG; 3.998A {Arabidopsis thaliana}	99.9	5.2e-24	6.7e-29	279.8	38.3	593	128-980	45-638 (662)
30	4Z0C_A Toll-like receptor 13; immune receptor, Toll-like receptor, ssRNA, IMMUNE SYSTEM; HET: NAG; 2.3A {Mus musculus}	99.9	8.4e-25	1.1e-29	289.9	30.2	641	132-1145	12-663 (709)
31	6IF5_A Toll-like receptor 7; Innate immunity Toll-like receptors, IMMUNE SYSTEM; HET: NAG, SO4, 23G; 2.0A {Macaca mulatta}	99.9	2.6e-24	3.4e-29	290.5	34	699	78-1032	41-812 (823)
32	4J0M_A Serine/threonine-protein kinase BRI1-like 1; leucine-rich repeat, receptor, TRANSFERASE; HET: NAG, MAN, BMA, BLD; 2.5A {Arabidopsis thaliana}	99.9	1.6e-23	2.1e-28	279.4	39.8	605	210-1170	53-698 (740)
33	5HZ0_B Probable LRR receptor-like serine/threonine-protein kinase At4g26540; Plant Receptor, TRANSFERASE; HET: PTR, NAG; 2.56A {Arabidopsis thaliana}	99.9	1.7e-25	2.2e-30	291.6	20.1	556	79-925	60-619 (633)
34	5HZ0_B Probable LRR receptor-like serine/threonine-protein kinase At4g26540; Plant Receptor, TRANSFERASE; HET: PTR, NAG; 2.56A {Arabidopsis thaliana}	99.9	3.1e-25	4e-30	289.1	21.2	585	187-1146	16-602 (633)
35	1ZIW_A Toll-like receptor 3; innate immunity, IMMUNE SYSTEM; HET: SO4, GOL, NAG; 2.1A {Homo sapiens}	99.9	2.1e-24	2.7e-29	284	28.8	658	180-1226	1-680 (680)
36	4MNA_A LRR receptor-like serine/threonine-protein kinase FLS2; FLS2, plant immunity, Leucine-rich repeat, TRANSFERASE; HET: NAG; 3.998A {Arabidopsis thaliana}	99.9	9.2e-24	1.2e-28	277.5	33.8	573	95-928	64-638 (662)
37	3WPC_A Toll-like receptor 9; Leucine rich repeat, Receptor, Innate immunity, DNA binding, Glycosylation, DNA BINDING PROTEIN-DNA complex; HET: NAG, SO4; 1.6A {Equus caballus}	99.9	5.2e-23	6.8e-28	277.2	41.9	633	203-1212	35-729 (802)
38	3RGZ_A Protein BRASSINOSTEROID INSENSITIVE 1; phytohormone, brassinosteroid-insensitive 1, leucine-rich repeat receptor-like kinases, Leucine-rich repeat, brassinosteroid, TRANSFERASE; HET: NAG, BLD; 2.281A {Arabidopsis thaliana}	99.9	2.4e-23	3.1e-28	279	35.6	669	67-978	64-738 (768)
39	4MNA_A LRR receptor-like serine/threonine-protein kinase FLS2; FLS2, plant immunity, Leucine-rich repeat, TRANSFERASE; HET: NAG; 3.998A {Arabidopsis thaliana}	99.9	3.3e-23	4.3e-28	272.2	34.6	614	180-1170	45-660 (662)
40	4J0M_A Serine/threonine-protein kinase BRI1-like 1; leucine-rich repeat, receptor, TRANSFERASE; HET: NAG, MAN, BMA, BLD; 2.5A {Arabidopsis thaliana}	99.9	7.8e-23	1e-27	272.8	36.2	611	79-950	77-722 (740)
41	5JFK_A Leucine-rich repeat receptor-like protein kinase TDR; LRR receptor, extracellular domain, TDR, TRANSFERASE, SIGNALING PROTEIN; HET: NAG; 2.647A {Arabidopsis thaliana}	99.9	1.7e-23	2.2e-28	272.4	28.9	564	128-1002	49-613 (613)
42	5GR8_A Leucine-rich repeat receptor-like protein kinase PEPR1; PEPR1, DAMP, PRR, AtPEP1., TRANSFERASE; HET: NAG; 2.587A {Arabidopsis thaliana}	99.9	8.4e-23	1.1e-27	270.8	36.1	584	79-926	118-705 (710)
43	3RGZ_A Protein BRASSINOSTEROID INSENSITIVE 1; phytohormone, brassinosteroid-insensitive 1, leucine-rich repeat receptor-like kinases, Leucine-rich repeat, brassinosteroid, TRANSFERASE; HET: NAG, BLD; 2.281A {Arabidopsis thaliana}	99.9	1.3e-22	1.7e-27	272	37	666	210-1203	50-720 (768)
44	3WN4_A Toll-like receptor 8; Leucine rich repeat, RNA, Glycosylation, innate immunity, RNA recognition, ssRNAr, Structure-based Ligand Design, TLR8-specific agonist, vaccine; HET: BMA, D87, MAN, NAG; 1.81A {Homo sapiens}	99.9	1.2e-22	1.5e-27	274	32.2	612	79-933	102-808 (811)
45	4Z0C_A Toll-like receptor 13; immune receptor, Toll-like receptor, ssRNA, IMMUNE SYSTEM; HET: NAG; 2.3A {Mus musculus}	99.9	1e-22	1.3e-27	270	31	649	184-1208	12-672 (709)
46	4Z0C_A Toll-like receptor 13; immune receptor, Toll-like receptor, ssRNA, IMMUNE SYSTEM; HET: NAG; 2.3A {Mus musculus}	99.9	1.7e-22	2.3e-27	267.9	29.2	599	79-954	58-664 (709)
47	7CYN_B Toll-like receptor 7; Toll-like receptors, UNC93B1, MFS, IMMUNE SYSTEM; HET: NAG; 4.2A {Homo sapiens}	99.9	2.9e-21	3.7e-26	268.8	42.1	679	179-1207	40-767 (1049)
48	3WPC_A Toll-like receptor 9; Leucine rich repeat, Receptor, Innate immunity, DNA binding, Glycosylation, DNA BINDING PROTEIN-DNA complex; HET: NAG, SO4; 1.6A {Equus caballus}	99.9	1.7e-21	2.3e-26	262.5	38.2	539	96-911	139-751 (802)
49	4MNA_A LRR receptor-like serine/threonine-protein kinase FLS2; FLS2, plant immunity, Leucine-rich repeat, TRANSFERASE; HET: NAG; 3.998A {Arabidopsis thaliana}	99.9	1.5e-21	2e-26	256.6	34.6	567	290-1170	47-613 (662)
50	6IF5_A Toll-like receptor 7; Innate immunity Toll-like receptors, IMMUNE SYSTEM; HET: NAG, SO4, 23G; 2.0A {Macaca mulatta}	99.9	3.7e-22	4.8e-27	269.8	28.5	656	79-984	104-818 (823)
51	5JFK_A Leucine-rich repeat receptor-like protein kinase TDR; LRR receptor, extracellular domain, TDR, TRANSFERASE, SIGNALING PROTEIN; HET: NAG; 2.647A {Arabidopsis thaliana}	99.9	4.3e-22	5.6e-27	259.3	26.6	565	180-1116	49-613 (613)
52	7CYN_B Toll-like receptor 7; Toll-like receptors, UNC93B1, MFS, IMMUNE SYSTEM; HET: NAG; 4.2A {Homo sapiens}	99.9	2.1e-21	2.8e-26	270.2	35	636	79-962	126-844 (1049)
53	5JFK_A Leucine-rich repeat receptor-like protein kinase TDR; LRR receptor, extracellular domain, TDR, TRANSFERASE, SIGNALING PROTEIN; HET: NAG; 2.647A {Arabidopsis thaliana}	99.9	2.8e-22	3.6e-27	261	23.4	535	83-873	55-592 (613)
54	1ZIW_A Toll-like receptor 3; innate immunity, IMMUNE SYSTEM; HET: SO4, GOL, NAG; 2.1A {Homo sapiens}	99.9	1.1e-21	1.4e-26	258.5	29	568	79-921	48-646 (680)
55	4Z5W_A Phytosulfokine receptor 1; receptor, HORMONE; HET: TYS, NAG; 2.2A {Daucus carota}	99.9	5.3e-21	6.9e-26	250.6	34.4	559	126-928	58-618 (642)
56	4J0M_A Serine/threonine-protein kinase BRI1-like 1; leucine-rich repeat, receptor, TRANSFERASE; HET: NAG, MAN, BMA, BLD; 2.5A {Arabidopsis thaliana}	99.9	6.8e-21	8.9e-26	254.2	35.7	529	345-1170	53-650 (740)
57	5IXO_A Receptor-like protein kinase 5; membrane receptor kinase, peptide hormone receptor, signaling complex, plant development, organ shedding, signaling protein; HET: NAG; 1.74A {Arabidopsis thaliana}	99.9	1.5e-20	2e-25	244.8	37.2	542	127-926	47-589 (616)
58	5XJO_B LRR receptor-like serine/threonine-protein kinase ERL1; plant receptor, pre-formed complex, peptide hormone, TRANSFERASE-MEMBRANE PROTEIN complex; 2.626A {Arabidopsis thaliana}	99.9	4.3e-21	5.6e-26	244.7	28.2	537	90-906	1-539 (539)
59	5JFK_A Leucine-rich repeat receptor-like protein kinase TDR; LRR receptor, extracellular domain, TDR, TRANSFERASE, SIGNALING PROTEIN; HET: NAG; 2.647A {Arabidopsis thaliana}	99.9	2.3e-21	2.9e-26	252.5	23.2	544	316-1170	49-592 (613)
60	4R5D_A Leucine rich repeat protein; Leucine rich repeat (LRR) protein, DE NOVO PROTEIN; HET: SO4; 2.53A {synthetic construct}	99.9	1.5e-20	2e-25	233.5	28.8	378	80-487	41-438 (441)
61	7C77_A Toll-like receptor 3; Toll-like receptors, UNC93B1, MFS, IMMUNE SYSTEM; HET: BMA, NAG; 3.3A {Mus musculus}	99.9	6.3e-21	8.2e-26	260.9	27.6	580	103-980	52-649 (905)
62	5XJO_B LRR receptor-like serine/threonine-protein kinase ERL1; plant receptor, pre-formed complex, peptide hormone, TRANSFERASE-MEMBRANE PROTEIN complex; 2.626A {Arabidopsis thaliana}	99.9	2.9e-20	3.8e-25	237.1	31.9	527	146-952	4-533 (539)
63	4R6G_A leucine rich repeats DLRR_K; Leucine rich motifs, DE NOVO PROTEIN; 2.8A {synthetic construct}	99.9	4.4e-20	5.7e-25	230.7	32.5	424	110-850	25-464 (464)
64	6BRP_B F-box/LRR-repeat MAX2 homolog; Ubiquitin ligase, F-box, LIGASE; 2.39A {Oryza sativa subsp. japonica}	99.9	4.8e-20	6.2e-25	243.9	32.9	526	44-733	9-655 (688)
65	6GFF_J Leucine-rich repeat-containing protein 32; GARP, TGF-B1, Activation, Treg, IMMUNE SYSTEM; HET: MAN, BMA, NAG; 3.1A {Mus musculus}	99.9	3.2e-20	4.1e-25	241.9	30.3	521	130-892	29-572 (618)
66	4Z5W_A Phytosulfokine receptor 1; receptor, HORMONE; HET: TYS, NAG; 2.2A {Daucus carota}	99.9	3.9e-20	5e-25	242.5	31.1	490	79-733	62-592 (642)
67	4Z63_A Phytosulfokine receptor 1; hormone receptor, HORMONE; HET: NAG, TYS; 2.514A {Arabidopsis thaliana}	99.9	6.9e-20	8.9e-25	239.6	32	557	127-926	49-606 (631)
68	2P1M_B TRANSPORT INHIBITOR RESPONSE 1 protein; F-box, leucine rich repeat, SIGNALING PROTEIN; HET: IHP; 1.8A {Arabidopsis thaliana}	99.9	1e-19	1.3e-24	236.1	32.9	503	47-850	1-545 (594)
69	5IXO_A Receptor-like protein kinase 5; membrane receptor kinase, peptide hormone receptor, signaling complex, plant development, organ shedding, signaling protein; HET: NAG; 1.74A {Arabidopsis thaliana}	99.9	1.8e-19	2.3e-24	234.9	33.5	523	178-981	46-570 (616)
70	7C77_A Toll-like receptor 3; Toll-like receptors, UNC93B1, MFS, IMMUNE SYSTEM; HET: BMA, NAG; 3.3A {Mus musculus}	99.9	9e-21	1.2e-25	259.4	21.7	612	126-1032	26-647 (905)
71	4Z5W_A Phytosulfokine receptor 1; receptor, HORMONE; HET: TYS, NAG; 2.2A {Daucus carota}	99.9	1.2e-19	1.5e-24	238	29.9	535	204-1004	57-616 (642)
72	4R6G_A leucine rich repeats DLRR_K; Leucine rich motifs, DE NOVO PROTEIN; 2.8A {synthetic construct}	99.9	2.1e-19	2.8e-24	224.6	30.7	420	170-903	27-464 (464)
73	5XJO_B LRR receptor-like serine/threonine-protein kinase ERL1; plant receptor, pre-formed complex, peptide hormone, TRANSFERASE-MEMBRANE PROTEIN complex; 2.626A {Arabidopsis thaliana}	99.9	1.7e-19	2.2e-24	230	30.3	528	199-1004	3-533 (539)
74	6GFF_J Leucine-rich repeat-containing protein 32; GARP, TGF-B1, Activation, Treg, IMMUNE SYSTEM; HET: MAN, BMA, NAG; 3.1A {Mus musculus}	99.9	5.5e-20	7.2e-25	239.7	25.8	499	318-1153	29-562 (618)
75	4R5D_A Leucine rich repeat protein; Leucine rich repeat (LRR) protein, DE NOVO PROTEIN; HET: SO4; 2.53A {synthetic construct}	99.9	1.5e-19	1.9e-24	224.8	28.3	406	100-736	16-441 (441)
76	4R6G_A leucine rich repeats DLRR_K; Leucine rich motifs, DE NOVO PROTEIN; 2.8A {synthetic construct}	99.9	1.1e-19	1.4e-24	227.1	26.9	387	99-524	58-461 (464)
77	4Z5W_A Phytosulfokine receptor 1; receptor, HORMONE; HET: TYS, NAG; 2.2A {Daucus carota}	99.9	1.1e-19	1.4e-24	238.3	28.1	534	315-1170	59-593 (642)
78	5IXO_A Receptor-like protein kinase 5; membrane receptor kinase, peptide hormone receptor, signaling complex, plant development, organ shedding, signaling protein; HET: NAG; 1.74A {Arabidopsis thaliana}	99.9	3.5e-19	4.5e-24	232.2	32.5	518	262-1032	50-567 (616)
79	5IXO_A Receptor-like protein kinase 5; membrane receptor kinase, peptide hormone receptor, signaling complex, plant development, organ shedding, signaling protein; HET: NAG; 1.74A {Arabidopsis thaliana}	99.9	2.1e-19	2.7e-24	234.3	30.3	522	95-846	67-588 (616)
80	4KT1_A Leucine-rich repeat-containing G-protein coupled receptor 4; R-spondin, LGR receptor, complex structure, Wnt signaling, HORMONE RECEPTOR-CELL ADHESION complex; HET: NAG; 2.497A {Homo sapiens}	99.8	1.5e-20	2e-25	237.4	19.1	403	78-527	9-423 (504)
81	3OGK_F Coronatine-insensitive protein 1; Leucine rich repeat, ubiquitin ligase, SCF, PROTEIN BINDING; HET: OGK, PO4; 2.8A {Arabidopsis thaliana}	99.8	2.2e-19	2.9e-24	232.6	30.2	443	40-513	1-524 (592)
82	4R5D_A Leucine rich repeat protein; Leucine rich repeat (LRR) protein, DE NOVO PROTEIN; HET: SO4; 2.53A {synthetic construct}	99.8	5.1e-19	6.6e-24	220	31.7	401	304-954	26-441 (441)
83	7C77_A Toll-like receptor 3; Toll-like receptors, UNC93B1, MFS, IMMUNE SYSTEM; HET: BMA, NAG; 3.3A {Mus musculus}	99.8	8.4e-20	1.1e-24	250	25.8	615	178-1172	26-649 (905)
84	6GFF_J Leucine-rich repeat-containing protein 32; GARP, TGF-B1, Activation, Treg, IMMUNE SYSTEM; HET: MAN, BMA, NAG; 3.1A {Mus musculus}	99.8	1.4e-19	1.8e-24	235.9	26.5	534	186-1003	12-581 (618)
85	4R5D_A Leucine rich repeat protein; Leucine rich repeat (LRR) protein, DE NOVO PROTEIN; HET: SO4; 2.53A {synthetic construct}	99.8	6.4e-19	8.3e-24	219.1	29	392	668-1200	38-441 (441)
86	7MLM_A Toll-like receptor 4,Variable lymphocyte receptor B; Innate immunity, endogenous ligands, Toll-like receptors, IMMUNE SYSTEM; HET: ZKM, NAG; 2.104A {Mus musculus}	99.8	4.6e-19	6e-24	232	28.5	536	183-1004	69-624 (635)
87	7MLM_A Toll-like receptor 4,Variable lymphocyte receptor B; Innate immunity, endogenous ligands, Toll-like receptors, IMMUNE SYSTEM; HET: ZKM, NAG; 2.104A {Mus musculus}	99.8	1.1e-18	1.4e-23	228.5	31.8	536	103-952	69-624 (635)
88	5XJO_B LRR receptor-like serine/threonine-protein kinase ERL1; plant receptor, pre-formed complex, peptide hormone, TRANSFERASE-MEMBRANE PROTEIN complex; 2.626A {Arabidopsis thaliana}	99.8	9.6e-19	1.2e-23	223.2	30.5	468	96-733	61-532 (539)
89	6GFF_J Leucine-rich repeat-containing protein 32; GARP, TGF-B1, Activation, Treg, IMMUNE SYSTEM; HET: MAN, BMA, NAG; 3.1A {Mus musculus}	99.8	1.2e-19	1.6e-24	236.5	19.9	485	78-745	28-564 (618)
90	4R6G_A leucine rich repeats DLRR_K; Leucine rich motifs, DE NOVO PROTEIN; 2.8A {synthetic construct}	99.8	1.8e-18	2.3e-23	216.4	28.7	423	304-981	25-464 (464)
91	4KT1_A Leucine-rich repeat-containing G-protein coupled receptor 4; R-spondin, LGR receptor, complex structure, Wnt signaling, HORMONE RECEPTOR-CELL ADHESION complex; HET: NAG; 2.497A {Homo sapiens}	99.8	1e-18	1.3e-23	220.9	23.2	434	128-846	8-442 (504)
92	7MLM_A Toll-like receptor 4,Variable lymphocyte receptor B; Innate immunity, endogenous ligands, Toll-like receptors, IMMUNE SYSTEM; HET: ZKM, NAG; 2.104A {Mus musculus}	99.8	1.7e-18	2.3e-23	226.6	25.5	531	291-1176	69-631 (635)
93	4Z63_A Phytosulfokine receptor 1; hormone receptor, HORMONE; HET: NAG, TYS; 2.514A {Arabidopsis thaliana}	99.8	1.1e-18	1.4e-23	228.4	23.4	546	209-1004	52-606 (631)
94	4LXR_A Protein toll; TLR, LEUCINE-RICH REPEAT, IMMUNE SYSTEM, CYTOKINE RECEPTOR, EMBRYONIC DEVELOPMENT, INNATE IMMUNITY, RECEPTOR-LIGAND COMPLEX', IMMUNE SYSTEM-CYTOKINE complex; HET: BMA, MAN, EPE, NAG; 2.2A {Drosophila melanogaster}	99.8	3.7e-18	4.8e-23	228.8	28.8	532	92-926	88-725 (783)
95	4Z63_A Phytosulfokine receptor 1; hormone receptor, HORMONE; HET: NAG, TYS; 2.514A {Arabidopsis thaliana}	99.8	9.3e-19	1.2e-23	229	22.6	535	316-1172	50-585 (631)
96	6FNW_A Volume-regulated anion channel subunit LRRC8A; ion channel, leucine-rich repeat domain, MEMBRANE PROTEIN; HET: EDO; 1.8A {Mus musculus}	99.8	3.8e-19	4.9e-24	219.2	17.7	387	78-515	4-396 (417)
97	4QXE_A Leucine-rich repeat-containing G-protein coupled receptor 4, linker, Variable lymphocyte receptor B; LRR repeats, Receptor, R-spondins, Glycosylation, MEMBRANE PROTEIN; HET: NAG; 2.2A {Homo sapiens}	99.8	9e-19	1.2e-23	217.8	21.1	390	79-524	11-400 (443)
98	4Z63_A Phytosulfokine receptor 1; hormone receptor, HORMONE; HET: NAG, TYS; 2.514A {Arabidopsis thaliana}	99.8	3.5e-18	4.6e-23	223.6	26.3	474	95-733	69-582 (631)
99	4U7L_A Leucine-rich repeats and immunoglobulin-like domains protein 1; Stem cell marker, EGFR inhibition, SIGNALING PROTEIN; HET: NAG; 2.3A {Homo sapiens}	99.8	2.2e-18	2.8e-23	215.6	23	372	103-524	29-402 (456)
100	4LXR_A Protein toll; TLR, LEUCINE-RICH REPEAT, IMMUNE SYSTEM, CYTOKINE RECEPTOR, EMBRYONIC DEVELOPMENT, INNATE IMMUNITY, RECEPTOR-LIGAND COMPLEX', IMMUNE SYSTEM-CYTOKINE complex; HET: BMA, MAN, EPE, NAG; 2.2A {Drosophila melanogaster}	99.8	5e-17	6.4e-22	218.1	30.9	576	131-1007	70-728 (783)
101	4U06_A LIC10831; unknown function, LRR PROTEIN, PATHOGEN, VIRULENCE FACTOR; HET: MSE; 1.9A {Leptospira interrogans serovar Copenhageni str. Fiocruz L1-130}	99.8	4.4e-17	5.7e-22	195.4	26.9	339	68-455	1-341 (344)
102	1Z7X_Y Ribonuclease inhibitor; RIBONUCLEASE-INHIBITOR COMPLEX, LEUCINE-RICH REPEAT, ENZYME-INHIBITOR COMPLEX, STRUCTURAL GENOMICS, PROTEIN STRUCTURE INITIATIVE, PSI, CESG, Center for Eukaryotic; HET: CIT; 1.95A {Homo sapiens} SCOP: c.10.1.1	99.8	3.7e-15	4.7e-20	185.6	43.8	417	670-1211	2-451 (461)
103	4U7L_A Leucine-rich repeats and immunoglobulin-like domains protein 1; Stem cell marker, EGFR inhibition, SIGNALING PROTEIN; HET: NAG; 2.3A {Homo sapiens}	99.8	1.1e-17	1.5e-22	209.2	20.5	349	79-462	52-402 (456)
104	7C77_A Toll-like receptor 3; Toll-like receptors, UNC93B1, MFS, IMMUNE SYSTEM; HET: BMA, NAG; 3.3A {Mus musculus}	99.8	1.9e-17	2.4e-22	227	23	564	79-902	75-649 (905)
105	3OGK_F Coronatine-insensitive protein 1; Leucine rich repeat, ubiquitin ligase, SCF, PROTEIN BINDING; HET: OGK, PO4; 2.8A {Arabidopsis thaliana}	99.8	8e-16	1e-20	199.7	36.6	433	666-1207	68-533 (592)
106	4KT1_A Leucine-rich repeat-containing G-protein coupled receptor 4; R-spondin, LGR receptor, complex structure, Wnt signaling, HORMONE RECEPTOR-CELL ADHESION complex; HET: NAG; 2.497A {Homo sapiens}	99.8	3.1e-17	4e-22	207.6	22.7	435	181-926	9-443 (504)
107	6O60_C F-box/LRR-repeat protein 2; F-box, Leucine-rich repeat, GGTase subunits, TRANSFERASE; 2.503A {Homo sapiens}	99.8	2.9e-16	3.7e-21	194.2	30.6	413	42-505	3-421 (424)
108	4U06_A LIC10831; unknown function, LRR PROTEIN, PATHOGEN, VIRULENCE FACTOR; HET: MSE; 1.9A {Leptospira interrogans serovar Copenhageni str. Fiocruz L1-130}	99.8	7.1e-17	9.2e-22	193.6	24.4	334	125-506	7-341 (344)
109	4KT1_A Leucine-rich repeat-containing G-protein coupled receptor 4; R-spondin, LGR receptor, complex structure, Wnt signaling, HORMONE RECEPTOR-CELL ADHESION complex; HET: NAG; 2.497A {Homo sapiens}	99.8	1.5e-17	2e-22	210.3	19.6	345	79-465	55-402 (504)
110	7JLU_A Disease resistance protein Roq1; Resistosome, Plant Immunity, Effector, LRR, TIR, NB-ARC, PL., IMMUNE SYSTEM;{Nicotiana benthamiana}	99.8	3.1e-17	3.9e-22	233.4	24.7	537	96-948	548-1108(1328)
111	3J0A_A Toll-like receptor 5; Toll-like receptor 5, membrane protein, leucine-rich repeat, asymmetric homodimer, glycoprotein, IMMUNE SYSTEM; HET: NAG, FUC; 26.0A {Homo sapiens}	99.8	1.9e-16	2.4e-21	215.4	30.2	547	101-936	22-618 (844)
112	3J0A_A Toll-like receptor 5; Toll-like receptor 5, membrane protein, leucine-rich repeat, asymmetric homodimer, glycoprotein, IMMUNE SYSTEM; HET: NAG, FUC; 26.0A {Homo sapiens}	99.8	4.4e-17	5.7e-22	221.5	23.8	559	129-978	1-608 (844)
113	6FNW_A Volume-regulated anion channel subunit LRRC8A; ion channel, leucine-rich repeat domain, MEMBRANE PROTEIN; HET: EDO; 1.8A {Mus musculus}	99.7	2.7e-17	3.5e-22	202.9	18.6	355	79-480	51-412 (417)
114	1Z7X_Y Ribonuclease inhibitor; RIBONUCLEASE-INHIBITOR COMPLEX, LEUCINE-RICH REPEAT, ENZYME-INHIBITOR COMPLEX, STRUCTURAL GENOMICS, PROTEIN STRUCTURE INITIATIVE, PSI, CESG, Center for Eukaryotic; HET: CIT; 1.95A {Homo sapiens} SCOP: c.10.1.1	99.7	1e-14	1.3e-19	181.7	41.8	427	423-1165	2-461 (461)
115	3OGK_F Coronatine-insensitive protein 1; Leucine rich repeat, ubiquitin ligase, SCF, PROTEIN BINDING; HET: OGK, PO4; 2.8A {Arabidopsis thaliana}	99.7	3.3e-15	4.3e-20	194	37	435	290-978	72-549 (592)
116	1Z7X_Y Ribonuclease inhibitor; RIBONUCLEASE-INHIBITOR COMPLEX, LEUCINE-RICH REPEAT, ENZYME-INHIBITOR COMPLEX, STRUCTURAL GENOMICS, PROTEIN STRUCTURE INITIATIVE, PSI, CESG, Center for Eukaryotic; HET: CIT; 1.95A {Homo sapiens} SCOP: c.10.1.1	99.7	9e-15	1.2e-19	182.1	39.2	421	318-999	2-461 (461)
117	7JLU_A Disease resistance protein Roq1; Resistosome, Plant Immunity, Effector, LRR, TIR, NB-ARC, PL., IMMUNE SYSTEM;{Nicotiana benthamiana}	99.7	6.7e-17	8.7e-22	230	22.2	546	149-1000	548-1108(1328)
118	4G8A_B Toll-like receptor 4; Leucine rich repeat MD-2 related lipid recognition, receptor, innate immunity, lipid binding, glycosylation, IMMUNE SYSTEM; HET: LP4, MYR, DAO, NAG, LP5, KDO; 2.4A {Homo sapiens}	99.7	5e-17	6.5e-22	212.8	19	557	183-1013	52-613 (635)
119	3OGK_F Coronatine-insensitive protein 1; Leucine rich repeat, ubiquitin ligase, SCF, PROTEIN BINDING; HET: OGK, PO4; 2.8A {Arabidopsis thaliana}	99.7	4.1e-15	5.3e-20	193.1	36	447	181-867	71-545 (592)
120	4LXR_A Protein toll; TLR, LEUCINE-RICH REPEAT, IMMUNE SYSTEM, CYTOKINE RECEPTOR, EMBRYONIC DEVELOPMENT, INNATE IMMUNITY, RECEPTOR-LIGAND COMPLEX', IMMUNE SYSTEM-CYTOKINE complex; HET: BMA, MAN, EPE, NAG; 2.2A {Drosophila melanogaster}	99.7	2.6e-16	3.4e-21	211.1	25.6	570	275-1170	54-725 (783)
121	7MLM_A Toll-like receptor 4,Variable lymphocyte receptor B; Innate immunity, endogenous ligands, Toll-like receptors, IMMUNE SYSTEM; HET: ZKM, NAG; 2.104A {Mus musculus}	99.7	8.8e-17	1.1e-21	210.6	20.4	465	79-733	92-623 (635)
122	6FNW_A Volume-regulated anion channel subunit LRRC8A; ion channel, leucine-rich repeat domain, MEMBRANE PROTEIN; HET: EDO; 1.8A {Mus musculus}	99.7	3.3e-17	4.2e-22	202.1	13.7	384	131-588	6-393 (417)
123	4G8A_B Toll-like receptor 4; Leucine rich repeat MD-2 related lipid recognition, receptor, innate immunity, lipid binding, glycosylation, IMMUNE SYSTEM; HET: LP4, MYR, DAO, NAG, LP5, KDO; 2.4A {Homo sapiens}	99.7	1.3e-16	1.7e-21	208.8	20.3	534	103-902	52-606 (635)
124	2P1M_B TRANSPORT INHIBITOR RESPONSE 1 protein; F-box, leucine rich repeat, SIGNALING PROTEIN; HET: IHP; 1.8A {Arabidopsis thaliana}	99.7	5.9e-15	7.6e-20	191.9	34.6	445	666-1231	61-550 (594)
125	4ECO_A Uncharacterized protein; Leucine-rich repeats, protein binding, Structural Genomics, Joint Center for Structural Genomics, JCSG, Protein Structure Initiative, PSI-BIOLOGY; HET: MSE; 2.7A {Bacteroides eggerthii DSM 20697}	99.7	1.9e-16	2.4e-21	207.5	20.6	449	99-736	77-633 (636)
126	4QXE_A Leucine-rich repeat-containing G-protein coupled receptor 4, linker, Variable lymphocyte receptor B; LRR repeats, Receptor, R-spondins, Glycosylation, MEMBRANE PROTEIN; HET: NAG; 2.2A {Homo sapiens}	99.7	2.1e-16	2.7e-21	196.7	19.6	394	128-736	9-402 (443)
127	3T6Q_A CD180 antigen; Protein-Protein complex, Leucine rich repeat, MD-2 related lipid recognition, receptor, innate immunity, glycosylation, IMMUNE SYSTEM; HET: BMA, MAN, NAG, GOL; 1.9A {Mus musculus}	99.7	2e-16	2.5e-21	205.8	20.1	523	103-954	33-560 (606)
128	4ECN_A Leucine-rich repeat protein; leucine-rich repeats, DUF4458 domain, protein binding, extracellular protein, Structural Genomics, Joint Center for Structural Genomics, JCSG; HET: MSE; 2.8A {Bacteroides thetaiotaomicron}	99.7	1.2e-15	1.5e-20	206.9	28.1	408	79-527	322-841 (876)
129	4QXE_A Leucine-rich repeat-containing G-protein coupled receptor 4, linker, Variable lymphocyte receptor B; LRR repeats, Receptor, R-spondins, Glycosylation, MEMBRANE PROTEIN; HET: NAG; 2.2A {Homo sapiens}	99.7	1.8e-16	2.3e-21	197.4	18.4	345	79-463	56-401 (443)
130	6W66_B F-box/LRR-repeat protein 17; E3 Ligase, Complex, BTB domain, LIGASE, LIGASE-SIGNALING PROTEIN complex; 3.21A {Homo sapiens}	99.7	2.2e-15	2.8e-20	183.7	27.6	353	39-409	3-374 (396)
131	4ECN_A Leucine-rich repeat protein; leucine-rich repeats, DUF4458 domain, protein binding, extracellular protein, Structural Genomics, Joint Center for Structural Genomics, JCSG; HET: MSE; 2.8A {Bacteroides thetaiotaomicron}	99.7	1.3e-15	1.6e-20	206.6	28	440	126-736	318-873 (876)
132	4ECN_A Leucine-rich repeat protein; leucine-rich repeats, DUF4458 domain, protein binding, extracellular protein, Structural Genomics, Joint Center for Structural Genomics, JCSG; HET: MSE; 2.8A {Bacteroides thetaiotaomicron}	99.7	9.9e-16	1.3e-20	207.6	26.3	508	184-952	296-870 (876)
133	2P1M_B TRANSPORT INHIBITOR RESPONSE 1 protein; F-box, leucine rich repeat, SIGNALING PROTEIN; HET: IHP; 1.8A {Arabidopsis thaliana}	99.7	7.7e-15	1e-19	190.8	33.6	452	261-981	64-545 (594)
134	1Z7X_Y Ribonuclease inhibitor; RIBONUCLEASE-INHIBITOR COMPLEX, LEUCINE-RICH REPEAT, ENZYME-INHIBITOR COMPLEX, STRUCTURAL GENOMICS, PROTEIN STRUCTURE INITIATIVE, PSI, CESG, Center for Eukaryotic; HET: CIT; 1.95A {Homo sapiens} SCOP: c.10.1.1	99.7	2.6e-15	3.3e-20	187	27.3	409	79-508	2-461 (461)
135	4G8A_B Toll-like receptor 4; Leucine rich repeat MD-2 related lipid recognition, receptor, innate immunity, lipid binding, glycosylation, IMMUNE SYSTEM; HET: LP4, MYR, DAO, NAG, LP5, KDO; 2.4A {Homo sapiens}	99.7	2.7e-16	3.5e-21	206	19	521	290-1032	51-578 (635)
136	7JLU_A Disease resistance protein Roq1; Resistosome, Plant Immunity, Effector, LRR, TIR, NB-ARC, PL., IMMUNE SYSTEM;{Nicotiana benthamiana}	99.7	1.9e-16	2.5e-21	225.4	18.9	491	82-843	580-1108(1328)
137	5IL7_B Rab family protein; Leucine rich repeat domain, signaling protein; 2.3A {Chlorobium tepidum (strain ATCC 49652 / DSM 12025 / NBRC 103806 / TLS)}	99.7	3.8e-15	4.9e-20	185.3	28.3	382	79-530	42-426 (447)
138	6BRP_B F-box/LRR-repeat MAX2 homolog; Ubiquitin ligase, F-box, LIGASE; 2.39A {Oryza sativa subsp. japonica}	99.7	8.9e-15	1.2e-19	194	33.3	536	348-1145	57-657 (688)
139	2P1M_B TRANSPORT INHIBITOR RESPONSE 1 protein; F-box, leucine rich repeat, SIGNALING PROTEIN; HET: IHP; 1.8A {Arabidopsis thaliana}	99.7	2.7e-14	3.5e-19	185.7	36.4	440	398-1170	65-542 (594)
140	4U7L_A Leucine-rich repeats and immunoglobulin-like domains protein 1; Stem cell marker, EGFR inhibition, SIGNALING PROTEIN; HET: NAG; 2.3A {Homo sapiens}	99.7	1.3e-15	1.7e-20	190.8	22.9	373	156-733	29-401 (456)
141	4ECO_A Uncharacterized protein; Leucine-rich repeats, protein binding, Structural Genomics, Joint Center for Structural Genomics, JCSG, Protein Structure Initiative, PSI-BIOLOGY; HET: MSE; 2.7A {Bacteroides eggerthii DSM 20697}	99.7	1.2e-15	1.5e-20	199.9	23.6	465	154-903	79-633 (636)
142	3T6Q_A CD180 antigen; Protein-Protein complex, Leucine rich repeat, MD-2 related lipid recognition, receptor, innate immunity, glycosylation, IMMUNE SYSTEM; HET: BMA, MAN, NAG, GOL; 1.9A {Mus musculus}	99.7	1.4e-15	1.9e-20	197.7	22.8	531	156-1014	33-568 (606)
143	PF19729.1 ; FBXL18_C ; F-box/LRR-repeat protein 18 C-terminal	99.7	2.4e-16	3.1e-21	204.5	15.4	402	103-524	10-588 (594)
144	4LXR_A Protein toll; TLR, LEUCINE-RICH REPEAT, IMMUNE SYSTEM, CYTOKINE RECEPTOR, EMBRYONIC DEVELOPMENT, INNATE IMMUNITY, RECEPTOR-LIGAND COMPLEX', IMMUNE SYSTEM-CYTOKINE complex; HET: BMA, MAN, EPE, NAG; 2.2A {Drosophila melanogaster}	99.7	2.3e-15	2.9e-20	202.2	25.3	523	79-873	122-725 (783)
145	4LI1_A Leucine-rich repeat-containing G-protein coupled receptor 4; LRR, HORMONE RECEPTOR; HET: NAG; 2.658A {Xenopus (Silurana) tropicalis}	99.7	8e-16	1e-20	190.6	18.8	393	78-529	14-430 (432)
146	6BRP_B F-box/LRR-repeat MAX2 homolog; Ubiquitin ligase, F-box, LIGASE; 2.39A {Oryza sativa subsp. japonica}	99.7	1.8e-14	2.3e-19	191.1	32.5	489	419-1194	75-650 (688)
147	4QDH_B Variable lymphocyte receptor B, Toll-like receptor 9 chimera; glycosylation, IMMUNE SYSTEM; HET: NAG, SO4; 2.399A {Eptatretus burgeri}	99.7	1.9e-15	2.5e-20	187.8	21.5	367	82-487	16-400 (438)
148	7BRC_A Receptor-like kinase TMK3; LRR, RLK, TMK, extracellular domain, PLANT PROTEIN, TRANSFERASE; HET: NAG; 2.06A {Arabidopsis thaliana}	99.7	3.9e-15	5e-20	186.2	23.6	363	84-487	1-398 (458)
149	6BRP_B F-box/LRR-repeat MAX2 homolog; Ubiquitin ligase, F-box, LIGASE; 2.39A {Oryza sativa subsp. japonica}	99.7	4.8e-15	6.2e-20	196.6	25.6	443	69-527	156-678 (688)
150	4G8A_B Toll-like receptor 4; Leucine rich repeat MD-2 related lipid recognition, receptor, innate immunity, lipid binding, glycosylation, IMMUNE SYSTEM; HET: LP4, MYR, DAO, NAG, LP5, KDO; 2.4A {Homo sapiens}	99.7	5.9e-16	7.6e-21	202.8	16.6	539	345-1183	52-592 (635)
151	4QXE_A Leucine-rich repeat-containing G-protein coupled receptor 4, linker, Variable lymphocyte receptor B; LRR repeats, Receptor, R-spondins, Glycosylation, MEMBRANE PROTEIN; HET: NAG; 2.2A {Homo sapiens}	99.7	5.2e-15	6.7e-20	184.4	21.5	393	181-875	10-402 (443)
152	2Z63_A Toll-like receptor 4, Variable lymphocyte receptor B; TLR4, toll-like receptor, MD-2, LPS, IMMUNE SYSTEM; HET: NAG, FUL; 2.0A {Homo sapiens}	99.7	5.3e-15	6.9e-20	191.1	21.5	493	103-875	28-531 (570)
153	3J0A_A Toll-like receptor 5; Toll-like receptor 5, membrane protein, leucine-rich repeat, asymmetric homodimer, glycoprotein, IMMUNE SYSTEM; HET: NAG, FUC; 26.0A {Homo sapiens}	99.6	3.7e-15	4.9e-20	202.8	21	541	181-1008	1-562 (844)
154	6NZW_D Volume-regulated anion channel subunit LRRC8A; Ion channel, volume-regulation, MEMBRANE PROTEIN; HET: POV, L9Y; 3.21A {Mus musculus}	99.6	9.5e-15	1.2e-19	193.6	24	386	82-515	402-790 (820)
155	3T6Q_A CD180 antigen; Protein-Protein complex, Leucine rich repeat, MD-2 related lipid recognition, receptor, innate immunity, glycosylation, IMMUNE SYSTEM; HET: BMA, MAN, NAG, GOL; 1.9A {Mus musculus}	99.6	2.3e-15	3e-20	195.8	17.9	526	319-1172	33-560 (606)
156	3J0A_A Toll-like receptor 5; Toll-like receptor 5, membrane protein, leucine-rich repeat, asymmetric homodimer, glycoprotein, IMMUNE SYSTEM; HET: NAG, FUC; 26.0A {Homo sapiens}	99.6	8.8e-15	1.1e-19	199.2	22.2	449	79-745	47-570 (844)
157	PF19729.1 ; FBXL18_C ; F-box/LRR-repeat protein 18 C-terminal	99.6	1.4e-14	1.8e-19	188.3	23	407	664-1195	3-566 (594)
158	6M04_D Volume-regulated anion channel subunit LRRC8D; Ion channel, MEMBRANE PROTEIN;{Homo sapiens}	99.6	1.7e-14	2.2e-19	193.3	24	385	80-526	444-834 (866)
159	4KNG_A Leucine-rich repeat-containing G-protein coupled receptor 5; Leucine-rich repeat, cysteine-rich domain, furin-repeat, protease-associated domain, ligand recognition, protein-protein interaction, N-linked glycosylation, Membrane protein, Signaling; HET: NAG; 2.5A {Homo sapiens}	99.6	8.1e-15	1.1e-19	187.6	19.8	391	80-529	16-430 (531)
160	4ECO_A Uncharacterized protein; Leucine-rich repeats, protein binding, Structural Genomics, Joint Center for Structural Genomics, JCSG, Protein Structure Initiative, PSI-BIOLOGY; HET: MSE; 2.7A {Bacteroides eggerthii DSM 20697}	99.6	4.6e-15	5.9e-20	194.5	17.8	411	79-528	178-634 (636)
161	4U06_A LIC10831; unknown function, LRR PROTEIN, PATHOGEN, VIRULENCE FACTOR; HET: MSE; 1.9A {Leptospira interrogans serovar Copenhageni str. Fiocruz L1-130}	99.6	9.1e-15	1.2e-19	175.5	18.6	311	179-534	9-322 (344)
162	4BV4_R PROTEIN TOLL, VARIABLE LYMPHOCYTE RECEPTOR B CHIMERA; CYTOKINE RECOGNITION, EMBRYONIC DEVELOPMENT, IMMUNE SYSTEM, INNATE IMMUNITY, LEUCINE-RICH REPEATS, CYSTINE-KNOT, GLYCOPROTEIN; HET: BMA, MAN, NAG; 2.35A {DROSOPHILA MELANOGASTER}	99.6	8.7e-15	1.1e-19	182.7	18.9	348	84-463	49-399 (446)
163	6HLU_B Rab family protein; GTPase, LRRK2, Roco proteins, hydrolase; 3.29A {Chlorobaculum tepidum}	99.6	5e-14	6.4e-19	194.8	27.6	357	99-532	61-417 (974)
164	5IL7_B Rab family protein; Leucine rich repeat domain, signaling protein; 2.3A {Chlorobium tepidum (strain ATCC 49652 / DSM 12025 / NBRC 103806 / TLS)}	99.6	1e-13	1.3e-18	172.7	27.4	412	112-733	1-419 (447)
165	7CRC_D NAD+ hydrolase (NADase); NADase, ETI, HR, PLANT PROTEIN; HET: ADP, ATP;{Arabidopsis thaliana}	99.6	2.3e-14	3e-19	202.5	24.2	456	99-846	608-1065(1221)
166	PF19729.1 ; FBXL18_C ; F-box/LRR-repeat protein 18 C-terminal	99.6	1e-13	1.3e-18	180.2	28.2	442	424-1161	10-594 (594)
167	5AJ2_C NLR FAMILY CARD DOMAIN-CONTAINING PROTEIN 4; APOPTOSIS; 40.0A {MUS MUSCULUS}	99.6	4.3e-14	5.5e-19	176.5	23.6	346	94-454	69-444 (445)
168	5AJ2_C NLR FAMILY CARD DOMAIN-CONTAINING PROTEIN 4; APOPTOSIS; 40.0A {MUS MUSCULUS}	99.6	4.9e-13	6.3e-18	167.1	32.5	403	700-1215	3-444 (445)
169	4ECO_A Uncharacterized protein; Leucine-rich repeats, protein binding, Structural Genomics, Joint Center for Structural Genomics, JCSG, Protein Structure Initiative, PSI-BIOLOGY; HET: MSE; 2.7A {Bacteroides eggerthii DSM 20697}	99.6	4.4e-15	5.7e-20	194.7	14.9	460	315-1004	77-630 (636)
170	2Z63_A Toll-like receptor 4, Variable lymphocyte receptor B; TLR4, toll-like receptor, MD-2, LPS, IMMUNE SYSTEM; HET: NAG, FUL; 2.0A {Homo sapiens}	99.6	1.3e-14	1.6e-19	187.6	18.8	456	291-1007	28-532 (570)
171	5XJX_H Protein TOO MANY MOUTHS; receptor like kinase, receptor like protein, pre-formed complexe, TRANSFERASE-MEMBRANE PROTEIN complex; 3.055A {Arabidopsis thaliana}	99.6	3.5e-14	4.5e-19	176.4	22	350	126-505	66-429 (433)
172	4FMZ_A Internalin; leucine rich repeat, Internalin_N domain, Structural Genomics, Joint Center for Structural Genomics, JCSG, Protein Structure Initiative; HET: EDO, MSE; 1.91A {Listeria monocytogenes serotype 4b}	99.6	3.8e-14	5e-19	169.9	21.4	304	99-487	40-343 (347)
173	2Z63_A Toll-like receptor 4, Variable lymphocyte receptor B; TLR4, toll-like receptor, MD-2, LPS, IMMUNE SYSTEM; HET: NAG, FUL; 2.0A {Homo sapiens}	99.6	1.8e-14	2.3e-19	186.2	19.9	492	156-954	28-531 (570)
174	4QDH_B Variable lymphocyte receptor B, Toll-like receptor 9 chimera; glycosylation, IMMUNE SYSTEM; HET: NAG, SO4; 2.399A {Eptatretus burgeri}	99.6	6.6e-14	8.5e-19	174.1	23.6	354	132-530	15-384 (438)
175	4U7L_A Leucine-rich repeats and immunoglobulin-like domains protein 1; Stem cell marker, EGFR inhibition, SIGNALING PROTEIN; HET: NAG; 2.3A {Homo sapiens}	99.6	2.7e-14	3.5e-19	178.9	19.8	401	237-900	29-430 (456)
176	4U08_A LIC11098; LRR PROTEIN, PATHOGEN, VIRULENCE FACTOR, UNKNOWN FUNCTION; HET: MSE; 1.95A {Leptospira interrogans serogroup Icterohaemorrhagiae serovar copenhageni (strain Fiocruz L1-130)}	99.6	3.5e-13	4.5e-18	164.5	29	383	127-731	16-398 (398)
177	4U08_A LIC11098; LRR PROTEIN, PATHOGEN, VIRULENCE FACTOR, UNKNOWN FUNCTION; HET: MSE; 1.95A {Leptospira interrogans serogroup Icterohaemorrhagiae serovar copenhageni (strain Fiocruz L1-130)}	99.6	1.3e-13	1.7e-18	168.2	25.1	384	69-505	9-393 (398)
178	6NZW_D Volume-regulated anion channel subunit LRRC8A; Ion channel, volume-regulation, MEMBRANE PROTEIN; HET: POV, L9Y; 3.21A {Mus musculus}	99.6	4.6e-14	6e-19	187.2	22.4	363	79-487	445-813 (820)
179	1O6V_B INTERNALIN A; CELL ADHESION, BACTERIAL INFECTION, EXTRACELLULAR RECOGNITION, CELL WALL ATTACHED, LEUCINE RICH REPEAT; 1.5A {LISTERIA MONOCYTOGENES} SCOP: b.1.18.15, c.10.2.1	99.6	3e-13	3.9e-18	170	28.6	348	96-524	39-386 (466)
180	PF19729.1 ; FBXL18_C ; F-box/LRR-repeat protein 18 C-terminal	99.6	1.6e-13	2.1e-18	178.3	26.6	450	319-995	10-594 (594)
181	4PER_A Ribonuclease Inhibitor; leucine-rich repeat, protein-protein complex, HYDROLASE-HYDROLASE INHIBITOR complex; 1.92A {Gallus gallus} SCOP: l.1.1.1, c.10.1.0	99.6	4.1e-11	5.3e-16	150.6	47.4	419	675-1213	6-452 (460)
182	4UFR_A LEUCINE-RICH REPEAT-CONTAINING G-PROTEIN COUPLED RECEPTOR 5; SIGNALING PROTEIN, WNT, LGR, RSPO; HET: NAG; 2.2A {HOMO SAPIENS}	99.6	1.5e-13	2e-18	173.4	25.6	433	100-733	14-448 (484)
183	4KNG_A Leucine-rich repeat-containing G-protein coupled receptor 5; Leucine-rich repeat, cysteine-rich domain, furin-repeat, protease-associated domain, ligand recognition, protein-protein interaction, N-linked glycosylation, Membrane protein, Signaling; HET: NAG; 2.5A {Homo sapiens}	99.6	7.2e-14	9.3e-19	179	22.4	432	131-872	16-447 (531)
184	5XJO_D Protein TOO MANY MOUTHS; plant receptor, pre-formed complex, peptide hormone, TRANSFERASE-MEMBRANE PROTEIN complex; 2.626A {Arabidopsis thaliana}	99.6	4.4e-14	5.7e-19	171.4	19.2	304	127-487	54-359 (374)
185	6NZW_D Volume-regulated anion channel subunit LRRC8A; Ion channel, volume-regulation, MEMBRANE PROTEIN; HET: POV, L9Y; 3.21A {Mus musculus}	99.6	5.3e-14	6.8e-19	186.6	21.4	411	131-707	400-813 (820)
186	3A79_B Toll-like receptor 6, Variable lymphocyte receptor B; Toll-like Receptor, diacyl lipopeptide, innate immunity, Leucine Rich Repeat, Cell membrane, Cytoplasmic vesicle, Disulfide bond, Glycoprotein; HET: BMA, PXS, NAG; 2.9A {Mus musculus}	99.6	8e-14	1e-18	179.8	22.4	375	83-511	34-523 (562)
187	7JLU_A Disease resistance protein Roq1; Resistosome, Plant Immunity, Effector, LRR, TIR, NB-ARC, PL., IMMUNE SYSTEM;{Nicotiana benthamiana}	99.6	3.4e-14	4.4e-19	202.6	20.7	403	79-520	622-1108(1328)
188	4R6F_A Leucine rich repeat DLRR_I; Leucine rich motifs, DE NOVO PROTEIN; 1.73A {synthetic construct}	99.6	8.1e-14	1.1e-18	166.2	20.6	299	100-463	16-329 (331)
189	4U09_A LIC12759; LRR PROTEIN, PATHOGEN, VIRULENCE FACTOR, unknown function; HET: MES, MSE; 1.95A {Leptospira interrogans serovar Copenhageni str. Fiocruz L1-130}	99.6	4.3e-13	5.5e-18	164.6	27.1	383	69-505	8-392 (401)
190	6M04_D Volume-regulated anion channel subunit LRRC8D; Ion channel, MEMBRANE PROTEIN;{Homo sapiens}	99.6	8.1e-14	1e-18	186.8	22	357	79-478	489-848 (866)
191	5AJ2_C NLR FAMILY CARD DOMAIN-CONTAINING PROTEIN 4; APOPTOSIS; 40.0A {MUS MUSCULUS}	99.6	2.8e-13	3.6e-18	169.3	25.4	383	83-487	3-426 (445)
192	7CRC_D NAD+ hydrolase (NADase); NADase, ETI, HR, PLANT PROTEIN; HET: ADP, ATP;{Arabidopsis thaliana}	99.6	3.7e-14	4.7e-19	200.4	19.5	384	93-534	644-1039(1221)
193	4ECN_A Leucine-rich repeat protein; leucine-rich repeats, DUF4458 domain, protein binding, extracellular protein, Structural Genomics, Joint Center for Structural Genomics, JCSG; HET: MSE; 2.8A {Bacteroides thetaiotaomicron}	99.6	2.5e-13	3.3e-18	184.4	26.7	381	70-487	438-869 (876)
194	5XJO_D Protein TOO MANY MOUTHS; plant receptor, pre-formed complex, peptide hormone, TRANSFERASE-MEMBRANE PROTEIN complex; 2.626A {Arabidopsis thaliana}	99.6	3.9e-14	5e-19	171.9	16.8	301	79-409	57-359 (374)
195	5XJX_H Protein TOO MANY MOUTHS; receptor like kinase, receptor like protein, pre-formed complexe, TRANSFERASE-MEMBRANE PROTEIN complex; 3.055A {Arabidopsis thaliana}	99.6	3.7e-13	4.8e-18	167.3	26	313	93-434	95-409 (433)
196	5AJ2_C NLR FAMILY CARD DOMAIN-CONTAINING PROTEIN 4; APOPTOSIS; 40.0A {MUS MUSCULUS}	99.6	1.7e-12	2.3e-17	162.2	31.5	350	663-1137	70-445 (445)
197	4R5C_A Leucine rich repeat protein; Leucine rich repeat (LRR) protein, DE NOVO PROTEIN; 1.93A {synthetic construct}	99.6	1.2e-13	1.5e-18	162.7	19.8	272	96-411	33-304 (304)
198	3A79_B Toll-like receptor 6, Variable lymphocyte receptor B; Toll-like Receptor, diacyl lipopeptide, innate immunity, Leucine Rich Repeat, Cell membrane, Cytoplasmic vesicle, Disulfide bond, Glycoprotein; HET: BMA, PXS, NAG; 2.9A {Mus musculus}	99.6	9.2e-14	1.2e-18	179.2	20.6	463	185-954	33-527 (562)
199	4BV4_R PROTEIN TOLL, VARIABLE LYMPHOCYTE RECEPTOR B CHIMERA; CYTOKINE RECOGNITION, EMBRYONIC DEVELOPMENT, IMMUNE SYSTEM, INNATE IMMUNITY, LEUCINE-RICH REPEATS, CYSTINE-KNOT, GLYCOPROTEIN; HET: BMA, MAN, NAG; 2.35A {DROSOPHILA MELANOGASTER}	99.6	1.2e-13	1.5e-18	172.6	20.4	352	135-530	49-404 (446)
200	5IL7_B Rab family protein; Leucine rich repeat domain, signaling protein; 2.3A {Chlorobium tepidum (strain ATCC 49652 / DSM 12025 / NBRC 103806 / TLS)}	99.6	5.9e-13	7.7e-18	165.8	26.1	414	173-859	10-432 (447)
201	4KNG_A Leucine-rich repeat-containing G-protein coupled receptor 5; Leucine-rich repeat, cysteine-rich domain, furin-repeat, protease-associated domain, ligand recognition, protein-protein interaction, N-linked glycosylation, Membrane protein, Signaling; HET: NAG; 2.5A {Homo sapiens}	99.6	4.8e-13	6.2e-18	171.4	25.3	364	79-487	60-447 (531)
202	4Q62_A Leucine-rich repeat-and coiled coil-containing protein; Structural Genomics, PSI-Biology, Midwest Center for Structural Genomics, MCSG, Program for the Characterization of Secreted Effector; HET: SO4, MSE, EDO; 1.898A {Legionella pneumophila subsp. pneumophila}	99.5	1.8e-12	2.3e-17	160.8	28.7	336	127-516	31-407 (422)
203	3A79_B Toll-like receptor 6, Variable lymphocyte receptor B; Toll-like Receptor, diacyl lipopeptide, innate immunity, Leucine Rich Repeat, Cell membrane, Cytoplasmic vesicle, Disulfide bond, Glycoprotein; HET: BMA, PXS, NAG; 2.9A {Mus musculus}	99.5	1e-13	1.3e-18	178.8	18.2	486	265-1007	33-528 (562)
204	4K17_D Leucine-rich repeat-containing protein 16A; PH domain, LRR domain, lipid binding, protein-protein interaction, phosphatidylserine, phosphatidylinositol, phosphatidylinositol-5-phosphate, plasma membrane, LIPID BINDING PROTEIN; HET: OHB, MSE; 2.895A {Mus musculus}	99.5	2e-11	2.6e-16	161.6	40	425	671-1214	190-669 (669)
205	3T6Q_A CD180 antigen; Protein-Protein complex, Leucine rich repeat, MD-2 related lipid recognition, receptor, innate immunity, glycosylation, IMMUNE SYSTEM; HET: BMA, MAN, NAG, GOL; 1.9A {Mus musculus}	99.5	2.5e-13	3.2e-18	176.9	20.8	376	79-487	80-557 (606)
206	4U09_A LIC12759; LRR PROTEIN, PATHOGEN, VIRULENCE FACTOR, unknown function; HET: MES, MSE; 1.95A {Leptospira interrogans serovar Copenhageni str. Fiocruz L1-130}	99.5	2.9e-12	3.7e-17	157.3	28.1	380	125-727	13-393 (401)
207	4R5C_A Leucine rich repeat protein; Leucine rich repeat (LRR) protein, DE NOVO PROTEIN; 1.93A {synthetic construct}	99.5	4.4e-13	5.7e-18	157.8	20	280	138-463	25-304 (304)
208	2Z63_A Toll-like receptor 4, Variable lymphocyte receptor B; TLR4, toll-like receptor, MD-2, LPS, IMMUNE SYSTEM; HET: NAG, FUL; 2.0A {Homo sapiens}	99.5	2.6e-13	3.3e-18	175.5	18.7	397	79-524	75-529 (570)
209	1XKU_A Decorin; Proteoglycan, Leucine-rich repeat, STRUCTURAL PROTEIN; HET: NAG; 2.15A {Bos taurus} SCOP: c.10.2.7	99.5	1.8e-13	2.3e-18	163.2	15.8	302	126-467	26-329 (330)
210	4KNG_A Leucine-rich repeat-containing G-protein coupled receptor 5; Leucine-rich repeat, cysteine-rich domain, furin-repeat, protease-associated domain, ligand recognition, protein-protein interaction, N-linked glycosylation, Membrane protein, Signaling; HET: NAG; 2.5A {Homo sapiens}	99.5	6.3e-13	8.2e-18	170.3	21.3	433	183-926	16-448 (531)
211	5LFN_D Chondroadherin; CHONDROADHERIN, EXTRACELLULAR MATRIX, SMALL LEUCINE-RICH REPEAT PROTEIN, cell adhesion; 2.1A {Homo sapiens}	99.5	1.9e-13	2.4e-18	162.9	15.2	334	149-534	2-335 (337)
212	4U06_A LIC10831; unknown function, LRR PROTEIN, PATHOGEN, VIRULENCE FACTOR; HET: MSE; 1.9A {Leptospira interrogans serovar Copenhageni str. Fiocruz L1-130}	99.5	1.4e-12	1.9e-17	156.6	22.6	283	79-403	58-341 (344)
213	4BV4_R PROTEIN TOLL, VARIABLE LYMPHOCYTE RECEPTOR B CHIMERA; CYTOKINE RECOGNITION, EMBRYONIC DEVELOPMENT, IMMUNE SYSTEM, INNATE IMMUNITY, LEUCINE-RICH REPEATS, CYSTINE-KNOT, GLYCOPROTEIN; HET: BMA, MAN, NAG; 2.35A {DROSOPHILA MELANOGASTER}	99.5	6.2e-13	8e-18	166.2	20.1	283	96-412	116-400 (446)
214	7BRC_A Receptor-like kinase TMK3; LRR, RLK, TMK, extracellular domain, PLANT PROTEIN, TRANSFERASE; HET: NAG; 2.06A {Arabidopsis thaliana}	99.5	3.3e-13	4.3e-18	168.9	16.2	318	79-434	40-421 (458)
215	3A79_B Toll-like receptor 6, Variable lymphocyte receptor B; Toll-like Receptor, diacyl lipopeptide, innate immunity, Leucine Rich Repeat, Cell membrane, Cytoplasmic vesicle, Disulfide bond, Glycoprotein; HET: BMA, PXS, NAG; 2.9A {Mus musculus}	99.5	5.4e-13	7e-18	172.1	18.5	436	126-733	26-524 (562)
216	6O60_C F-box/LRR-repeat protein 2; F-box, Leucine-rich repeat, GGTase subunits, TRANSFERASE; 2.503A {Homo sapiens}	99.5	6.7e-11	8.7e-16	146.6	36.2	329	684-1143	66-403 (424)
217	6FNW_A Volume-regulated anion channel subunit LRRC8A; ion channel, leucine-rich repeat domain, MEMBRANE PROTEIN; HET: EDO; 1.8A {Mus musculus}	99.5	2.4e-13	3.1e-18	168.1	14.2	317	74-427	93-412 (417)
218	5XJX_H Protein TOO MANY MOUTHS; receptor like kinase, receptor like protein, pre-formed complexe, TRANSFERASE-MEMBRANE PROTEIN complex; 3.055A {Arabidopsis thaliana}	99.5	1.7e-12	2.1e-17	161.5	21.8	329	178-534	66-409 (433)
219	5IL7_B Rab family protein; Leucine rich repeat domain, signaling protein; 2.3A {Chlorobium tepidum (strain ATCC 49652 / DSM 12025 / NBRC 103806 / TLS)}	99.5	3.2e-12	4.2e-17	159.2	24.3	331	79-471	90-429 (447)
220	6M04_D Volume-regulated anion channel subunit LRRC8D; Ion channel, MEMBRANE PROTEIN;{Homo sapiens}	99.5	1.7e-12	2.2e-17	174.2	23.1	387	156-733	444-831 (866)
221	6VCD_B F-box/LRR-repeat protein 5; E3 ligase, [2Fe-2S] cluster, Iron metabolism, LIGASE;{Homo sapiens}	99.5	2e-13	2.6e-18	172.3	13.4	378	47-438	1-492 (492)
222	5XJX_H Protein TOO MANY MOUTHS; receptor like kinase, receptor like protein, pre-formed complexe, TRANSFERASE-MEMBRANE PROTEIN complex; 3.055A {Arabidopsis thaliana}	99.5	7.9e-13	1e-17	164.4	18.4	322	694-1195	68-405 (433)
223	6O60_C F-box/LRR-repeat protein 2; F-box, Leucine-rich repeat, GGTase subunits, TRANSFERASE; 2.503A {Homo sapiens}	99.5	4e-11	5.2e-16	148.6	33.3	313	810-1195	79-399 (424)
224	7LHW_A Leucine-rich repeat serine/threonine-protein kinase 2; Parkinson's disease, microtubule, kinase, cryo-EM, NEUROPEPTIDE, TRANSFERASE, HYDROLASE; HET: ATP, GDP;{Homo sapiens}	99.5	8.4e-13	1.1e-17	192.2	20.6	357	69-464	946-1305(2527)
225	4Q62_A Leucine-rich repeat-and coiled coil-containing protein; Structural Genomics, PSI-Biology, Midwest Center for Structural Genomics, MCSG, Program for the Characterization of Secreted Effector; HET: SO4, MSE, EDO; 1.898A {Legionella pneumophila subsp. pneumophila}	99.5	1.3e-12	1.6e-17	162.1	19.2	363	86-481	46-421 (422)
226	4R6F_A Leucine rich repeat DLRR_I; Leucine rich motifs, DE NOVO PROTEIN; 1.73A {synthetic construct}	99.5	2e-12	2.6e-17	154.3	20.1	271	82-386	43-331 (331)
227	4Q62_A Leucine-rich repeat-and coiled coil-containing protein; Structural Genomics, PSI-Biology, Midwest Center for Structural Genomics, MCSG, Program for the Characterization of Secreted Effector; HET: SO4, MSE, EDO; 1.898A {Legionella pneumophila subsp. pneumophila}	99.5	1e-11	1.3e-16	154	26.9	348	694-1182	32-419 (422)
228	4UFR_A LEUCINE-RICH REPEAT-CONTAINING G-PROTEIN COUPLED RECEPTOR 5; SIGNALING PROTEIN, WNT, LGR, RSPO; HET: NAG; 2.2A {HOMO SAPIENS}	99.5	1.5e-12	2e-17	164.5	19.6	375	96-529	55-431 (484)
229	7LHW_A Leucine-rich repeat serine/threonine-protein kinase 2; Parkinson's disease, microtubule, kinase, cryo-EM, NEUROPEPTIDE, TRANSFERASE, HYDROLASE; HET: ATP, GDP;{Homo sapiens}	99.5	4e-13	5.1e-18	195.5	15.8	349	127-513	953-1303(2527)
230	6NZW_D Volume-regulated anion channel subunit LRRC8A; Ion channel, volume-regulation, MEMBRANE PROTEIN; HET: POV, L9Y; 3.21A {Mus musculus}	99.5	7.5e-12	9.7e-17	166.4	26.4	414	345-1003	400-813 (820)
231	3OJA_B Anopheles Plasmodium-responsive Leucine-rich repeat protein 1; coiled-coil, helix-loop-helix, leucine-rich repeat, PROTEIN BINDING; HET: MAN, NAG; 2.7A {Anopheles gambiae}	99.5	2.1e-12	2.7e-17	165.4	19.9	323	126-487	46-381 (597)
232	5YUD_A Baculoviral IAP repeat-containing protein 1e; Flagellin, NAIP5, NLRC4, Cryo-EM, IMMUNE SYSTEM; HET: ATP;{Mus musculus}	99.5	5e-11	6.4e-16	170.1	35.8	373	695-1195	998-1388(1403)
233	7CRC_D NAD+ hydrolase (NADase); NADase, ETI, HR, PLANT PROTEIN; HET: ADP, ATP;{Arabidopsis thaliana}	99.5	5.5e-13	7.1e-18	188.7	15.9	397	79-527	675-1084(1221)
234	4FMZ_A Internalin; leucine rich repeat, Internalin_N domain, Structural Genomics, Joint Center for Structural Genomics, JCSG, Protein Structure Initiative; HET: EDO, MSE; 1.91A {Listeria monocytogenes serotype 4b}	99.5	1.9e-12	2.4e-17	155.3	18.2	283	79-413	65-347 (347)
235	6W66_B F-box/LRR-repeat protein 17; E3 Ligase, Complex, BTB domain, LIGASE, LIGASE-SIGNALING PROTEIN complex; 3.21A {Homo sapiens}	99.5	3.1e-11	4.1e-16	147.3	29.2	309	812-1195	57-370 (396)
236	6HLU_B Rab family protein; GTPase, LRRK2, Roco proteins, hydrolase; 3.29A {Chlorobaculum tepidum}	99.5	4.1e-12	5.3e-17	176	23.8	330	70-462	81-410 (974)
237	1O6V_B INTERNALIN A; CELL ADHESION, BACTERIAL INFECTION, EXTRACELLULAR RECOGNITION, CELL WALL ATTACHED, LEUCINE RICH REPEAT; 1.5A {LISTERIA MONOCYTOGENES} SCOP: b.1.18.15, c.10.2.1	99.5	8.2e-12	1.1e-16	157.1	24.3	321	79-463	67-387 (466)
238	3O53_A Protein LRIM1; leucine-rich repeat, PROTEIN BINDING; HET: NAG; 2.0A {Anopheles gambiae}	99.5	2.4e-12	3.1e-17	151.8	18.2	300	147-516	1-300 (317)
239	3O6N_A APL1; leucine-rich repeat, PROTEIN BINDING; HET: NAG; 1.85A {Anopheles gambiae}	99.4	1.5e-11	2e-16	150.7	25.5	316	101-473	43-361 (390)
240	5LFN_D Chondroadherin; CHONDROADHERIN, EXTRACELLULAR MATRIX, SMALL LEUCINE-RICH REPEAT PROTEIN, cell adhesion; 2.1A {Homo sapiens}	99.4	5.9e-13	7.6e-18	158.7	12.7	302	96-434	2-304 (337)
241	7CRC_D NAD+ hydrolase (NADase); NADase, ETI, HR, PLANT PROTEIN; HET: ADP, ATP;{Arabidopsis thaliana}	99.4	1.9e-12	2.5e-17	183.2	20	475	178-944	607-1084(1221)
242	6HLU_B Rab family protein; GTPase, LRRK2, Roco proteins, hydrolase; 3.29A {Chlorobaculum tepidum}	99.4	1e-11	1.3e-16	172.1	26.6	350	152-708	61-410 (974)
243	4LI1_A Leucine-rich repeat-containing G-protein coupled receptor 4; LRR, HORMONE RECEPTOR; HET: NAG; 2.658A {Xenopus (Silurana) tropicalis}	99.4	2e-12	2.5e-17	160.5	17.2	423	155-744	9-431 (432)
244	4QDH_B Variable lymphocyte receptor B, Toll-like receptor 9 chimera; glycosylation, IMMUNE SYSTEM; HET: NAG, SO4; 2.399A {Eptatretus burgeri}	99.4	6.7e-12	8.6e-17	156.3	21.7	369	184-733	15-400 (438)
245	5GY2_B Tlr5b protein,Variable lymphocyte receptor B; Bacterial protein Immune receptor, IMMUNE SYSTEM; HET: NAG, PG4; 2.1A {Danio rerio}	99.4	6e-12	7.8e-17	157.5	21.4	335	130-487	29-405 (455)
246	4U08_A LIC11098; LRR PROTEIN, PATHOGEN, VIRULENCE FACTOR, UNKNOWN FUNCTION; HET: MSE; 1.95A {Leptospira interrogans serogroup Icterohaemorrhagiae serovar copenhageni (strain Fiocruz L1-130)}	99.4	9.6e-12	1.2e-16	151.9	22.6	337	74-459	60-398 (398)
247	1OGQ_A POLYGALACTURONASE INHIBITING PROTEIN; POLYGALACTURONASE INHIBITING PROTEIN, INHIBITOR; HET: NAG; 1.7A {PHASEOLUS VULGARIS} SCOP: c.10.2.8	99.4	6.9e-12	8.9e-17	148.4	20.5	260	126-415	45-308 (313)
248	4FMZ_A Internalin; leucine rich repeat, Internalin_N domain, Structural Genomics, Joint Center for Structural Genomics, JCSG, Protein Structure Initiative; HET: EDO, MSE; 1.91A {Listeria monocytogenes serotype 4b}	99.4	3.4e-12	4.4e-17	153.1	17.8	304	152-534	40-343 (347)
249	4HQ1_A Probable receptor protein kinase TMK1; Receptor-like kinase, TRANSFERASE; HET: BMA, FUC, MAN, NAG; 1.55A {Arabidopsis thaliana}	99.4	6.2e-12	8e-17	158.6	20.2	325	126-487	59-440 (475)
250	4UFR_A LEUCINE-RICH REPEAT-CONTAINING G-PROTEIN COUPLED RECEPTOR 5; SIGNALING PROTEIN, WNT, LGR, RSPO; HET: NAG; 2.2A {HOMO SAPIENS}	99.4	8.9e-12	1.2e-16	157.5	21.4	434	153-846	14-448 (484)

[truncated: 2 more sheets: Table S11 PifB BLASTP results, Table S12 Secretion Prediction]
