# Supplementary material for: Identification of Parthenogenesis-Inducing Effector Proteins in Wolbachia
Source: Genome Biol Evol. 2024 Mar 26;16(4):evae036. doi: 10.1093/gbe/evae036 (PMC11019157; doi:10.1093/gbe/evae036)
Supplement: evae036_Supplementary_Data [file evae036_supplementary_data.zip › suppl_file_S2_pifA_robetta.pdb]

REMARK ID 535118 MODEL 1 wtpre_PifA
PFRMAT TS
TARGET wtpre_PifA
AUTHOR BAKER-ROBETTA
METHOD    ROSETTA provides both ab initio and
METHOD    comparative models of protein domains.
METHOD    Comparative models are built from structures
METHOD    detected and aligned by HHSEARCH, SPARKS, and
METHOD    Raptor. Loop regions are assembled from fragments and 
METHOD    optimized to fit the aligned template structures.
METHOD    De novo models are built using the Rosetta de
METHOD    novo protocol.  The procedure is fully automated.
MODEL     1
PARENT N/A
REMARK PARENT    N/A
REMARK PARSRC    RoseTTAFold
REMARK SCORE     0.00
ATOM      1  N   MET A   1       2.892   2.526  -1.741  1.00 17.15           N  
ATOM      2  CA  MET A   1       3.426   1.370  -1.031  1.00 17.15           C  
ATOM      3  C   MET A   1       3.602   1.586   0.475  1.00 17.15           C  
ATOM      4  O   MET A   1       4.093   0.687   1.172  1.00 17.15           O  
ATOM      5  CB  MET A   1       4.761   0.962  -1.651  1.00 17.15           C  
ATOM      6  CG  MET A   1       4.660   0.434  -3.074  1.00 17.15           C  
ATOM      7  SD  MET A   1       3.665  -1.073  -3.175  1.00 17.15           S  
ATOM      8  CE  MET A   1       4.753  -2.242  -2.360  1.00 17.15           C  
ATOM      9 1H   MET A   1       2.888   2.325  -2.731  1.00 17.15           H  
ATOM     10 2H   MET A   1       1.949   2.714  -1.438  1.00 17.15           H  
ATOM     11 3H   MET A   1       3.479   3.329  -1.570  1.00 17.15           H  
ATOM     12  HA  MET A   1       2.724   0.546  -1.159  1.00 17.15           H  
ATOM     13 1HB  MET A   1       5.433   1.820  -1.659  1.00 17.15           H  
ATOM     14 2HB  MET A   1       5.226   0.190  -1.038  1.00 17.15           H  
ATOM     15 1HG  MET A   1       4.206   1.191  -3.712  1.00 17.15           H  
ATOM     16 2HG  MET A   1       5.657   0.218  -3.458  1.00 17.15           H  
ATOM     17 1HE  MET A   1       4.282  -3.225  -2.335  1.00 17.15           H  
ATOM     18 2HE  MET A   1       5.692  -2.303  -2.908  1.00 17.15           H  
ATOM     19 3HE  MET A   1       4.951  -1.907  -1.344  1.00 17.15           H  
ATOM     20  N   LYS A   2       3.199   2.755   1.001  1.00 16.11           N  
ATOM     21  CA  LYS A   2       3.362   3.013   2.437  1.00 16.11           C  
ATOM     22  C   LYS A   2       2.667   1.967   3.306  1.00 16.11           C  
ATOM     23  O   LYS A   2       3.226   1.518   4.308  1.00 16.11           O  
ATOM     24  CB  LYS A   2       2.847   4.406   2.797  1.00 16.11           C  
ATOM     25  CG  LYS A   2       3.030   4.780   4.268  1.00 16.11           C  
ATOM     26  CD  LYS A   2       2.567   6.207   4.549  1.00 16.11           C  
ATOM     27  CE  LYS A   2       2.728   6.558   6.025  1.00 16.11           C  
ATOM     28  NZ  LYS A   2       2.289   7.951   6.315  1.00 16.11           N  
ATOM     29  H   LYS A   2       2.791   3.485   0.441  1.00 16.11           H  
ATOM     30  HA  LYS A   2       4.427   2.976   2.670  1.00 16.11           H  
ATOM     31 1HB  LYS A   2       3.361   5.154   2.195  1.00 16.11           H  
ATOM     32 2HB  LYS A   2       1.783   4.473   2.570  1.00 16.11           H  
ATOM     33 1HG  LYS A   2       2.456   4.091   4.891  1.00 16.11           H  
ATOM     34 2HG  LYS A   2       4.082   4.690   4.537  1.00 16.11           H  
ATOM     35 1HD  LYS A   2       3.152   6.906   3.950  1.00 16.11           H  
ATOM     36 2HD  LYS A   2       1.517   6.308   4.274  1.00 16.11           H  
ATOM     37 1HE  LYS A   2       2.134   5.867   6.622  1.00 16.11           H  
ATOM     38 2HE  LYS A   2       3.777   6.453   6.303  1.00 16.11           H  
ATOM     39 1HZ  LYS A   2       2.411   8.145   7.299  1.00 16.11           H  
ATOM     40 2HZ  LYS A   2       2.843   8.599   5.772  1.00 16.11           H  
ATOM     41 3HZ  LYS A   2       1.315   8.055   6.070  1.00 16.11           H  
ATOM     42  N   LYS A   3       1.444   1.579   2.930  1.00 14.91           N  
ATOM     43  CA  LYS A   3       0.705   0.582   3.698  1.00 14.91           C  
ATOM     44  C   LYS A   3       1.432  -0.756   3.720  1.00 14.91           C  
ATOM     45  O   LYS A   3       1.571  -1.375   4.773  1.00 14.91           O  
ATOM     46  CB  LYS A   3      -0.709   0.407   3.150  1.00 14.91           C  
ATOM     47  CG  LYS A   3      -1.565  -0.592   3.928  1.00 14.91           C  
ATOM     48  CD  LYS A   3      -2.997  -0.634   3.393  1.00 14.91           C  
ATOM     49  CE  LYS A   3      -3.852  -1.647   4.146  1.00 14.91           C  
ATOM     50  NZ  LYS A   3      -5.262  -1.651   3.659  1.00 14.91           N  
ATOM     51  H   LYS A   3       1.025   1.981   2.107  1.00 14.91           H  
ATOM     52  HA  LYS A   3       0.627   0.934   4.727  1.00 14.91           H  
ATOM     53 1HB  LYS A   3      -1.223   1.367   3.156  1.00 14.91           H  
ATOM     54 2HB  LYS A   3      -0.659   0.066   2.116  1.00 14.91           H  
ATOM     55 1HG  LYS A   3      -1.123  -1.583   3.834  1.00 14.91           H  
ATOM     56 2HG  LYS A   3      -1.581  -0.321   4.982  1.00 14.91           H  
ATOM     57 1HD  LYS A   3      -3.451   0.354   3.489  1.00 14.91           H  
ATOM     58 2HD  LYS A   3      -2.980  -0.905   2.338  1.00 14.91           H  
ATOM     59 1HE  LYS A   3      -3.434  -2.638   4.005  1.00 14.91           H  
ATOM     60 2HE  LYS A   3      -3.843  -1.406   5.210  1.00 14.91           H  
ATOM     61 1HZ  LYS A   3      -5.797  -2.335   4.178  1.00 14.91           H  
ATOM     62 2HZ  LYS A   3      -5.667  -0.735   3.795  1.00 14.91           H  
ATOM     63 3HZ  LYS A   3      -5.281  -1.886   2.677  1.00 14.91           H  
ATOM     64  N   SER A   4       1.932  -1.199   2.564  1.00 13.67           N  
ATOM     65  CA  SER A   4       2.627  -2.480   2.496  1.00 13.67           C  
ATOM     66  C   SER A   4       3.869  -2.439   3.378  1.00 13.67           C  
ATOM     67  O   SER A   4       4.191  -3.408   4.085  1.00 13.67           O  
ATOM     68  CB  SER A   4       3.015  -2.793   1.065  1.00 13.67           C  
ATOM     69  OG  SER A   4       1.880  -2.991   0.264  1.00 13.67           O  
ATOM     70  H   SER A   4       1.823  -0.646   1.728  1.00 13.67           H  
ATOM     71  HA  SER A   4       1.962  -3.260   2.868  1.00 13.67           H  
ATOM     72 1HB  SER A   4       3.607  -1.969   0.667  1.00 13.67           H  
ATOM     73 2HB  SER A   4       3.640  -3.684   1.045  1.00 13.67           H  
ATOM     74  HG  SER A   4       2.205  -3.313  -0.582  1.00 13.67           H  
ATOM     75  N   THR A   5       4.565  -1.301   3.347  1.00 12.49           N  
ATOM     76  CA  THR A   5       5.751  -1.137   4.160  1.00 12.49           C  
ATOM     77  C   THR A   5       5.380  -1.163   5.633  1.00 12.49           C  
ATOM     78  O   THR A   5       6.001  -1.870   6.426  1.00 12.49           O  
ATOM     79  CB  THR A   5       6.462   0.187   3.847  1.00 12.49           C  
ATOM     80  OG1 THR A   5       6.873   0.199   2.471  1.00 12.49           O  
ATOM     81  CG2 THR A   5       7.672   0.347   4.757  1.00 12.49           C  
ATOM     82  H   THR A   5       4.271  -0.540   2.732  1.00 12.49           H  
ATOM     83  HA  THR A   5       6.432  -1.962   3.959  1.00 12.49           H  
ATOM     84  HB  THR A   5       5.775   1.015   4.013  1.00 12.49           H  
ATOM     85  HG1 THR A   5       6.077   0.215   1.906  1.00 12.49           H  
ATOM     86 1HG2 THR A   5       8.169   1.289   4.534  1.00 12.49           H  
ATOM     87 2HG2 THR A   5       7.343   0.345   5.798  1.00 12.49           H  
ATOM     88 3HG2 THR A   5       8.364  -0.478   4.593  1.00 12.49           H  
ATOM     89  N   SER A   6       4.337  -0.422   5.999  1.00 11.41           N  
ATOM     90  CA  SER A   6       3.929  -0.313   7.384  1.00 11.41           C  
ATOM     91  C   SER A   6       3.528  -1.673   7.932  1.00 11.41           C  
ATOM     92  O   SER A   6       3.945  -2.057   9.025  1.00 11.41           O  
ATOM     93  CB  SER A   6       2.759   0.643   7.473  1.00 11.41           C  
ATOM     94  OG  SER A   6       3.142   1.932   7.062  1.00 11.41           O  
ATOM     95  H   SER A   6       3.842   0.127   5.301  1.00 11.41           H  
ATOM     96  HA  SER A   6       4.766   0.071   7.968  1.00 11.41           H  
ATOM     97 1HB  SER A   6       1.948   0.284   6.843  1.00 11.41           H  
ATOM     98 2HB  SER A   6       2.392   0.675   8.497  1.00 11.41           H  
ATOM     99  HG  SER A   6       3.357   1.836   6.103  1.00 11.41           H  
ATOM    100  N   LEU A   7       2.779  -2.440   7.140  1.00 10.42           N  
ATOM    101  CA  LEU A   7       2.356  -3.763   7.562  1.00 10.42           C  
ATOM    102  C   LEU A   7       3.554  -4.683   7.735  1.00 10.42           C  
ATOM    103  O   LEU A   7       3.609  -5.469   8.689  1.00 10.42           O  
ATOM    104  CB  LEU A   7       1.392  -4.349   6.533  1.00 10.42           C  
ATOM    105  CG  LEU A   7       0.018  -3.673   6.443  1.00 10.42           C  
ATOM    106  CD1 LEU A   7      -0.722  -4.231   5.251  1.00 10.42           C  
ATOM    107  CD2 LEU A   7      -0.750  -3.912   7.723  1.00 10.42           C  
ATOM    108  H   LEU A   7       2.466  -2.079   6.240  1.00 10.42           H  
ATOM    109  HA  LEU A   7       1.845  -3.672   8.520  1.00 10.42           H  
ATOM    110 1HB  LEU A   7       1.859  -4.267   5.549  1.00 10.42           H  
ATOM    111 2HB  LEU A   7       1.239  -5.402   6.755  1.00 10.42           H  
ATOM    112  HG  LEU A   7       0.141  -2.605   6.301  1.00 10.42           H  
ATOM    113 1HD1 LEU A   7      -1.690  -3.755   5.176  1.00 10.42           H  
ATOM    114 2HD1 LEU A   7      -0.145  -4.032   4.345  1.00 10.42           H  
ATOM    115 3HD1 LEU A   7      -0.853  -5.304   5.374  1.00 10.42           H  
ATOM    116 1HD2 LEU A   7      -1.725  -3.429   7.656  1.00 10.42           H  
ATOM    117 2HD2 LEU A   7      -0.884  -4.983   7.874  1.00 10.42           H  
ATOM    118 3HD2 LEU A   7      -0.194  -3.493   8.565  1.00 10.42           H  
ATOM    119  N   SER A   8       4.543  -4.569   6.842  1.00  9.50           N  
ATOM    120  CA  SER A   8       5.729  -5.401   6.934  1.00  9.50           C  
ATOM    121  C   SER A   8       6.495  -5.071   8.217  1.00  9.50           C  
ATOM    122  O   SER A   8       6.943  -5.972   8.931  1.00  9.50           O  
ATOM    123  CB  SER A   8       6.602  -5.175   5.723  1.00  9.50           C  
ATOM    124  OG  SER A   8       5.931  -5.574   4.547  1.00  9.50           O  
ATOM    125  H   SER A   8       4.459  -3.922   6.055  1.00  9.50           H  
ATOM    126  HA  SER A   8       5.423  -6.445   6.965  1.00  9.50           H  
ATOM    127 1HB  SER A   8       6.878  -4.126   5.652  1.00  9.50           H  
ATOM    128 2HB  SER A   8       7.520  -5.748   5.836  1.00  9.50           H  
ATOM    129  HG  SER A   8       5.306  -4.837   4.335  1.00  9.50           H  
ATOM    130  N   VAL A   9       6.596  -3.779   8.541  1.00  8.68           N  
ATOM    131  CA  VAL A   9       7.287  -3.357   9.752  1.00  8.68           C  
ATOM    132  C   VAL A   9       6.548  -3.844  10.994  1.00  8.68           C  
ATOM    133  O   VAL A   9       7.173  -4.392  11.909  1.00  8.68           O  
ATOM    134  CB  VAL A   9       7.441  -1.827   9.793  1.00  8.68           C  
ATOM    135  CG1 VAL A   9       7.981  -1.396  11.150  1.00  8.68           C  
ATOM    136  CG2 VAL A   9       8.401  -1.378   8.681  1.00  8.68           C  
ATOM    137  H   VAL A   9       6.211  -3.076   7.909  1.00  8.68           H  
ATOM    138  HA  VAL A   9       8.284  -3.798   9.747  1.00  8.68           H  
ATOM    139  HB  VAL A   9       6.462  -1.366   9.648  1.00  8.68           H  
ATOM    140 1HG1 VAL A   9       8.075  -0.311  11.173  1.00  8.68           H  
ATOM    141 2HG1 VAL A   9       7.290  -1.716  11.936  1.00  8.68           H  
ATOM    142 3HG1 VAL A   9       8.957  -1.849  11.319  1.00  8.68           H  
ATOM    143 1HG2 VAL A   9       8.500  -0.294   8.704  1.00  8.68           H  
ATOM    144 2HG2 VAL A   9       9.375  -1.837   8.836  1.00  8.68           H  
ATOM    145 3HG2 VAL A   9       8.017  -1.681   7.720  1.00  8.68           H  
ATOM    146  N   ASP A  10       5.215  -3.676  11.026  1.00  7.95           N  
ATOM    147  CA  ASP A  10       4.444  -4.154  12.169  1.00  7.95           C  
ATOM    148  C   ASP A  10       4.604  -5.658  12.301  1.00  7.95           C  
ATOM    149  O   ASP A  10       4.771  -6.163  13.413  1.00  7.95           O  
ATOM    150  CB  ASP A  10       2.952  -3.832  12.037  1.00  7.95           C  
ATOM    151  CG  ASP A  10       2.571  -2.346  12.239  1.00  7.95           C  
ATOM    152  OD1 ASP A  10       3.383  -1.583  12.709  1.00  7.95           O  
ATOM    153  OD2 ASP A  10       1.439  -2.011  11.956  1.00  7.95           O  
ATOM    154  H   ASP A  10       4.744  -3.208  10.253  1.00  7.95           H  
ATOM    155  HA  ASP A  10       4.829  -3.684  13.073  1.00  7.95           H  
ATOM    156 1HB  ASP A  10       2.617  -4.136  11.043  1.00  7.95           H  
ATOM    157 2HB  ASP A  10       2.400  -4.423  12.754  1.00  7.95           H  
ATOM    158  N   SER A  11       4.629  -6.362  11.162  1.00  7.24           N  
ATOM    159  CA  SER A  11       4.788  -7.801  11.162  1.00  7.24           C  
ATOM    160  C   SER A  11       6.119  -8.154  11.797  1.00  7.24           C  
ATOM    161  O   SER A  11       6.190  -9.092  12.580  1.00  7.24           O  
ATOM    162  CB  SER A  11       4.679  -8.355   9.756  1.00  7.24           C  
ATOM    163  OG  SER A  11       3.387  -8.148   9.240  1.00  7.24           O  
ATOM    164  H   SER A  11       4.483  -5.893  10.271  1.00  7.24           H  
ATOM    165  HA  SER A  11       3.994  -8.239  11.760  1.00  7.24           H  
ATOM    166 1HB  SER A  11       5.401  -7.878   9.118  1.00  7.24           H  
ATOM    167 2HB  SER A  11       4.903  -9.422   9.768  1.00  7.24           H  
ATOM    168  HG  SER A  11       3.292  -7.171   9.162  1.00  7.24           H  
ATOM    169  N   VAL A  12       7.177  -7.390  11.521  1.00  6.48           N  
ATOM    170  CA  VAL A  12       8.442  -7.705  12.165  1.00  6.48           C  
ATOM    171  C   VAL A  12       8.340  -7.550  13.671  1.00  6.48           C  
ATOM    172  O   VAL A  12       8.801  -8.426  14.405  1.00  6.48           O  
ATOM    173  CB  VAL A  12       9.601  -6.884  11.613  1.00  6.48           C  
ATOM    174  CG1 VAL A  12      10.835  -7.123  12.474  1.00  6.48           C  
ATOM    175  CG2 VAL A  12       9.868  -7.317  10.177  1.00  6.48           C  
ATOM    176  H   VAL A  12       7.101  -6.628  10.846  1.00  6.48           H  
ATOM    177  HA  VAL A  12       8.676  -8.731  11.967  1.00  6.48           H  
ATOM    178  HB  VAL A  12       9.351  -5.821  11.648  1.00  6.48           H  
ATOM    179 1HG1 VAL A  12      11.668  -6.542  12.084  1.00  6.48           H  
ATOM    180 2HG1 VAL A  12      10.632  -6.816  13.503  1.00  6.48           H  
ATOM    181 3HG1 VAL A  12      11.090  -8.172  12.459  1.00  6.48           H  
ATOM    182 1HG2 VAL A  12      10.696  -6.739   9.773  1.00  6.48           H  
ATOM    183 2HG2 VAL A  12      10.117  -8.373  10.162  1.00  6.48           H  
ATOM    184 3HG2 VAL A  12       8.982  -7.148   9.578  1.00  6.48           H  
ATOM    185  N   ASP A  13       7.725  -6.470  14.155  1.00  5.65           N  
ATOM    186  CA  ASP A  13       7.586  -6.359  15.607  1.00  5.65           C  
ATOM    187  C   ASP A  13       6.770  -7.525  16.171  1.00  5.65           C  
ATOM    188  O   ASP A  13       7.083  -8.062  17.244  1.00  5.65           O  
ATOM    189  CB  ASP A  13       6.958  -5.029  16.026  1.00  5.65           C  
ATOM    190  CG  ASP A  13       7.919  -3.813  15.914  1.00  5.65           C  
ATOM    191  OD1 ASP A  13       9.105  -4.012  15.766  1.00  5.65           O  
ATOM    192  OD2 ASP A  13       7.448  -2.703  16.014  1.00  5.65           O  
ATOM    193  H   ASP A  13       7.363  -5.758  13.514  1.00  5.65           H  
ATOM    194  HA  ASP A  13       8.574  -6.406  16.045  1.00  5.65           H  
ATOM    195 1HB  ASP A  13       6.082  -4.838  15.396  1.00  5.65           H  
ATOM    196 2HB  ASP A  13       6.608  -5.103  17.053  1.00  5.65           H  
ATOM    197  N   TYR A  14       5.742  -7.947  15.435  1.00  4.82           N  
ATOM    198  CA  TYR A  14       4.928  -9.057  15.896  1.00  4.82           C  
ATOM    199  C   TYR A  14       5.786 -10.321  15.948  1.00  4.82           C  
ATOM    200  O   TYR A  14       5.749 -11.075  16.919  1.00  4.82           O  
ATOM    201  CB  TYR A  14       3.734  -9.266  14.963  1.00  4.82           C  
ATOM    202  CG  TYR A  14       2.762  -8.097  14.952  1.00  4.82           C  
ATOM    203  CD1 TYR A  14       1.924  -7.897  13.858  1.00  4.82           C  
ATOM    204  CD2 TYR A  14       2.732  -7.210  16.013  1.00  4.82           C  
ATOM    205  CE1 TYR A  14       1.061  -6.821  13.832  1.00  4.82           C  
ATOM    206  CE2 TYR A  14       1.868  -6.133  15.988  1.00  4.82           C  
ATOM    207  CZ  TYR A  14       1.035  -5.936  14.905  1.00  4.82           C  
ATOM    208  OH  TYR A  14       0.177  -4.857  14.887  1.00  4.82           O  
ATOM    209  H   TYR A  14       5.509  -7.467  14.565  1.00  4.82           H  
ATOM    210  HA  TYR A  14       4.572  -8.841  16.903  1.00  4.82           H  
ATOM    211 1HB  TYR A  14       4.087  -9.428  13.949  1.00  4.82           H  
ATOM    212 2HB  TYR A  14       3.192 -10.163  15.259  1.00  4.82           H  
ATOM    213  HD1 TYR A  14       1.953  -8.592  13.019  1.00  4.82           H  
ATOM    214  HD2 TYR A  14       3.393  -7.359  16.867  1.00  4.82           H  
ATOM    215  HE1 TYR A  14       0.408  -6.666  12.975  1.00  4.82           H  
ATOM    216  HE2 TYR A  14       1.846  -5.434  16.823  1.00  4.82           H  
ATOM    217  HH  TYR A  14      -0.234  -4.785  14.021  1.00  4.82           H  
ATOM    218  N   MET A  15       6.635 -10.515  14.944  1.00  4.06           N  
ATOM    219  CA  MET A  15       7.498 -11.681  14.908  1.00  4.06           C  
ATOM    220  C   MET A  15       8.517 -11.668  16.039  1.00  4.06           C  
ATOM    221  O   MET A  15       8.778 -12.705  16.654  1.00  4.06           O  
ATOM    222  CB  MET A  15       8.144 -11.780  13.553  1.00  4.06           C  
ATOM    223  CG  MET A  15       7.142 -12.204  12.450  1.00  4.06           C  
ATOM    224  SD  MET A  15       7.887 -12.556  10.884  1.00  4.06           S  
ATOM    225  CE  MET A  15       8.547 -10.998  10.535  1.00  4.06           C  
ATOM    226  H   MET A  15       6.643  -9.863  14.163  1.00  4.06           H  
ATOM    227  HA  MET A  15       6.874 -12.564  15.041  1.00  4.06           H  
ATOM    228 1HB  MET A  15       8.523 -10.800  13.279  1.00  4.06           H  
ATOM    229 2HB  MET A  15       8.966 -12.414  13.612  1.00  4.06           H  
ATOM    230 1HG  MET A  15       6.630 -13.109  12.786  1.00  4.06           H  
ATOM    231 2HG  MET A  15       6.382 -11.452  12.309  1.00  4.06           H  
ATOM    232 1HE  MET A  15       9.044 -11.007   9.591  1.00  4.06           H  
ATOM    233 2HE  MET A  15       7.741 -10.271  10.519  1.00  4.06           H  
ATOM    234 3HE  MET A  15       9.263 -10.750  11.313  1.00  4.06           H  
ATOM    235  N   LEU A  16       9.025 -10.488  16.393  1.00  3.43           N  
ATOM    236  CA  LEU A  16       9.953 -10.386  17.513  1.00  3.43           C  
ATOM    237  C   LEU A  16       9.257 -10.845  18.799  1.00  3.43           C  
ATOM    238  O   LEU A  16       9.854 -11.543  19.627  1.00  3.43           O  
ATOM    239  CB  LEU A  16      10.451  -8.935  17.680  1.00  3.43           C  
ATOM    240  CG  LEU A  16      11.443  -8.383  16.619  1.00  3.43           C  
ATOM    241  CD1 LEU A  16      11.633  -6.887  16.790  1.00  3.43           C  
ATOM    242  CD2 LEU A  16      12.766  -9.039  16.830  1.00  3.43           C  
ATOM    243  H   LEU A  16       8.789  -9.657  15.850  1.00  3.43           H  
ATOM    244  HA  LEU A  16      10.804 -11.035  17.320  1.00  3.43           H  
ATOM    245 1HB  LEU A  16       9.586  -8.278  17.678  1.00  3.43           H  
ATOM    246 2HB  LEU A  16      10.934  -8.850  18.651  1.00  3.43           H  
ATOM    247  HG  LEU A  16      11.070  -8.572  15.612  1.00  3.43           H  
ATOM    248 1HD1 LEU A  16      12.348  -6.536  16.041  1.00  3.43           H  
ATOM    249 2HD1 LEU A  16      10.695  -6.368  16.654  1.00  3.43           H  
ATOM    250 3HD1 LEU A  16      12.015  -6.678  17.785  1.00  3.43           H  
ATOM    251 1HD2 LEU A  16      13.479  -8.636  16.130  1.00  3.43           H  
ATOM    252 2HD2 LEU A  16      13.117  -8.835  17.838  1.00  3.43           H  
ATOM    253 3HD2 LEU A  16      12.663 -10.100  16.686  1.00  3.43           H  
ATOM    254  N   SER A  17       7.961 -10.530  18.925  1.00  2.94           N  
ATOM    255  CA  SER A  17       7.182 -10.889  20.110  1.00  2.94           C  
ATOM    256  C   SER A  17       6.787 -12.375  20.132  1.00  2.94           C  
ATOM    257  O   SER A  17       6.192 -12.834  21.110  1.00  2.94           O  
ATOM    258  CB  SER A  17       5.928 -10.025  20.248  1.00  2.94           C  
ATOM    259  OG  SER A  17       4.926 -10.355  19.325  1.00  2.94           O  
ATOM    260  H   SER A  17       7.518  -9.956  18.203  1.00  2.94           H  
ATOM    261  HA  SER A  17       7.804 -10.701  20.985  1.00  2.94           H  
ATOM    262 1HB  SER A  17       5.537 -10.104  21.259  1.00  2.94           H  
ATOM    263 2HB  SER A  17       6.217  -8.986  20.093  1.00  2.94           H  
ATOM    264  HG  SER A  17       5.373 -10.610  18.501  1.00  2.94           H  
ATOM    265  N   LYS A  18       7.064 -13.119  19.048  1.00  2.57           N  
ATOM    266  CA  LYS A  18       6.755 -14.546  18.983  1.00  2.57           C  
ATOM    267  C   LYS A  18       8.054 -15.359  19.108  1.00  2.57           C  
ATOM    268  O   LYS A  18       8.100 -16.350  19.838  1.00  2.57           O  
ATOM    269  CB  LYS A  18       5.946 -14.850  17.723  1.00  2.57           C  
ATOM    270  CG  LYS A  18       4.565 -14.174  17.798  1.00  2.57           C  
ATOM    271  CD  LYS A  18       3.647 -14.425  16.611  1.00  2.57           C  
ATOM    272  CE  LYS A  18       2.349 -13.604  16.814  1.00  2.57           C  
ATOM    273  NZ  LYS A  18       1.338 -13.785  15.722  1.00  2.57           N  
ATOM    274  H   LYS A  18       7.540 -12.702  18.255  1.00  2.57           H  
ATOM    275  HA  LYS A  18       6.129 -14.803  19.836  1.00  2.57           H  
ATOM    276 1HB  LYS A  18       6.472 -14.468  16.845  1.00  2.57           H  
ATOM    277 2HB  LYS A  18       5.818 -15.927  17.605  1.00  2.57           H  
ATOM    278 1HG  LYS A  18       4.062 -14.527  18.700  1.00  2.57           H  
ATOM    279 2HG  LYS A  18       4.704 -13.103  17.900  1.00  2.57           H  
ATOM    280 1HD  LYS A  18       4.133 -14.107  15.680  1.00  2.57           H  
ATOM    281 2HD  LYS A  18       3.406 -15.483  16.540  1.00  2.57           H  
ATOM    282 1HE  LYS A  18       1.899 -13.892  17.761  1.00  2.57           H  
ATOM    283 2HE  LYS A  18       2.624 -12.547  16.859  1.00  2.57           H  
ATOM    284 1HZ  LYS A  18       0.534 -13.216  15.916  1.00  2.57           H  
ATOM    285 2HZ  LYS A  18       1.715 -13.506  14.809  1.00  2.57           H  
ATOM    286 3HZ  LYS A  18       1.053 -14.745  15.668  1.00  2.57           H  
ATOM    287  N   LEU A  19       9.134 -14.914  18.461  1.00  2.32           N  
ATOM    288  CA  LEU A  19      10.396 -15.631  18.635  1.00  2.32           C  
ATOM    289  C   LEU A  19      10.973 -15.384  20.037  1.00  2.32           C  
ATOM    290  O   LEU A  19      11.636 -16.256  20.598  1.00  2.32           O  
ATOM    291  CB  LEU A  19      11.417 -15.306  17.545  1.00  2.32           C  
ATOM    292  CG  LEU A  19      11.099 -15.836  16.137  1.00  2.32           C  
ATOM    293  CD1 LEU A  19      12.178 -15.364  15.216  1.00  2.32           C  
ATOM    294  CD2 LEU A  19      11.014 -17.384  16.138  1.00  2.32           C  
ATOM    295  H   LEU A  19       9.077 -14.099  17.852  1.00  2.32           H  
ATOM    296  HA  LEU A  19      10.186 -16.694  18.546  1.00  2.32           H  
ATOM    297 1HB  LEU A  19      11.465 -14.228  17.453  1.00  2.32           H  
ATOM    298 2HB  LEU A  19      12.396 -15.675  17.846  1.00  2.32           H  
ATOM    299  HG  LEU A  19      10.151 -15.417  15.801  1.00  2.32           H  
ATOM    300 1HD1 LEU A  19      11.980 -15.703  14.208  1.00  2.32           H  
ATOM    301 2HD1 LEU A  19      12.204 -14.298  15.246  1.00  2.32           H  
ATOM    302 3HD1 LEU A  19      13.131 -15.760  15.547  1.00  2.32           H  
ATOM    303 1HD2 LEU A  19      10.796 -17.742  15.130  1.00  2.32           H  
ATOM    304 2HD2 LEU A  19      11.964 -17.802  16.470  1.00  2.32           H  
ATOM    305 3HD2 LEU A  19      10.221 -17.705  16.813  1.00  2.32           H  
ATOM    306  N   HIS A  20      10.710 -14.218  20.633  1.00  2.15           N  
ATOM    307  CA  HIS A  20      11.181 -13.963  21.987  1.00  2.15           C  
ATOM    308  C   HIS A  20      10.659 -15.034  22.978  1.00  2.15           C  
ATOM    309  O   HIS A  20      11.469 -15.609  23.697  1.00  2.15           O  
ATOM    310  CB  HIS A  20      10.882 -12.527  22.442  1.00  2.15           C  
ATOM    311  CG  HIS A  20      11.334 -12.251  23.825  1.00  2.15           C  
ATOM    312  ND1 HIS A  20      12.660 -12.032  24.146  1.00  2.15           N  
ATOM    313  CD2 HIS A  20      10.645 -12.168  24.982  1.00  2.15           C  
ATOM    314  CE1 HIS A  20      12.768 -11.831  25.447  1.00  2.15           C  
ATOM    315  NE2 HIS A  20      11.558 -11.919  25.984  1.00  2.15           N  
ATOM    316  H   HIS A  20      10.201 -13.475  20.150  1.00  2.15           H  
ATOM    317  HA  HIS A  20      12.262 -14.056  22.003  1.00  2.15           H  
ATOM    318 1HB  HIS A  20      11.413 -11.836  21.783  1.00  2.15           H  
ATOM    319 2HB  HIS A  20       9.836 -12.287  22.347  1.00  2.15           H  
ATOM    320  HD1 HIS A  20      13.429 -12.032  23.508  1.00  2.15           H  
ATOM    321  HD2 HIS A  20       9.587 -12.277  25.220  1.00  2.15           H  
ATOM    322  HE1 HIS A  20      13.740 -11.647  25.903  1.00  2.15           H  
ATOM    323  N   PRO A  21       9.339 -15.316  23.120  1.00  2.01           N  
ATOM    324  CA  PRO A  21       8.872 -16.400  23.960  1.00  2.01           C  
ATOM    325  C   PRO A  21       9.372 -17.771  23.471  1.00  2.01           C  
ATOM    326  O   PRO A  21       9.532 -18.665  24.303  1.00  2.01           O  
ATOM    327  CB  PRO A  21       7.340 -16.243  23.919  1.00  2.01           C  
ATOM    328  CG  PRO A  21       7.063 -15.431  22.719  1.00  2.01           C  
ATOM    329  CD  PRO A  21       8.271 -14.496  22.586  1.00  2.01           C  
ATOM    330  HA  PRO A  21       9.220 -16.216  24.976  1.00  2.01           H  
ATOM    331 1HB  PRO A  21       6.865 -17.230  23.876  1.00  2.01           H  
ATOM    332 2HB  PRO A  21       6.989 -15.763  24.842  1.00  2.01           H  
ATOM    333 1HG  PRO A  21       6.916 -16.091  21.873  1.00  2.01           H  
ATOM    334 2HG  PRO A  21       6.122 -14.879  22.842  1.00  2.01           H  
ATOM    335 1HD  PRO A  21       8.404 -14.242  21.570  1.00  2.01           H  
ATOM    336 2HD  PRO A  21       8.117 -13.612  23.209  1.00  2.01           H  
ATOM    337  N   VAL A  22       9.734 -17.946  22.182  1.00  1.87           N  
ATOM    338  CA  VAL A  22      10.320 -19.242  21.810  1.00  1.87           C  
ATOM    339  C   VAL A  22      11.605 -19.409  22.568  1.00  1.87           C  
ATOM    340  O   VAL A  22      11.861 -20.459  23.162  1.00  1.87           O  
ATOM    341  CB  VAL A  22      10.715 -19.354  20.321  1.00  1.87           C  
ATOM    342  CG1 VAL A  22      11.485 -20.574  20.117  1.00  1.87           C  
ATOM    343  CG2 VAL A  22       9.568 -19.438  19.507  1.00  1.87           C  
ATOM    344  H   VAL A  22       9.558 -17.240  21.465  1.00  1.87           H  
ATOM    345  HA  VAL A  22       9.630 -20.043  22.074  1.00  1.87           H  
ATOM    346  HB  VAL A  22      11.320 -18.518  20.037  1.00  1.87           H  
ATOM    347 1HG1 VAL A  22      11.758 -20.662  19.066  1.00  1.87           H  
ATOM    348 2HG1 VAL A  22      12.383 -20.557  20.729  1.00  1.87           H  
ATOM    349 3HG1 VAL A  22      10.865 -21.385  20.409  1.00  1.87           H  
ATOM    350 1HG2 VAL A  22       9.854 -19.533  18.464  1.00  1.87           H  
ATOM    351 2HG2 VAL A  22       9.026 -20.312  19.819  1.00  1.87           H  
ATOM    352 3HG2 VAL A  22       8.986 -18.556  19.642  1.00  1.87           H  
ATOM    353  N   LEU A  23      12.400 -18.346  22.545  1.00  1.75           N  
ATOM    354  CA  LEU A  23      13.688 -18.282  23.199  1.00  1.75           C  
ATOM    355  C   LEU A  23      13.540 -18.476  24.704  1.00  1.75           C  
ATOM    356  O   LEU A  23      14.210 -19.321  25.301  1.00  1.75           O  
ATOM    357  CB  LEU A  23      14.325 -16.919  22.866  1.00  1.75           C  
ATOM    358  CG  LEU A  23      15.642 -16.578  23.488  1.00  1.75           C  
ATOM    359  CD1 LEU A  23      16.655 -17.561  23.041  1.00  1.75           C  
ATOM    360  CD2 LEU A  23      16.019 -15.173  23.053  1.00  1.75           C  
ATOM    361  H   LEU A  23      12.086 -17.529  22.017  1.00  1.75           H  
ATOM    362  HA  LEU A  23      14.318 -19.077  22.802  1.00  1.75           H  
ATOM    363 1HB  LEU A  23      14.449 -16.860  21.786  1.00  1.75           H  
ATOM    364 2HB  LEU A  23      13.657 -16.144  23.151  1.00  1.75           H  
ATOM    365  HG  LEU A  23      15.565 -16.619  24.572  1.00  1.75           H  
ATOM    366 1HD1 LEU A  23      17.623 -17.333  23.466  1.00  1.75           H  
ATOM    367 2HD1 LEU A  23      16.347 -18.553  23.354  1.00  1.75           H  
ATOM    368 3HD1 LEU A  23      16.723 -17.519  21.971  1.00  1.75           H  
ATOM    369 1HD2 LEU A  23      16.975 -14.896  23.482  1.00  1.75           H  
ATOM    370 2HD2 LEU A  23      16.086 -15.148  21.967  1.00  1.75           H  
ATOM    371 3HD2 LEU A  23      15.251 -14.473  23.388  1.00  1.75           H  
ATOM    372  N   ASN A  24      12.628 -17.741  25.332  1.00  1.65           N  
ATOM    373  CA  ASN A  24      12.468 -17.857  26.778  1.00  1.65           C  
ATOM    374  C   ASN A  24      12.015 -19.261  27.204  1.00  1.65           C  
ATOM    375  O   ASN A  24      12.493 -19.810  28.209  1.00  1.65           O  
ATOM    376  CB  ASN A  24      11.462 -16.844  27.264  1.00  1.65           C  
ATOM    377  CG  ASN A  24      11.961 -15.443  27.177  1.00  1.65           C  
ATOM    378  OD1 ASN A  24      13.173 -15.186  27.096  1.00  1.65           O  
ATOM    379  ND2 ASN A  24      11.035 -14.524  27.179  1.00  1.65           N  
ATOM    380  H   ASN A  24      12.077 -17.064  24.800  1.00  1.65           H  
ATOM    381  HA  ASN A  24      13.432 -17.665  27.248  1.00  1.65           H  
ATOM    382 1HB  ASN A  24      10.555 -16.936  26.678  1.00  1.65           H  
ATOM    383 2HB  ASN A  24      11.204 -17.061  28.298  1.00  1.65           H  
ATOM    384 1HD2 ASN A  24      11.279 -13.545  27.080  1.00  1.65           H  
ATOM    385 2HD2 ASN A  24      10.076 -14.786  27.240  1.00  1.65           H  
ATOM    386  N   ARG A  25      11.095 -19.848  26.432  1.00  1.58           N  
ATOM    387  CA  ARG A  25      10.559 -21.164  26.739  1.00  1.58           C  
ATOM    388  C   ARG A  25      11.589 -22.243  26.461  1.00  1.58           C  
ATOM    389  O   ARG A  25      11.730 -23.189  27.241  1.00  1.58           O  
ATOM    390  CB  ARG A  25       9.290 -21.381  25.940  1.00  1.58           C  
ATOM    391  CG  ARG A  25       8.146 -20.482  26.419  1.00  1.58           C  
ATOM    392  CD  ARG A  25       6.938 -20.550  25.572  1.00  1.58           C  
ATOM    393  NE  ARG A  25       5.921 -19.602  26.045  1.00  1.58           N  
ATOM    394  CZ  ARG A  25       4.718 -19.403  25.473  1.00  1.58           C  
ATOM    395  NH1 ARG A  25       4.374 -20.094  24.423  1.00  1.58           N  
ATOM    396  NH2 ARG A  25       3.886 -18.508  25.979  1.00  1.58           N  
ATOM    397  H   ARG A  25      10.722 -19.357  25.618  1.00  1.58           H  
ATOM    398  HA  ARG A  25      10.303 -21.193  27.797  1.00  1.58           H  
ATOM    399 1HB  ARG A  25       9.479 -21.162  24.887  1.00  1.58           H  
ATOM    400 2HB  ARG A  25       8.972 -22.417  26.003  1.00  1.58           H  
ATOM    401 1HG  ARG A  25       7.856 -20.798  27.421  1.00  1.58           H  
ATOM    402 2HG  ARG A  25       8.484 -19.447  26.457  1.00  1.58           H  
ATOM    403 1HD  ARG A  25       7.199 -20.290  24.544  1.00  1.58           H  
ATOM    404 2HD  ARG A  25       6.521 -21.552  25.601  1.00  1.58           H  
ATOM    405  HE  ARG A  25       6.147 -19.050  26.861  1.00  1.58           H  
ATOM    406 1HH1 ARG A  25       5.014 -20.788  24.059  1.00  1.58           H  
ATOM    407 2HH1 ARG A  25       3.473 -19.956  23.994  1.00  1.58           H  
ATOM    408 1HH2 ARG A  25       4.152 -17.975  26.796  1.00  1.58           H  
ATOM    409 2HH2 ARG A  25       2.983 -18.361  25.554  1.00  1.58           H  
ATOM    410  N   SER A  26      12.361 -22.068  25.387  1.00  1.56           N  
ATOM    411  CA  SER A  26      13.403 -23.011  25.033  1.00  1.56           C  
ATOM    412  C   SER A  26      14.482 -22.992  26.107  1.00  1.56           C  
ATOM    413  O   SER A  26      14.941 -24.046  26.542  1.00  1.56           O  
ATOM    414  CB  SER A  26      13.971 -22.654  23.680  1.00  1.56           C  
ATOM    415  OG  SER A  26      12.993 -22.797  22.698  1.00  1.56           O  
ATOM    416  H   SER A  26      12.207 -21.278  24.765  1.00  1.56           H  
ATOM    417  HA  SER A  26      12.973 -24.010  24.984  1.00  1.56           H  
ATOM    418 1HB  SER A  26      14.329 -21.625  23.692  1.00  1.56           H  
ATOM    419 2HB  SER A  26      14.816 -23.292  23.451  1.00  1.56           H  
ATOM    420  HG  SER A  26      12.335 -22.097  22.897  1.00  1.56           H  
ATOM    421  N   ARG A  27      14.843 -21.798  26.597  1.00  1.58           N  
ATOM    422  CA  ARG A  27      15.822 -21.695  27.671  1.00  1.58           C  
ATOM    423  C   ARG A  27      15.305 -22.349  28.948  1.00  1.58           C  
ATOM    424  O   ARG A  27      16.048 -23.060  29.628  1.00  1.58           O  
ATOM    425  CB  ARG A  27      16.166 -20.238  27.952  1.00  1.58           C  
ATOM    426  CG  ARG A  27      17.030 -19.535  26.899  1.00  1.58           C  
ATOM    427  CD  ARG A  27      17.152 -18.081  27.203  1.00  1.58           C  
ATOM    428  NE  ARG A  27      18.058 -17.395  26.297  1.00  1.58           N  
ATOM    429  CZ  ARG A  27      18.186 -16.055  26.210  1.00  1.58           C  
ATOM    430  NH1 ARG A  27      17.446 -15.271  26.962  1.00  1.58           N  
ATOM    431  NH2 ARG A  27      19.056 -15.526  25.367  1.00  1.58           N  
ATOM    432  H   ARG A  27      14.455 -20.945  26.196  1.00  1.58           H  
ATOM    433  HA  ARG A  27      16.730 -22.208  27.357  1.00  1.58           H  
ATOM    434 1HB  ARG A  27      15.241 -19.669  28.036  1.00  1.58           H  
ATOM    435 2HB  ARG A  27      16.680 -20.168  28.910  1.00  1.58           H  
ATOM    436 1HG  ARG A  27      18.029 -19.969  26.902  1.00  1.58           H  
ATOM    437 2HG  ARG A  27      16.591 -19.656  25.912  1.00  1.58           H  
ATOM    438 1HD  ARG A  27      16.164 -17.623  27.103  1.00  1.58           H  
ATOM    439 2HD  ARG A  27      17.514 -17.946  28.219  1.00  1.58           H  
ATOM    440  HE  ARG A  27      18.641 -17.962  25.701  1.00  1.58           H  
ATOM    441 1HH1 ARG A  27      16.776 -15.673  27.603  1.00  1.58           H  
ATOM    442 2HH1 ARG A  27      17.541 -14.269  26.895  1.00  1.58           H  
ATOM    443 1HH2 ARG A  27      19.627 -16.126  24.789  1.00  1.58           H  
ATOM    444 2HH2 ARG A  27      19.152 -14.523  25.303  1.00  1.58           H  
ATOM    445  N   SER A  28      14.013 -22.169  29.256  1.00  1.64           N  
ATOM    446  CA  SER A  28      13.451 -22.782  30.453  1.00  1.64           C  
ATOM    447  C   SER A  28      13.530 -24.298  30.335  1.00  1.64           C  
ATOM    448  O   SER A  28      13.936 -24.990  31.274  1.00  1.64           O  
ATOM    449  CB  SER A  28      12.007 -22.353  30.627  1.00  1.64           C  
ATOM    450  OG  SER A  28      11.919 -20.969  30.863  1.00  1.64           O  
ATOM    451  H   SER A  28      13.426 -21.557  28.686  1.00  1.64           H  
ATOM    452  HA  SER A  28      14.033 -22.464  31.317  1.00  1.64           H  
ATOM    453 1HB  SER A  28      11.441 -22.608  29.734  1.00  1.64           H  
ATOM    454 2HB  SER A  28      11.566 -22.899  31.457  1.00  1.64           H  
ATOM    455  HG  SER A  28      12.233 -20.535  30.037  1.00  1.64           H  
ATOM    456  N   LEU A  29      13.208 -24.803  29.150  1.00  1.74           N  
ATOM    457  CA  LEU A  29      13.246 -26.223  28.875  1.00  1.74           C  
ATOM    458  C   LEU A  29      14.666 -26.756  28.986  1.00  1.74           C  
ATOM    459  O   LEU A  29      14.910 -27.790  29.614  1.00  1.74           O  
ATOM    460  CB  LEU A  29      12.675 -26.474  27.492  1.00  1.74           C  
ATOM    461  CG  LEU A  29      12.653 -27.844  27.068  1.00  1.74           C  
ATOM    462  CD1 LEU A  29      11.895 -28.624  27.978  1.00  1.74           C  
ATOM    463  CD2 LEU A  29      12.016 -27.919  25.754  1.00  1.74           C  
ATOM    464  H   LEU A  29      12.880 -24.175  28.416  1.00  1.74           H  
ATOM    465  HA  LEU A  29      12.626 -26.731  29.606  1.00  1.74           H  
ATOM    466 1HB  LEU A  29      11.674 -26.088  27.439  1.00  1.74           H  
ATOM    467 2HB  LEU A  29      13.275 -25.928  26.773  1.00  1.74           H  
ATOM    468  HG  LEU A  29      13.656 -28.229  27.051  1.00  1.74           H  
ATOM    469 1HD1 LEU A  29      11.882 -29.653  27.631  1.00  1.74           H  
ATOM    470 2HD1 LEU A  29      12.357 -28.555  28.958  1.00  1.74           H  
ATOM    471 3HD1 LEU A  29      10.894 -28.248  28.014  1.00  1.74           H  
ATOM    472 1HD2 LEU A  29      12.022 -28.952  25.472  1.00  1.74           H  
ATOM    473 2HD2 LEU A  29      10.998 -27.550  25.815  1.00  1.74           H  
ATOM    474 3HD2 LEU A  29      12.562 -27.324  25.025  1.00  1.74           H  
ATOM    475  N   CYS A  30      15.614 -26.040  28.393  1.00  1.88           N  
ATOM    476  CA  CYS A  30      17.002 -26.441  28.431  1.00  1.88           C  
ATOM    477  C   CYS A  30      17.433 -26.519  29.896  1.00  1.88           C  
ATOM    478  O   CYS A  30      18.114 -27.455  30.298  1.00  1.88           O  
ATOM    479  CB  CYS A  30      17.874 -25.449  27.667  1.00  1.88           C  
ATOM    480  SG  CYS A  30      19.563 -25.994  27.375  1.00  1.88           S  
ATOM    481  H   CYS A  30      15.359 -25.201  27.882  1.00  1.88           H  
ATOM    482  HA  CYS A  30      17.101 -27.424  27.970  1.00  1.88           H  
ATOM    483 1HB  CYS A  30      17.421 -25.215  26.716  1.00  1.88           H  
ATOM    484 2HB  CYS A  30      17.919 -24.516  28.235  1.00  1.88           H  
ATOM    485  HG  CYS A  30      19.272 -26.931  26.452  1.00  1.88           H  
ATOM    486  N   ASN A  31      17.042 -25.544  30.717  1.00  2.06           N  
ATOM    487  CA  ASN A  31      17.418 -25.580  32.127  1.00  2.06           C  
ATOM    488  C   ASN A  31      16.833 -26.815  32.840  1.00  2.06           C  
ATOM    489  O   ASN A  31      17.524 -27.470  33.627  1.00  2.06           O  
ATOM    490  CB  ASN A  31      16.969 -24.308  32.820  1.00  2.06           C  
ATOM    491  CG  ASN A  31      17.786 -23.100  32.418  1.00  2.06           C  
ATOM    492  OD1 ASN A  31      18.914 -23.211  31.917  1.00  2.06           O  
ATOM    493  ND2 ASN A  31      17.227 -21.935  32.630  1.00  2.06           N  
ATOM    494  H   ASN A  31      16.496 -24.760  30.361  1.00  2.06           H  
ATOM    495  HA  ASN A  31      18.503 -25.645  32.191  1.00  2.06           H  
ATOM    496 1HB  ASN A  31      15.927 -24.113  32.580  1.00  2.06           H  
ATOM    497 2HB  ASN A  31      17.037 -24.438  33.898  1.00  2.06           H  
ATOM    498 1HD2 ASN A  31      17.710 -21.097  32.383  1.00  2.06           H  
ATOM    499 2HD2 ASN A  31      16.315 -21.887  33.033  1.00  2.06           H  
ATOM    500  N   LEU A  32      15.594 -27.200  32.504  1.00  2.30           N  
ATOM    501  CA  LEU A  32      14.982 -28.378  33.129  1.00  2.30           C  
ATOM    502  C   LEU A  32      15.758 -29.648  32.796  1.00  2.30           C  
ATOM    503  O   LEU A  32      15.905 -30.546  33.629  1.00  2.30           O  
ATOM    504  CB  LEU A  32      13.540 -28.579  32.627  1.00  2.30           C  
ATOM    505  CG  LEU A  32      12.507 -27.548  33.051  1.00  2.30           C  
ATOM    506  CD1 LEU A  32      11.190 -27.818  32.305  1.00  2.30           C  
ATOM    507  CD2 LEU A  32      12.318 -27.622  34.547  1.00  2.30           C  
ATOM    508  H   LEU A  32      15.051 -26.629  31.852  1.00  2.30           H  
ATOM    509  HA  LEU A  32      14.980 -28.239  34.208  1.00  2.30           H  
ATOM    510 1HB  LEU A  32      13.556 -28.596  31.542  1.00  2.30           H  
ATOM    511 2HB  LEU A  32      13.196 -29.550  32.971  1.00  2.30           H  
ATOM    512  HG  LEU A  32      12.849 -26.558  32.783  1.00  2.30           H  
ATOM    513 1HD1 LEU A  32      10.440 -27.077  32.594  1.00  2.30           H  
ATOM    514 2HD1 LEU A  32      11.354 -27.755  31.241  1.00  2.30           H  
ATOM    515 3HD1 LEU A  32      10.818 -28.812  32.552  1.00  2.30           H  
ATOM    516 1HD2 LEU A  32      11.580 -26.880  34.854  1.00  2.30           H  
ATOM    517 2HD2 LEU A  32      11.969 -28.618  34.822  1.00  2.30           H  
ATOM    518 3HD2 LEU A  32      13.268 -27.419  35.043  1.00  2.30           H  
ATOM    519  N   LEU A  33      16.253 -29.704  31.566  1.00  2.60           N  
ATOM    520  CA  LEU A  33      16.975 -30.851  31.042  1.00  2.60           C  
ATOM    521  C   LEU A  33      18.487 -30.882  31.345  1.00  2.60           C  
ATOM    522  O   LEU A  33      19.054 -31.958  31.549  1.00  2.60           O  
ATOM    523  CB  LEU A  33      16.777 -30.856  29.541  1.00  2.60           C  
ATOM    524  CG  LEU A  33      15.369 -31.045  29.033  1.00  2.60           C  
ATOM    525  CD1 LEU A  33      15.335 -30.777  27.585  1.00  2.60           C  
ATOM    526  CD2 LEU A  33      14.971 -32.444  29.249  1.00  2.60           C  
ATOM    527  H   LEU A  33      16.066 -28.916  30.943  1.00  2.60           H  
ATOM    528  HA  LEU A  33      16.526 -31.747  31.464  1.00  2.60           H  
ATOM    529 1HB  LEU A  33      17.166 -29.924  29.134  1.00  2.60           H  
ATOM    530 2HB  LEU A  33      17.341 -31.692  29.162  1.00  2.60           H  
ATOM    531  HG  LEU A  33      14.689 -30.362  29.541  1.00  2.60           H  
ATOM    532 1HD1 LEU A  33      14.323 -30.926  27.207  1.00  2.60           H  
ATOM    533 2HD1 LEU A  33      15.644 -29.749  27.409  1.00  2.60           H  
ATOM    534 3HD1 LEU A  33      16.018 -31.461  27.090  1.00  2.60           H  
ATOM    535 1HD2 LEU A  33      13.985 -32.592  28.857  1.00  2.60           H  
ATOM    536 2HD2 LEU A  33      15.668 -33.085  28.716  1.00  2.60           H  
ATOM    537 3HD2 LEU A  33      14.990 -32.676  30.314  1.00  2.60           H  
ATOM    538  N   THR A  34      19.141 -29.714  31.371  1.00  2.91           N  
ATOM    539  CA  THR A  34      20.589 -29.632  31.577  1.00  2.91           C  
ATOM    540  C   THR A  34      20.972 -29.363  32.989  1.00  2.91           C  
ATOM    541  O   THR A  34      22.140 -29.536  33.335  1.00  2.91           O  
ATOM    542  CB  THR A  34      21.260 -28.452  30.850  1.00  2.91           C  
ATOM    543  OG1 THR A  34      20.712 -27.220  31.372  1.00  2.91           O  
ATOM    544  CG2 THR A  34      21.071 -28.505  29.411  1.00  2.91           C  
ATOM    545  H   THR A  34      18.630 -28.861  31.194  1.00  2.91           H  
ATOM    546  HA  THR A  34      21.039 -30.570  31.261  1.00  2.91           H  
ATOM    547  HB  THR A  34      22.327 -28.479  31.065  1.00  2.91           H  
ATOM    548  HG1 THR A  34      19.768 -27.157  31.063  1.00  2.91           H  
ATOM    549 1HG2 THR A  34      21.569 -27.657  28.948  1.00  2.91           H  
ATOM    550 2HG2 THR A  34      21.486 -29.430  29.018  1.00  2.91           H  
ATOM    551 3HG2 THR A  34      20.026 -28.459  29.219  1.00  2.91           H  
ATOM    552  N   VAL A  35      20.032 -28.866  33.790  1.00  3.19           N  
ATOM    553  CA  VAL A  35      20.267 -28.369  35.139  1.00  3.19           C  
ATOM    554  C   VAL A  35      21.631 -27.667  35.294  1.00  3.19           C  
ATOM    555  O   VAL A  35      22.320 -27.834  36.305  1.00  3.19           O  
ATOM    556  CB  VAL A  35      20.096 -29.507  36.172  1.00  3.19           C  
ATOM    557  CG1 VAL A  35      18.676 -30.046  36.083  1.00  3.19           C  
ATOM    558  CG2 VAL A  35      21.106 -30.637  35.953  1.00  3.19           C  
ATOM    559  H   VAL A  35      19.085 -28.749  33.440  1.00  3.19           H  
ATOM    560  HA  VAL A  35      19.490 -27.631  35.352  1.00  3.19           H  
ATOM    561  HB  VAL A  35      20.236 -29.093  37.161  1.00  3.19           H  
ATOM    562 1HG1 VAL A  35      18.531 -30.828  36.827  1.00  3.19           H  
ATOM    563 2HG1 VAL A  35      17.966 -29.237  36.259  1.00  3.19           H  
ATOM    564 3HG1 VAL A  35      18.506 -30.460  35.083  1.00  3.19           H  
ATOM    565 1HG2 VAL A  35      20.963 -31.409  36.686  1.00  3.19           H  
ATOM    566 2HG2 VAL A  35      20.955 -31.075  34.994  1.00  3.19           H  
ATOM    567 3HG2 VAL A  35      22.125 -30.255  36.029  1.00  3.19           H  
ATOM    568  N   SER A  36      22.003 -26.869  34.266  1.00  3.41           N  
ATOM    569  CA  SER A  36      23.237 -26.076  34.213  1.00  3.41           C  
ATOM    570  C   SER A  36      24.498 -26.913  34.407  1.00  3.41           C  
ATOM    571  O   SER A  36      25.509 -26.433  34.919  1.00  3.41           O  
ATOM    572  CB  SER A  36      23.197 -24.979  35.260  1.00  3.41           C  
ATOM    573  OG  SER A  36      22.113 -24.115  35.044  1.00  3.41           O  
ATOM    574  H   SER A  36      21.397 -26.843  33.439  1.00  3.41           H  
ATOM    575  HA  SER A  36      23.291 -25.612  33.228  1.00  3.41           H  
ATOM    576 1HB  SER A  36      23.129 -25.415  36.253  1.00  3.41           H  
ATOM    577 2HB  SER A  36      24.126 -24.414  35.220  1.00  3.41           H  
ATOM    578  HG  SER A  36      22.235 -23.755  34.160  1.00  3.41           H  
ATOM    579  N   ARG A  37      24.439 -28.156  33.944  1.00  3.55           N  
ATOM    580  CA  ARG A  37      25.506 -29.146  34.003  1.00  3.55           C  
ATOM    581  C   ARG A  37      25.923 -29.479  35.433  1.00  3.55           C  
ATOM    582  O   ARG A  37      27.042 -29.944  35.672  1.00  3.55           O  
ATOM    583  CB  ARG A  37      26.727 -28.693  33.206  1.00  3.55           C  
ATOM    584  CG  ARG A  37      26.439 -28.204  31.774  1.00  3.55           C  
ATOM    585  CD  ARG A  37      25.806 -29.269  30.921  1.00  3.55           C  
ATOM    586  NE  ARG A  37      26.693 -30.424  30.710  1.00  3.55           N  
ATOM    587  CZ  ARG A  37      26.309 -31.597  30.141  1.00  3.55           C  
ATOM    588  NH1 ARG A  37      25.087 -31.773  29.725  1.00  3.55           N  
ATOM    589  NH2 ARG A  37      27.151 -32.597  29.985  1.00  3.55           N  
ATOM    590  H   ARG A  37      23.556 -28.464  33.559  1.00  3.55           H  
ATOM    591  HA  ARG A  37      25.135 -30.060  33.546  1.00  3.55           H  
ATOM    592 1HB  ARG A  37      27.240 -27.892  33.735  1.00  3.55           H  
ATOM    593 2HB  ARG A  37      27.427 -29.523  33.127  1.00  3.55           H  
ATOM    594 1HG  ARG A  37      25.766 -27.350  31.803  1.00  3.55           H  
ATOM    595 2HG  ARG A  37      27.376 -27.906  31.302  1.00  3.55           H  
ATOM    596 1HD  ARG A  37      24.894 -29.623  31.410  1.00  3.55           H  
ATOM    597 2HD  ARG A  37      25.553 -28.851  29.948  1.00  3.55           H  
ATOM    598  HE  ARG A  37      27.655 -30.341  31.012  1.00  3.55           H  
ATOM    599 1HH1 ARG A  37      24.403 -31.042  29.810  1.00  3.55           H  
ATOM    600 2HH1 ARG A  37      24.849 -32.683  29.301  1.00  3.55           H  
ATOM    601 1HH2 ARG A  37      28.110 -32.518  30.284  1.00  3.55           H  
ATOM    602 2HH2 ARG A  37      26.789 -33.460  29.547  1.00  3.55           H  
ATOM    603  N   ASN A  38      25.008 -29.322  36.386  1.00  3.62           N  
ATOM    604  CA  ASN A  38      25.320 -29.685  37.752  1.00  3.62           C  
ATOM    605  C   ASN A  38      25.139 -31.185  37.913  1.00  3.62           C  
ATOM    606  O   ASN A  38      24.019 -31.704  37.946  1.00  3.62           O  
ATOM    607  CB  ASN A  38      24.486 -28.904  38.735  1.00  3.62           C  
ATOM    608  CG  ASN A  38      24.874 -29.169  40.176  1.00  3.62           C  
ATOM    609  OD1 ASN A  38      25.379 -30.245  40.553  1.00  3.62           O  
ATOM    610  ND2 ASN A  38      24.653 -28.174  41.007  1.00  3.62           N  
ATOM    611  H   ASN A  38      24.100 -28.904  36.174  1.00  3.62           H  
ATOM    612  HA  ASN A  38      26.369 -29.459  37.944  1.00  3.62           H  
ATOM    613 1HB  ASN A  38      24.584 -27.836  38.525  1.00  3.62           H  
ATOM    614 2HB  ASN A  38      23.436 -29.162  38.596  1.00  3.62           H  
ATOM    615 1HD2 ASN A  38      24.889 -28.268  41.976  1.00  3.62           H  
ATOM    616 2HD2 ASN A  38      24.257 -27.320  40.667  1.00  3.62           H  
ATOM    617  N   ARG A  39      26.253 -31.889  38.036  1.00  3.67           N  
ATOM    618  CA  ARG A  39      26.257 -33.344  38.084  1.00  3.67           C  
ATOM    619  C   ARG A  39      25.462 -33.905  39.265  1.00  3.67           C  
ATOM    620  O   ARG A  39      24.992 -35.050  39.220  1.00  3.67           O  
ATOM    621  CB  ARG A  39      27.688 -33.848  38.133  1.00  3.67           C  
ATOM    622  CG  ARG A  39      28.460 -33.645  36.834  1.00  3.67           C  
ATOM    623  CD  ARG A  39      29.867 -34.123  36.936  1.00  3.67           C  
ATOM    624  NE  ARG A  39      30.598 -33.925  35.690  1.00  3.67           N  
ATOM    625  CZ  ARG A  39      31.911 -34.188  35.515  1.00  3.67           C  
ATOM    626  NH1 ARG A  39      32.627 -34.664  36.510  1.00  3.67           N  
ATOM    627  NH2 ARG A  39      32.479 -33.969  34.341  1.00  3.67           N  
ATOM    628  H   ARG A  39      27.135 -31.393  38.028  1.00  3.67           H  
ATOM    629  HA  ARG A  39      25.812 -33.709  37.162  1.00  3.67           H  
ATOM    630 1HB  ARG A  39      28.228 -33.333  38.927  1.00  3.67           H  
ATOM    631 2HB  ARG A  39      27.696 -34.914  38.367  1.00  3.67           H  
ATOM    632 1HG  ARG A  39      27.967 -34.190  36.031  1.00  3.67           H  
ATOM    633 2HG  ARG A  39      28.473 -32.577  36.590  1.00  3.67           H  
ATOM    634 1HD  ARG A  39      30.381 -33.573  37.723  1.00  3.67           H  
ATOM    635 2HD  ARG A  39      29.875 -35.187  37.170  1.00  3.67           H  
ATOM    636  HE  ARG A  39      30.082 -33.557  34.900  1.00  3.67           H  
ATOM    637 1HH1 ARG A  39      32.195 -34.833  37.407  1.00  3.67           H  
ATOM    638 2HH1 ARG A  39      33.608 -34.861  36.376  1.00  3.67           H  
ATOM    639 1HH2 ARG A  39      31.931 -33.605  33.575  1.00  3.67           H  
ATOM    640 2HH2 ARG A  39      33.460 -34.167  34.211  1.00  3.67           H  
ATOM    641  N   GLU A  40      25.315 -33.130  40.343  1.00  3.76           N  
ATOM    642  CA  GLU A  40      24.561 -33.633  41.487  1.00  3.76           C  
ATOM    643  C   GLU A  40      23.074 -33.703  41.140  1.00  3.76           C  
ATOM    644  O   GLU A  40      22.343 -34.558  41.649  1.00  3.76           O  
ATOM    645  CB  GLU A  40      24.787 -32.777  42.738  1.00  3.76           C  
ATOM    646  CG  GLU A  40      26.212 -32.854  43.299  1.00  3.76           C  
ATOM    647  CD  GLU A  40      26.419 -32.049  44.572  1.00  3.76           C  
ATOM    648  OE1 GLU A  40      25.515 -31.357  44.980  1.00  3.76           O  
ATOM    649  OE2 GLU A  40      27.487 -32.136  45.134  1.00  3.76           O  
ATOM    650  H   GLU A  40      25.665 -32.172  40.348  1.00  3.76           H  
ATOM    651  HA  GLU A  40      24.903 -34.644  41.709  1.00  3.76           H  
ATOM    652 1HB  GLU A  40      24.562 -31.736  42.515  1.00  3.76           H  
ATOM    653 2HB  GLU A  40      24.104 -33.096  43.522  1.00  3.76           H  
ATOM    654 1HG  GLU A  40      26.452 -33.898  43.501  1.00  3.76           H  
ATOM    655 2HG  GLU A  40      26.901 -32.495  42.535  1.00  3.76           H  
ATOM    656  N   LYS A  41      22.618 -32.777  40.287  1.00  3.93           N  
ATOM    657  CA  LYS A  41      21.217 -32.711  39.915  1.00  3.93           C  
ATOM    658  C   LYS A  41      20.949 -33.728  38.816  1.00  3.93           C  
ATOM    659  O   LYS A  41      19.875 -34.328  38.760  1.00  3.93           O  
ATOM    660  CB  LYS A  41      20.833 -31.292  39.518  1.00  3.93           C  
ATOM    661  CG  LYS A  41      20.826 -30.295  40.678  1.00  3.93           C  
ATOM    662  CD  LYS A  41      20.404 -28.895  40.215  1.00  3.93           C  
ATOM    663  CE  LYS A  41      20.394 -27.900  41.380  1.00  3.93           C  
ATOM    664  NZ  LYS A  41      19.987 -26.527  40.944  1.00  3.93           N  
ATOM    665  H   LYS A  41      23.267 -32.130  39.848  1.00  3.93           H  
ATOM    666  HA  LYS A  41      20.615 -32.986  40.780  1.00  3.93           H  
ATOM    667 1HB  LYS A  41      21.568 -30.920  38.811  1.00  3.93           H  
ATOM    668 2HB  LYS A  41      19.860 -31.283  39.034  1.00  3.93           H  
ATOM    669 1HG  LYS A  41      20.138 -30.642  41.449  1.00  3.93           H  
ATOM    670 2HG  LYS A  41      21.828 -30.240  41.106  1.00  3.93           H  
ATOM    671 1HD  LYS A  41      21.107 -28.540  39.457  1.00  3.93           H  
ATOM    672 2HD  LYS A  41      19.410 -28.938  39.770  1.00  3.93           H  
ATOM    673 1HE  LYS A  41      19.700 -28.248  42.143  1.00  3.93           H  
ATOM    674 2HE  LYS A  41      21.396 -27.850  41.809  1.00  3.93           H  
ATOM    675 1HZ  LYS A  41      19.999 -25.904  41.739  1.00  3.93           H  
ATOM    676 2HZ  LYS A  41      20.633 -26.190  40.243  1.00  3.93           H  
ATOM    677 3HZ  LYS A  41      19.056 -26.558  40.556  1.00  3.93           H  
ATOM    678  N   HIS A  42      21.969 -33.996  37.990  1.00  4.19           N  
ATOM    679  CA  HIS A  42      21.827 -35.028  36.968  1.00  4.19           C  
ATOM    680  C   HIS A  42      21.752 -36.384  37.651  1.00  4.19           C  
ATOM    681  O   HIS A  42      20.935 -37.236  37.286  1.00  4.19           O  
ATOM    682  CB  HIS A  42      22.991 -35.019  35.977  1.00  4.19           C  
ATOM    683  CG  HIS A  42      22.925 -33.944  34.960  1.00  4.19           C  
ATOM    684  ND1 HIS A  42      21.965 -33.944  33.979  1.00  4.19           N  
ATOM    685  CD2 HIS A  42      23.685 -32.848  34.738  1.00  4.19           C  
ATOM    686  CE1 HIS A  42      22.127 -32.901  33.202  1.00  4.19           C  
ATOM    687  NE2 HIS A  42      23.160 -32.222  33.636  1.00  4.19           N  
ATOM    688  H   HIS A  42      22.824 -33.442  38.059  1.00  4.19           H  
ATOM    689  HA  HIS A  42      20.904 -34.877  36.411  1.00  4.19           H  
ATOM    690 1HB  HIS A  42      23.921 -34.918  36.523  1.00  4.19           H  
ATOM    691 2HB  HIS A  42      23.029 -35.975  35.456  1.00  4.19           H  
ATOM    692  HD2 HIS A  42      24.545 -32.516  35.315  1.00  4.19           H  
ATOM    693  HE1 HIS A  42      21.505 -32.651  32.346  1.00  4.19           H  
ATOM    694  HE2 HIS A  42      23.504 -31.367  33.225  1.00  4.19           H  
ATOM    695  N   SER A  43      22.565 -36.569  38.693  1.00  4.50           N  
ATOM    696  CA  SER A  43      22.535 -37.808  39.437  1.00  4.50           C  
ATOM    697  C   SER A  43      21.168 -37.963  40.098  1.00  4.50           C  
ATOM    698  O   SER A  43      20.568 -39.040  40.032  1.00  4.50           O  
ATOM    699  CB  SER A  43      23.627 -37.804  40.485  1.00  4.50           C  
ATOM    700  OG  SER A  43      24.899 -37.772  39.887  1.00  4.50           O  
ATOM    701  H   SER A  43      23.247 -35.857  38.954  1.00  4.50           H  
ATOM    702  HA  SER A  43      22.692 -38.638  38.751  1.00  4.50           H  
ATOM    703 1HB  SER A  43      23.507 -36.937  41.134  1.00  4.50           H  
ATOM    704 2HB  SER A  43      23.535 -38.692  41.106  1.00  4.50           H  
ATOM    705  HG  SER A  43      24.980 -36.874  39.492  1.00  4.50           H  
ATOM    706  N   ALA A  44      20.642 -36.874  40.692  1.00  4.78           N  
ATOM    707  CA  ALA A  44      19.324 -36.920  41.313  1.00  4.78           C  
ATOM    708  C   ALA A  44      18.249 -37.269  40.294  1.00  4.78           C  
ATOM    709  O   ALA A  44      17.367 -38.083  40.573  1.00  4.78           O  
ATOM    710  CB  ALA A  44      18.997 -35.588  41.960  1.00  4.78           C  
ATOM    711  H   ALA A  44      21.184 -36.011  40.753  1.00  4.78           H  
ATOM    712  HA  ALA A  44      19.338 -37.696  42.078  1.00  4.78           H  
ATOM    713 1HB  ALA A  44      18.021 -35.647  42.441  1.00  4.78           H  
ATOM    714 2HB  ALA A  44      19.757 -35.348  42.701  1.00  4.78           H  
ATOM    715 3HB  ALA A  44      18.979 -34.816  41.196  1.00  4.78           H  
ATOM    716  N   LEU A  45      18.345 -36.709  39.086  1.00  4.99           N  
ATOM    717  CA  LEU A  45      17.378 -37.017  38.045  1.00  4.99           C  
ATOM    718  C   LEU A  45      17.386 -38.496  37.743  1.00  4.99           C  
ATOM    719  O   LEU A  45      16.339 -39.133  37.731  1.00  4.99           O  
ATOM    720  CB  LEU A  45      17.635 -36.214  36.769  1.00  4.99           C  
ATOM    721  CG  LEU A  45      16.726 -36.589  35.580  1.00  4.99           C  
ATOM    722  CD1 LEU A  45      15.273 -36.370  35.950  1.00  4.99           C  
ATOM    723  CD2 LEU A  45      17.087 -35.747  34.377  1.00  4.99           C  
ATOM    724  H   LEU A  45      19.082 -36.029  38.894  1.00  4.99           H  
ATOM    725  HA  LEU A  45      16.388 -36.754  38.420  1.00  4.99           H  
ATOM    726 1HB  LEU A  45      17.507 -35.155  36.984  1.00  4.99           H  
ATOM    727 2HB  LEU A  45      18.666 -36.376  36.459  1.00  4.99           H  
ATOM    728  HG  LEU A  45      16.865 -37.639  35.346  1.00  4.99           H  
ATOM    729 1HD1 LEU A  45      14.640 -36.652  35.108  1.00  4.99           H  
ATOM    730 2HD1 LEU A  45      15.021 -36.988  36.815  1.00  4.99           H  
ATOM    731 3HD1 LEU A  45      15.113 -35.322  36.194  1.00  4.99           H  
ATOM    732 1HD2 LEU A  45      16.455 -36.019  33.541  1.00  4.99           H  
ATOM    733 2HD2 LEU A  45      16.944 -34.690  34.616  1.00  4.99           H  
ATOM    734 3HD2 LEU A  45      18.123 -35.910  34.118  1.00  4.99           H  
ATOM    735  N   MET A  46      18.574 -39.052  37.519  1.00  5.18           N  
ATOM    736  CA  MET A  46      18.684 -40.468  37.214  1.00  5.18           C  
ATOM    737  C   MET A  46      18.195 -41.347  38.367  1.00  5.18           C  
ATOM    738  O   MET A  46      17.565 -42.394  38.145  1.00  5.18           O  
ATOM    739  CB  MET A  46      20.112 -40.753  36.772  1.00  5.18           C  
ATOM    740  CG  MET A  46      20.385 -40.223  35.384  1.00  5.18           C  
ATOM    741  SD  MET A  46      21.984 -40.695  34.691  1.00  5.18           S  
ATOM    742  CE  MET A  46      23.007 -39.412  35.407  1.00  5.18           C  
ATOM    743  H   MET A  46      19.413 -38.473  37.553  1.00  5.18           H  
ATOM    744  HA  MET A  46      18.041 -40.675  36.365  1.00  5.18           H  
ATOM    745 1HB  MET A  46      20.809 -40.276  37.466  1.00  5.18           H  
ATOM    746 2HB  MET A  46      20.307 -41.797  36.775  1.00  5.18           H  
ATOM    747 1HG  MET A  46      19.607 -40.605  34.738  1.00  5.18           H  
ATOM    748 2HG  MET A  46      20.320 -39.131  35.397  1.00  5.18           H  
ATOM    749 1HE  MET A  46      24.039 -39.541  35.083  1.00  5.18           H  
ATOM    750 2HE  MET A  46      22.642 -38.437  35.078  1.00  5.18           H  
ATOM    751 3HE  MET A  46      22.954 -39.467  36.491  1.00  5.18           H  
ATOM    752  N   LYS A  47      18.426 -40.914  39.610  1.00  5.41           N  
ATOM    753  CA  LYS A  47      17.910 -41.654  40.754  1.00  5.41           C  
ATOM    754  C   LYS A  47      16.384 -41.679  40.696  1.00  5.41           C  
ATOM    755  O   LYS A  47      15.761 -42.735  40.837  1.00  5.41           O  
ATOM    756  CB  LYS A  47      18.373 -41.031  42.072  1.00  5.41           C  
ATOM    757  CG  LYS A  47      17.901 -41.766  43.326  1.00  5.41           C  
ATOM    758  CD  LYS A  47      18.464 -41.123  44.592  1.00  5.41           C  
ATOM    759  CE  LYS A  47      17.965 -41.831  45.849  1.00  5.41           C  
ATOM    760  NZ  LYS A  47      18.527 -41.223  47.091  1.00  5.41           N  
ATOM    761  H   LYS A  47      18.978 -40.069  39.763  1.00  5.41           H  
ATOM    762  HA  LYS A  47      18.270 -42.680  40.701  1.00  5.41           H  
ATOM    763 1HB  LYS A  47      19.461 -40.975  42.085  1.00  5.41           H  
ATOM    764 2HB  LYS A  47      17.997 -40.012  42.134  1.00  5.41           H  
ATOM    765 1HG  LYS A  47      16.815 -41.725  43.363  1.00  5.41           H  
ATOM    766 2HG  LYS A  47      18.207 -42.811  43.281  1.00  5.41           H  
ATOM    767 1HD  LYS A  47      19.554 -41.160  44.567  1.00  5.41           H  
ATOM    768 2HD  LYS A  47      18.153 -40.077  44.628  1.00  5.41           H  
ATOM    769 1HE  LYS A  47      16.880 -41.764  45.887  1.00  5.41           H  
ATOM    770 2HE  LYS A  47      18.255 -42.880  45.808  1.00  5.41           H  
ATOM    771 1HZ  LYS A  47      18.173 -41.718  47.898  1.00  5.41           H  
ATOM    772 2HZ  LYS A  47      19.536 -41.289  47.073  1.00  5.41           H  
ATOM    773 3HZ  LYS A  47      18.255 -40.252  47.146  1.00  5.41           H  
ATOM    774  N   HIS A  48      15.775 -40.522  40.439  1.00  5.71           N  
ATOM    775  CA  HIS A  48      14.323 -40.440  40.398  1.00  5.71           C  
ATOM    776  C   HIS A  48      13.752 -41.197  39.210  1.00  5.71           C  
ATOM    777  O   HIS A  48      12.765 -41.918  39.361  1.00  5.71           O  
ATOM    778  CB  HIS A  48      13.860 -38.982  40.358  1.00  5.71           C  
ATOM    779  CG  HIS A  48      14.055 -38.256  41.659  1.00  5.71           C  
ATOM    780  ND1 HIS A  48      13.407 -38.628  42.819  1.00  5.71           N  
ATOM    781  CD2 HIS A  48      14.812 -37.178  41.981  1.00  5.71           C  
ATOM    782  CE1 HIS A  48      13.763 -37.816  43.799  1.00  5.71           C  
ATOM    783  NE2 HIS A  48      14.615 -36.927  43.317  1.00  5.71           N  
ATOM    784  H   HIS A  48      16.332 -39.674  40.310  1.00  5.71           H  
ATOM    785  HA  HIS A  48      13.914 -40.890  41.300  1.00  5.71           H  
ATOM    786 1HB  HIS A  48      14.419 -38.449  39.584  1.00  5.71           H  
ATOM    787 2HB  HIS A  48      12.802 -38.941  40.090  1.00  5.71           H  
ATOM    788  HD1 HIS A  48      12.759 -39.387  42.915  1.00  5.71           H  
ATOM    789  HD2 HIS A  48      15.484 -36.545  41.401  1.00  5.71           H  
ATOM    790  HE1 HIS A  48      13.358 -37.946  44.802  1.00  5.71           H  
ATOM    791  N   LEU A  49      14.401 -41.126  38.048  1.00  6.18           N  
ATOM    792  CA  LEU A  49      13.900 -41.844  36.885  1.00  6.18           C  
ATOM    793  C   LEU A  49      13.893 -43.336  37.181  1.00  6.18           C  
ATOM    794  O   LEU A  49      12.933 -44.039  36.864  1.00  6.18           O  
ATOM    795  CB  LEU A  49      14.790 -41.585  35.655  1.00  6.18           C  
ATOM    796  CG  LEU A  49      14.758 -40.160  35.032  1.00  6.18           C  
ATOM    797  CD1 LEU A  49      15.876 -40.037  33.977  1.00  6.18           C  
ATOM    798  CD2 LEU A  49      13.403 -39.918  34.398  1.00  6.18           C  
ATOM    799  H   LEU A  49      15.223 -40.531  37.963  1.00  6.18           H  
ATOM    800  HA  LEU A  49      12.880 -41.517  36.680  1.00  6.18           H  
ATOM    801 1HB  LEU A  49      15.822 -41.789  35.942  1.00  6.18           H  
ATOM    802 2HB  LEU A  49      14.513 -42.291  34.879  1.00  6.18           H  
ATOM    803  HG  LEU A  49      14.926 -39.421  35.800  1.00  6.18           H  
ATOM    804 1HD1 LEU A  49      15.859 -39.041  33.538  1.00  6.18           H  
ATOM    805 2HD1 LEU A  49      16.841 -40.207  34.440  1.00  6.18           H  
ATOM    806 3HD1 LEU A  49      15.719 -40.768  33.210  1.00  6.18           H  
ATOM    807 1HD2 LEU A  49      13.382 -38.917  33.965  1.00  6.18           H  
ATOM    808 2HD2 LEU A  49      13.226 -40.657  33.617  1.00  6.18           H  
ATOM    809 3HD2 LEU A  49      12.626 -40.003  35.161  1.00  6.18           H  
ATOM    810  N   SER A  50      14.939 -43.817  37.860  1.00  6.87           N  
ATOM    811  CA  SER A  50      15.033 -45.229  38.183  1.00  6.87           C  
ATOM    812  C   SER A  50      13.915 -45.661  39.114  1.00  6.87           C  
ATOM    813  O   SER A  50      13.224 -46.661  38.864  1.00  6.87           O  
ATOM    814  CB  SER A  50      16.324 -45.481  38.924  1.00  6.87           C  
ATOM    815  OG  SER A  50      17.425 -45.204  38.136  1.00  6.87           O  
ATOM    816  H   SER A  50      15.713 -43.203  38.115  1.00  6.87           H  
ATOM    817  HA  SER A  50      14.990 -45.809  37.262  1.00  6.87           H  
ATOM    818 1HB  SER A  50      16.362 -44.872  39.811  1.00  6.87           H  
ATOM    819 2HB  SER A  50      16.340 -46.496  39.245  1.00  6.87           H  
ATOM    820  HG  SER A  50      17.391 -44.228  37.971  1.00  6.87           H  
ATOM    821  N   LEU A  51      13.710 -44.874  40.175  1.00  7.79           N  
ATOM    822  CA  LEU A  51      12.724 -45.186  41.196  1.00  7.79           C  
ATOM    823  C   LEU A  51      11.298 -45.122  40.684  1.00  7.79           C  
ATOM    824  O   LEU A  51      10.477 -45.986  41.003  1.00  7.79           O  
ATOM    825  CB  LEU A  51      12.890 -44.206  42.357  1.00  7.79           C  
ATOM    826  CG  LEU A  51      14.188 -44.366  43.160  1.00  7.79           C  
ATOM    827  CD1 LEU A  51      14.318 -43.210  44.139  1.00  7.79           C  
ATOM    828  CD2 LEU A  51      14.174 -45.701  43.871  1.00  7.79           C  
ATOM    829  H   LEU A  51      14.303 -44.049  40.301  1.00  7.79           H  
ATOM    830  HA  LEU A  51      12.915 -46.195  41.553  1.00  7.79           H  
ATOM    831 1HB  LEU A  51      12.870 -43.192  41.950  1.00  7.79           H  
ATOM    832 2HB  LEU A  51      12.048 -44.321  43.035  1.00  7.79           H  
ATOM    833  HG  LEU A  51      15.039 -44.339  42.489  1.00  7.79           H  
ATOM    834 1HD1 LEU A  51      15.242 -43.318  44.701  1.00  7.79           H  
ATOM    835 2HD1 LEU A  51      14.336 -42.270  43.585  1.00  7.79           H  
ATOM    836 3HD1 LEU A  51      13.473 -43.214  44.824  1.00  7.79           H  
ATOM    837 1HD2 LEU A  51      15.098 -45.821  44.434  1.00  7.79           H  
ATOM    838 2HD2 LEU A  51      13.324 -45.742  44.551  1.00  7.79           H  
ATOM    839 3HD2 LEU A  51      14.090 -46.501  43.134  1.00  7.79           H  
ATOM    840  N   ASP A  52      11.006 -44.136  39.846  1.00  8.84           N  
ATOM    841  CA  ASP A  52       9.663 -43.987  39.323  1.00  8.84           C  
ATOM    842  C   ASP A  52       9.346 -45.047  38.287  1.00  8.84           C  
ATOM    843  O   ASP A  52       8.225 -45.567  38.243  1.00  8.84           O  
ATOM    844  CB  ASP A  52       9.475 -42.604  38.701  1.00  8.84           C  
ATOM    845  CG  ASP A  52       9.444 -41.470  39.734  1.00  8.84           C  
ATOM    846  OD1 ASP A  52       9.332 -41.753  40.908  1.00  8.84           O  
ATOM    847  OD2 ASP A  52       9.514 -40.330  39.337  1.00  8.84           O  
ATOM    848  H   ASP A  52      11.718 -43.449  39.599  1.00  8.84           H  
ATOM    849  HA  ASP A  52       8.962 -44.095  40.149  1.00  8.84           H  
ATOM    850 1HB  ASP A  52      10.305 -42.414  38.008  1.00  8.84           H  
ATOM    851 2HB  ASP A  52       8.557 -42.584  38.121  1.00  8.84           H  
ATOM    852  N   HIS A  53      10.334 -45.398  37.460  1.00  9.88           N  
ATOM    853  CA  HIS A  53      10.084 -46.348  36.395  1.00  9.88           C  
ATOM    854  C   HIS A  53      10.476 -47.788  36.748  1.00  9.88           C  
ATOM    855  O   HIS A  53      10.312 -48.691  35.925  1.00  9.88           O  
ATOM    856  CB  HIS A  53      10.806 -45.896  35.121  1.00  9.88           C  
ATOM    857  CG  HIS A  53      10.291 -44.573  34.587  1.00  9.88           C  
ATOM    858  ND1 HIS A  53      10.859 -43.929  33.522  1.00  9.88           N  
ATOM    859  CD2 HIS A  53       9.280 -43.784  35.012  1.00  9.88           C  
ATOM    860  CE1 HIS A  53      10.196 -42.803  33.283  1.00  9.88           C  
ATOM    861  NE2 HIS A  53       9.210 -42.692  34.182  1.00  9.88           N  
ATOM    862  H   HIS A  53      11.255 -44.960  37.520  1.00  9.88           H  
ATOM    863  HA  HIS A  53       9.018 -46.356  36.175  1.00  9.88           H  
ATOM    864 1HB  HIS A  53      11.875 -45.798  35.321  1.00  9.88           H  
ATOM    865 2HB  HIS A  53      10.687 -46.650  34.345  1.00  9.88           H  
ATOM    866  HD1 HIS A  53      11.653 -44.250  32.999  1.00  9.88           H  
ATOM    867  HD2 HIS A  53       8.593 -43.874  35.820  1.00  9.88           H  
ATOM    868  HE1 HIS A  53      10.492 -42.152  32.461  1.00  9.88           H  
ATOM    869  N   GLY A  54      11.039 -48.019  37.939  1.00 10.64           N  
ATOM    870  CA  GLY A  54      11.361 -49.380  38.373  1.00 10.64           C  
ATOM    871  C   GLY A  54      12.484 -49.974  37.545  1.00 10.64           C  
ATOM    872  O   GLY A  54      12.520 -51.180  37.301  1.00 10.64           O  
ATOM    873  H   GLY A  54      11.252 -47.247  38.566  1.00 10.64           H  
ATOM    874 1HA  GLY A  54      11.657 -49.355  39.422  1.00 10.64           H  
ATOM    875 2HA  GLY A  54      10.473 -50.005  38.301  1.00 10.64           H  
ATOM    876  N   TYR A  55      13.351 -49.102  37.048  1.00 10.86           N  
ATOM    877  CA  TYR A  55      14.444 -49.470  36.156  1.00 10.86           C  
ATOM    878  C   TYR A  55      13.968 -50.146  34.856  1.00 10.86           C  
ATOM    879  O   TYR A  55      14.744 -50.875  34.241  1.00 10.86           O  
ATOM    880  CB  TYR A  55      15.433 -50.414  36.855  1.00 10.86           C  
ATOM    881  CG  TYR A  55      16.120 -49.869  38.088  1.00 10.86           C  
ATOM    882  CD1 TYR A  55      15.623 -50.173  39.347  1.00 10.86           C  
ATOM    883  CD2 TYR A  55      17.280 -49.120  37.963  1.00 10.86           C  
ATOM    884  CE1 TYR A  55      16.272 -49.718  40.477  1.00 10.86           C  
ATOM    885  CE2 TYR A  55      17.937 -48.673  39.094  1.00 10.86           C  
ATOM    886  CZ  TYR A  55      17.435 -48.967  40.349  1.00 10.86           C  
ATOM    887  OH  TYR A  55      18.091 -48.527  41.481  1.00 10.86           O  
ATOM    888  H   TYR A  55      13.259 -48.136  37.361  1.00 10.86           H  
ATOM    889  HA  TYR A  55      14.970 -48.556  35.871  1.00 10.86           H  
ATOM    890 1HB  TYR A  55      14.940 -51.341  37.129  1.00 10.86           H  
ATOM    891 2HB  TYR A  55      16.212 -50.682  36.142  1.00 10.86           H  
ATOM    892  HD1 TYR A  55      14.719 -50.774  39.444  1.00 10.86           H  
ATOM    893  HD2 TYR A  55      17.679 -48.891  36.972  1.00 10.86           H  
ATOM    894  HE1 TYR A  55      15.879 -49.957  41.464  1.00 10.86           H  
ATOM    895  HE2 TYR A  55      18.851 -48.089  38.995  1.00 10.86           H  
ATOM    896  HH  TYR A  55      17.620 -48.831  42.261  1.00 10.86           H  
ATOM    897  N   ASP A  56      12.733 -49.859  34.389  1.00 10.53           N  
ATOM    898  CA  ASP A  56      12.251 -50.443  33.126  1.00 10.53           C  
ATOM    899  C   ASP A  56      13.219 -50.057  32.013  1.00 10.53           C  
ATOM    900  O   ASP A  56      13.773 -50.912  31.321  1.00 10.53           O  
ATOM    901  CB  ASP A  56      10.828 -49.958  32.801  1.00 10.53           C  
ATOM    902  CG  ASP A  56      10.189 -50.623  31.557  1.00 10.53           C  
ATOM    903  OD1 ASP A  56      10.816 -51.455  30.948  1.00 10.53           O  
ATOM    904  OD2 ASP A  56       9.071 -50.294  31.250  1.00 10.53           O  
ATOM    905  H   ASP A  56      12.093 -49.290  34.943  1.00 10.53           H  
ATOM    906  HA  ASP A  56      12.241 -51.529  33.221  1.00 10.53           H  
ATOM    907 1HB  ASP A  56      10.185 -50.145  33.665  1.00 10.53           H  
ATOM    908 2HB  ASP A  56      10.839 -48.882  32.646  1.00 10.53           H  
ATOM    909  N   TYR A  57      13.431 -48.759  31.854  1.00  9.77           N  
ATOM    910  CA  TYR A  57      14.443 -48.267  30.946  1.00  9.77           C  
ATOM    911  C   TYR A  57      15.588 -47.805  31.807  1.00  9.77           C  
ATOM    912  O   TYR A  57      15.380 -47.167  32.841  1.00  9.77           O  
ATOM    913  CB  TYR A  57      13.901 -47.160  30.061  1.00  9.77           C  
ATOM    914  CG  TYR A  57      12.977 -47.667  29.025  1.00  9.77           C  
ATOM    915  CD1 TYR A  57      11.684 -47.928  29.354  1.00  9.77           C  
ATOM    916  CD2 TYR A  57      13.422 -47.856  27.731  1.00  9.77           C  
ATOM    917  CE1 TYR A  57      10.800 -48.396  28.409  1.00  9.77           C  
ATOM    918  CE2 TYR A  57      12.552 -48.318  26.770  1.00  9.77           C  
ATOM    919  CZ  TYR A  57      11.239 -48.592  27.107  1.00  9.77           C  
ATOM    920  OH  TYR A  57      10.367 -49.063  26.158  1.00  9.77           O  
ATOM    921  H   TYR A  57      12.914 -48.110  32.422  1.00  9.77           H  
ATOM    922  HA  TYR A  57      14.801 -49.083  30.317  1.00  9.77           H  
ATOM    923 1HB  TYR A  57      13.364 -46.444  30.669  1.00  9.77           H  
ATOM    924 2HB  TYR A  57      14.723 -46.642  29.575  1.00  9.77           H  
ATOM    925  HD1 TYR A  57      11.363 -47.778  30.373  1.00  9.77           H  
ATOM    926  HD2 TYR A  57      14.459 -47.642  27.473  1.00  9.77           H  
ATOM    927  HE1 TYR A  57       9.763 -48.612  28.688  1.00  9.77           H  
ATOM    928  HE2 TYR A  57      12.898 -48.471  25.748  1.00  9.77           H  
ATOM    929  HH  TYR A  57       9.524 -49.251  26.579  1.00  9.77           H  
ATOM    930  N   ASP A  58      16.799 -48.125  31.399  1.00  8.74           N  
ATOM    931  CA  ASP A  58      17.944 -47.727  32.191  1.00  8.74           C  
ATOM    932  C   ASP A  58      17.963 -46.219  32.328  1.00  8.74           C  
ATOM    933  O   ASP A  58      17.700 -45.491  31.366  1.00  8.74           O  
ATOM    934  CB  ASP A  58      19.260 -48.226  31.604  1.00  8.74           C  
ATOM    935  CG  ASP A  58      20.423 -48.063  32.593  1.00  8.74           C  
ATOM    936  OD1 ASP A  58      20.713 -49.018  33.273  1.00  8.74           O  
ATOM    937  OD2 ASP A  58      20.983 -46.988  32.694  1.00  8.74           O  
ATOM    938  H   ASP A  58      16.920 -48.661  30.552  1.00  8.74           H  
ATOM    939  HA  ASP A  58      17.840 -48.157  33.188  1.00  8.74           H  
ATOM    940 1HB  ASP A  58      19.168 -49.279  31.340  1.00  8.74           H  
ATOM    941 2HB  ASP A  58      19.489 -47.677  30.691  1.00  8.74           H  
ATOM    942  N   LYS A  59      18.278 -45.759  33.528  1.00  7.62           N  
ATOM    943  CA  LYS A  59      18.339 -44.345  33.849  1.00  7.62           C  
ATOM    944  C   LYS A  59      19.333 -43.580  32.980  1.00  7.62           C  
ATOM    945  O   LYS A  59      19.150 -42.387  32.730  1.00  7.62           O  
ATOM    946  CB  LYS A  59      18.733 -44.236  35.308  1.00  7.62           C  
ATOM    947  CG  LYS A  59      20.185 -44.671  35.591  1.00  7.62           C  
ATOM    948  CD  LYS A  59      20.517 -44.754  37.080  1.00  7.62           C  
ATOM    949  CE  LYS A  59      21.994 -45.083  37.278  1.00  7.62           C  
ATOM    950  NZ  LYS A  59      22.350 -45.224  38.722  1.00  7.62           N  
ATOM    951  H   LYS A  59      18.491 -46.430  34.253  1.00  7.62           H  
ATOM    952  HA  LYS A  59      17.349 -43.914  33.700  1.00  7.62           H  
ATOM    953 1HB  LYS A  59      18.585 -43.220  35.661  1.00  7.62           H  
ATOM    954 2HB  LYS A  59      18.086 -44.877  35.872  1.00  7.62           H  
ATOM    955 1HG  LYS A  59      20.378 -45.642  35.125  1.00  7.62           H  
ATOM    956 2HG  LYS A  59      20.859 -43.938  35.151  1.00  7.62           H  
ATOM    957 1HD  LYS A  59      20.260 -43.842  37.599  1.00  7.62           H  
ATOM    958 2HD  LYS A  59      19.934 -45.563  37.519  1.00  7.62           H  
ATOM    959 1HE  LYS A  59      22.220 -46.015  36.762  1.00  7.62           H  
ATOM    960 2HE  LYS A  59      22.594 -44.283  36.840  1.00  7.62           H  
ATOM    961 1HZ  LYS A  59      23.334 -45.441  38.810  1.00  7.62           H  
ATOM    962 2HZ  LYS A  59      22.152 -44.359  39.204  1.00  7.62           H  
ATOM    963 3HZ  LYS A  59      21.804 -45.971  39.133  1.00  7.62           H  
ATOM    964  N   VAL A  60      20.359 -44.270  32.470  1.00  6.60           N  
ATOM    965  CA  VAL A  60      21.348 -43.632  31.632  1.00  6.60           C  
ATOM    966  C   VAL A  60      20.755 -43.423  30.256  1.00  6.60           C  
ATOM    967  O   VAL A  60      20.919 -42.366  29.661  1.00  6.60           O  
ATOM    968  CB  VAL A  60      22.637 -44.447  31.569  1.00  6.60           C  
ATOM    969  CG1 VAL A  60      23.573 -43.816  30.570  1.00  6.60           C  
ATOM    970  CG2 VAL A  60      23.262 -44.490  32.958  1.00  6.60           C  
ATOM    971  H   VAL A  60      20.468 -45.269  32.667  1.00  6.60           H  
ATOM    972  HA  VAL A  60      21.592 -42.661  32.061  1.00  6.60           H  
ATOM    973  HB  VAL A  60      22.416 -45.462  31.232  1.00  6.60           H  
ATOM    974 1HG1 VAL A  60      24.491 -44.397  30.516  1.00  6.60           H  
ATOM    975 2HG1 VAL A  60      23.087 -43.807  29.601  1.00  6.60           H  
ATOM    976 3HG1 VAL A  60      23.802 -42.796  30.877  1.00  6.60           H  
ATOM    977 1HG2 VAL A  60      24.181 -45.071  32.926  1.00  6.60           H  
ATOM    978 2HG2 VAL A  60      23.479 -43.477  33.293  1.00  6.60           H  
ATOM    979 3HG2 VAL A  60      22.561 -44.963  33.646  1.00  6.60           H  
ATOM    980  N   TYR A  61      20.055 -44.430  29.741  1.00  5.74           N  
ATOM    981  CA  TYR A  61      19.381 -44.301  28.451  1.00  5.74           C  
ATOM    982  C   TYR A  61      18.431 -43.118  28.472  1.00  5.74           C  
ATOM    983  O   TYR A  61      18.483 -42.239  27.603  1.00  5.74           O  
ATOM    984  CB  TYR A  61      18.587 -45.572  28.130  1.00  5.74           C  
ATOM    985  CG  TYR A  61      17.662 -45.477  26.940  1.00  5.74           C  
ATOM    986  CD1 TYR A  61      18.130 -45.608  25.650  1.00  5.74           C  
ATOM    987  CD2 TYR A  61      16.306 -45.258  27.172  1.00  5.74           C  
ATOM    988  CE1 TYR A  61      17.242 -45.525  24.591  1.00  5.74           C  
ATOM    989  CE2 TYR A  61      15.425 -45.170  26.124  1.00  5.74           C  
ATOM    990  CZ  TYR A  61      15.885 -45.305  24.835  1.00  5.74           C  
ATOM    991  OH  TYR A  61      15.004 -45.225  23.779  1.00  5.74           O  
ATOM    992  H   TYR A  61      19.956 -45.282  30.279  1.00  5.74           H  
ATOM    993  HA  TYR A  61      20.128 -44.126  27.678  1.00  5.74           H  
ATOM    994 1HB  TYR A  61      19.283 -46.391  27.951  1.00  5.74           H  
ATOM    995 2HB  TYR A  61      17.987 -45.851  28.984  1.00  5.74           H  
ATOM    996  HD1 TYR A  61      19.191 -45.781  25.466  1.00  5.74           H  
ATOM    997  HD2 TYR A  61      15.945 -45.155  28.191  1.00  5.74           H  
ATOM    998  HE1 TYR A  61      17.605 -45.633  23.570  1.00  5.74           H  
ATOM    999  HE2 TYR A  61      14.365 -44.999  26.317  1.00  5.74           H  
ATOM   1000  HH  TYR A  61      14.112 -45.102  24.117  1.00  5.74           H  
ATOM   1001  N   LEU A  62      17.577 -43.079  29.492  1.00  5.02           N  
ATOM   1002  CA  LEU A  62      16.581 -42.028  29.567  1.00  5.02           C  
ATOM   1003  C   LEU A  62      17.255 -40.666  29.680  1.00  5.02           C  
ATOM   1004  O   LEU A  62      16.869 -39.710  28.998  1.00  5.02           O  
ATOM   1005  CB  LEU A  62      15.708 -42.270  30.791  1.00  5.02           C  
ATOM   1006  CG  LEU A  62      14.805 -43.512  30.745  1.00  5.02           C  
ATOM   1007  CD1 LEU A  62      14.173 -43.709  32.126  1.00  5.02           C  
ATOM   1008  CD2 LEU A  62      13.744 -43.341  29.651  1.00  5.02           C  
ATOM   1009  H   LEU A  62      17.608 -43.819  30.199  1.00  5.02           H  
ATOM   1010  HA  LEU A  62      15.973 -42.054  28.663  1.00  5.02           H  
ATOM   1011 1HB  LEU A  62      16.368 -42.390  31.651  1.00  5.02           H  
ATOM   1012 2HB  LEU A  62      15.079 -41.397  30.952  1.00  5.02           H  
ATOM   1013  HG  LEU A  62      15.413 -44.393  30.527  1.00  5.02           H  
ATOM   1014 1HD1 LEU A  62      13.550 -44.597  32.121  1.00  5.02           H  
ATOM   1015 2HD1 LEU A  62      14.965 -43.836  32.865  1.00  5.02           H  
ATOM   1016 3HD1 LEU A  62      13.571 -42.842  32.381  1.00  5.02           H  
ATOM   1017 1HD2 LEU A  62      13.105 -44.221  29.613  1.00  5.02           H  
ATOM   1018 2HD2 LEU A  62      13.136 -42.463  29.870  1.00  5.02           H  
ATOM   1019 3HD2 LEU A  62      14.236 -43.209  28.687  1.00  5.02           H  
ATOM   1020  N   TRP A  63      18.312 -40.602  30.485  1.00  4.42           N  
ATOM   1021  CA  TRP A  63      19.076 -39.389  30.672  1.00  4.42           C  
ATOM   1022  C   TRP A  63      19.741 -38.925  29.382  1.00  4.42           C  
ATOM   1023  O   TRP A  63      19.684 -37.739  29.061  1.00  4.42           O  
ATOM   1024  CB  TRP A  63      20.081 -39.589  31.785  1.00  4.42           C  
ATOM   1025  CG  TRP A  63      20.917 -38.446  32.032  1.00  4.42           C  
ATOM   1026  CD1 TRP A  63      20.618 -37.382  32.799  1.00  4.42           C  
ATOM   1027  CD2 TRP A  63      22.239 -38.230  31.537  1.00  4.42           C  
ATOM   1028  NE1 TRP A  63      21.646 -36.503  32.794  1.00  4.42           N  
ATOM   1029  CE2 TRP A  63      22.654 -37.004  32.029  1.00  4.42           C  
ATOM   1030  CE3 TRP A  63      23.087 -38.970  30.725  1.00  4.42           C  
ATOM   1031  CZ2 TRP A  63      23.891 -36.478  31.734  1.00  4.42           C  
ATOM   1032  CZ3 TRP A  63      24.330 -38.454  30.421  1.00  4.42           C  
ATOM   1033  CH2 TRP A  63      24.724 -37.234  30.913  1.00  4.42           C  
ATOM   1034  H   TRP A  63      18.593 -41.415  31.033  1.00  4.42           H  
ATOM   1035  HA  TRP A  63      18.389 -38.608  30.993  1.00  4.42           H  
ATOM   1036 1HB  TRP A  63      19.540 -39.812  32.680  1.00  4.42           H  
ATOM   1037 2HB  TRP A  63      20.713 -40.441  31.559  1.00  4.42           H  
ATOM   1038  HD1 TRP A  63      19.687 -37.251  33.327  1.00  4.42           H  
ATOM   1039  HE1 TRP A  63      21.674 -35.605  33.278  1.00  4.42           H  
ATOM   1040  HE3 TRP A  63      22.767 -39.934  30.342  1.00  4.42           H  
ATOM   1041  HZ2 TRP A  63      24.217 -35.510  32.116  1.00  4.42           H  
ATOM   1042  HZ3 TRP A  63      24.989 -39.035  29.778  1.00  4.42           H  
ATOM   1043  HH2 TRP A  63      25.710 -36.850  30.648  1.00  4.42           H  
ATOM   1044  N   ARG A  64      20.373 -39.844  28.641  1.00  3.90           N  
ATOM   1045  CA  ARG A  64      21.038 -39.505  27.386  1.00  3.90           C  
ATOM   1046  C   ARG A  64      20.040 -38.967  26.373  1.00  3.90           C  
ATOM   1047  O   ARG A  64      20.356 -38.067  25.581  1.00  3.90           O  
ATOM   1048  CB  ARG A  64      21.760 -40.708  26.792  1.00  3.90           C  
ATOM   1049  CG  ARG A  64      23.034 -41.133  27.508  1.00  3.90           C  
ATOM   1050  CD  ARG A  64      23.601 -42.359  26.910  1.00  3.90           C  
ATOM   1051  NE  ARG A  64      24.829 -42.769  27.566  1.00  3.90           N  
ATOM   1052  CZ  ARG A  64      25.421 -43.966  27.395  1.00  3.90           C  
ATOM   1053  NH1 ARG A  64      24.882 -44.854  26.591  1.00  3.90           N  
ATOM   1054  NH2 ARG A  64      26.541 -44.249  28.037  1.00  3.90           N  
ATOM   1055  H   ARG A  64      20.399 -40.807  28.960  1.00  3.90           H  
ATOM   1056  HA  ARG A  64      21.780 -38.732  27.591  1.00  3.90           H  
ATOM   1057 1HB  ARG A  64      21.082 -41.566  26.809  1.00  3.90           H  
ATOM   1058 2HB  ARG A  64      22.009 -40.509  25.752  1.00  3.90           H  
ATOM   1059 1HG  ARG A  64      23.774 -40.335  27.434  1.00  3.90           H  
ATOM   1060 2HG  ARG A  64      22.826 -41.330  28.546  1.00  3.90           H  
ATOM   1061 1HD  ARG A  64      22.877 -43.171  27.003  1.00  3.90           H  
ATOM   1062 2HD  ARG A  64      23.818 -42.185  25.858  1.00  3.90           H  
ATOM   1063  HE  ARG A  64      25.271 -42.111  28.193  1.00  3.90           H  
ATOM   1064 1HH1 ARG A  64      24.025 -44.637  26.102  1.00  3.90           H  
ATOM   1065 2HH1 ARG A  64      25.323 -45.753  26.462  1.00  3.90           H  
ATOM   1066 1HH2 ARG A  64      26.955 -43.566  28.656  1.00  3.90           H  
ATOM   1067 2HH2 ARG A  64      26.982 -45.147  27.908  1.00  3.90           H  
ATOM   1068  N   LYS A  65      18.807 -39.473  26.400  1.00  3.43           N  
ATOM   1069  CA  LYS A  65      17.840 -38.932  25.468  1.00  3.43           C  
ATOM   1070  C   LYS A  65      17.505 -37.504  25.883  1.00  3.43           C  
ATOM   1071  O   LYS A  65      17.494 -36.599  25.045  1.00  3.43           O  
ATOM   1072  CB  LYS A  65      16.585 -39.798  25.437  1.00  3.43           C  
ATOM   1073  CG  LYS A  65      16.771 -41.177  24.782  1.00  3.43           C  
ATOM   1074  CD  LYS A  65      17.059 -41.055  23.289  1.00  3.43           C  
ATOM   1075  CE  LYS A  65      17.189 -42.420  22.645  1.00  3.43           C  
ATOM   1076  NZ  LYS A  65      17.496 -42.327  21.189  1.00  3.43           N  
ATOM   1077  H   LYS A  65      18.564 -40.241  27.032  1.00  3.43           H  
ATOM   1078  HA  LYS A  65      18.280 -38.906  24.471  1.00  3.43           H  
ATOM   1079 1HB  LYS A  65      16.253 -39.972  26.462  1.00  3.43           H  
ATOM   1080 2HB  LYS A  65      15.801 -39.268  24.936  1.00  3.43           H  
ATOM   1081 1HG  LYS A  65      17.604 -41.695  25.261  1.00  3.43           H  
ATOM   1082 2HG  LYS A  65      15.871 -41.776  24.926  1.00  3.43           H  
ATOM   1083 1HD  LYS A  65      16.254 -40.511  22.800  1.00  3.43           H  
ATOM   1084 2HD  LYS A  65      17.989 -40.503  23.144  1.00  3.43           H  
ATOM   1085 1HE  LYS A  65      17.990 -42.966  23.140  1.00  3.43           H  
ATOM   1086 2HE  LYS A  65      16.256 -42.965  22.774  1.00  3.43           H  
ATOM   1087 1HZ  LYS A  65      17.575 -43.258  20.805  1.00  3.43           H  
ATOM   1088 2HZ  LYS A  65      16.751 -41.833  20.718  1.00  3.43           H  
ATOM   1089 3HZ  LYS A  65      18.367 -41.832  21.056  1.00  3.43           H  
ATOM   1090  N   LEU A  66      17.339 -37.269  27.186  1.00  3.02           N  
ATOM   1091  CA  LEU A  66      17.020 -35.930  27.672  1.00  3.02           C  
ATOM   1092  C   LEU A  66      18.177 -34.957  27.397  1.00  3.02           C  
ATOM   1093  O   LEU A  66      17.947 -33.800  27.028  1.00  3.02           O  
ATOM   1094  CB  LEU A  66      16.665 -36.010  29.160  1.00  3.02           C  
ATOM   1095  CG  LEU A  66      15.324 -36.769  29.467  1.00  3.02           C  
ATOM   1096  CD1 LEU A  66      15.166 -36.939  30.985  1.00  3.02           C  
ATOM   1097  CD2 LEU A  66      14.128 -36.007  28.861  1.00  3.02           C  
ATOM   1098  H   LEU A  66      17.380 -38.049  27.848  1.00  3.02           H  
ATOM   1099  HA  LEU A  66      16.146 -35.570  27.145  1.00  3.02           H  
ATOM   1100 1HB  LEU A  66      17.464 -36.540  29.672  1.00  3.02           H  
ATOM   1101 2HB  LEU A  66      16.603 -35.013  29.573  1.00  3.02           H  
ATOM   1102  HG  LEU A  66      15.370 -37.758  29.020  1.00  3.02           H  
ATOM   1103 1HD1 LEU A  66      14.247 -37.487  31.200  1.00  3.02           H  
ATOM   1104 2HD1 LEU A  66      16.018 -37.496  31.378  1.00  3.02           H  
ATOM   1105 3HD1 LEU A  66      15.120 -35.960  31.454  1.00  3.02           H  
ATOM   1106 1HD2 LEU A  66      13.206 -36.554  29.069  1.00  3.02           H  
ATOM   1107 2HD2 LEU A  66      14.061 -35.032  29.304  1.00  3.02           H  
ATOM   1108 3HD2 LEU A  66      14.257 -35.911  27.786  1.00  3.02           H  
ATOM   1109  N   GLU A  67      19.421 -35.440  27.527  1.00  2.69           N  
ATOM   1110  CA  GLU A  67      20.606 -34.631  27.246  1.00  2.69           C  
ATOM   1111  C   GLU A  67      20.667 -34.243  25.766  1.00  2.69           C  
ATOM   1112  O   GLU A  67      20.919 -33.077  25.435  1.00  2.69           O  
ATOM   1113  CB  GLU A  67      21.897 -35.363  27.654  1.00  2.69           C  
ATOM   1114  CG  GLU A  67      23.180 -34.535  27.431  1.00  2.69           C  
ATOM   1115  CD  GLU A  67      24.467 -35.197  27.924  1.00  2.69           C  
ATOM   1116  OE1 GLU A  67      24.763 -36.301  27.522  1.00  2.69           O  
ATOM   1117  OE2 GLU A  67      25.158 -34.561  28.704  1.00  2.69           O  
ATOM   1118  H   GLU A  67      19.542 -36.394  27.858  1.00  2.69           H  
ATOM   1119  HA  GLU A  67      20.539 -33.717  27.835  1.00  2.69           H  
ATOM   1120 1HB  GLU A  67      21.842 -35.640  28.711  1.00  2.69           H  
ATOM   1121 2HB  GLU A  67      21.986 -36.286  27.082  1.00  2.69           H  
ATOM   1122 1HG  GLU A  67      23.278 -34.338  26.362  1.00  2.69           H  
ATOM   1123 2HG  GLU A  67      23.062 -33.577  27.934  1.00  2.69           H  
ATOM   1124  N   SER A  68      20.405 -35.207  24.874  1.00  2.43           N  
ATOM   1125  CA  SER A  68      20.440 -34.944  23.441  1.00  2.43           C  
ATOM   1126  C   SER A  68      19.404 -33.880  23.097  1.00  2.43           C  
ATOM   1127  O   SER A  68      19.675 -32.936  22.338  1.00  2.43           O  
ATOM   1128  CB  SER A  68      20.147 -36.227  22.687  1.00  2.43           C  
ATOM   1129  OG  SER A  68      21.156 -37.179  22.913  1.00  2.43           O  
ATOM   1130  H   SER A  68      20.212 -36.157  25.196  1.00  2.43           H  
ATOM   1131  HA  SER A  68      21.430 -34.578  23.172  1.00  2.43           H  
ATOM   1132 1HB  SER A  68      19.187 -36.629  23.016  1.00  2.43           H  
ATOM   1133 2HB  SER A  68      20.068 -36.014  21.624  1.00  2.43           H  
ATOM   1134  HG  SER A  68      21.082 -37.417  23.866  1.00  2.43           H  
ATOM   1135  N   ILE A  69      18.236 -33.993  23.734  1.00  2.23           N  
ATOM   1136  CA  ILE A  69      17.165 -33.042  23.549  1.00  2.23           C  
ATOM   1137  C   ILE A  69      17.626 -31.664  24.019  1.00  2.23           C  
ATOM   1138  O   ILE A  69      17.498 -30.681  23.281  1.00  2.23           O  
ATOM   1139  CB  ILE A  69      15.901 -33.524  24.335  1.00  2.23           C  
ATOM   1140  CG1 ILE A  69      15.314 -34.805  23.691  1.00  2.23           C  
ATOM   1141  CG2 ILE A  69      14.854 -32.450  24.409  1.00  2.23           C  
ATOM   1142  CD1 ILE A  69      14.336 -35.509  24.509  1.00  2.23           C  
ATOM   1143  H   ILE A  69      18.078 -34.801  24.338  1.00  2.23           H  
ATOM   1144  HA  ILE A  69      16.932 -32.972  22.496  1.00  2.23           H  
ATOM   1145  HB  ILE A  69      16.190 -33.782  25.337  1.00  2.23           H  
ATOM   1146 1HG1 ILE A  69      14.778 -34.545  22.842  1.00  2.23           H  
ATOM   1147 2HG1 ILE A  69      16.117 -35.479  23.420  1.00  2.23           H  
ATOM   1148 1HG2 ILE A  69      14.002 -32.808  24.982  1.00  2.23           H  
ATOM   1149 2HG2 ILE A  69      15.279 -31.613  24.890  1.00  2.23           H  
ATOM   1150 3HG2 ILE A  69      14.535 -32.171  23.433  1.00  2.23           H  
ATOM   1151 1HD1 ILE A  69      13.959 -36.364  23.963  1.00  2.23           H  
ATOM   1152 2HD1 ILE A  69      14.788 -35.842  25.418  1.00  2.23           H  
ATOM   1153 3HD1 ILE A  69      13.538 -34.830  24.720  1.00  2.23           H  
ATOM   1154  N   SER A  70      18.242 -31.594  25.206  1.00  2.09           N  
ATOM   1155  CA  SER A  70      18.671 -30.316  25.755  1.00  2.09           C  
ATOM   1156  C   SER A  70      19.717 -29.614  24.911  1.00  2.09           C  
ATOM   1157  O   SER A  70      19.755 -28.380  24.877  1.00  2.09           O  
ATOM   1158  CB  SER A  70      19.294 -30.511  27.101  1.00  2.09           C  
ATOM   1159  OG  SER A  70      20.597 -31.017  27.018  1.00  2.09           O  
ATOM   1160  H   SER A  70      18.347 -32.438  25.770  1.00  2.09           H  
ATOM   1161  HA  SER A  70      17.807 -29.669  25.853  1.00  2.09           H  
ATOM   1162 1HB  SER A  70      19.256 -29.604  27.636  1.00  2.09           H  
ATOM   1163 2HB  SER A  70      18.713 -31.225  27.616  1.00  2.09           H  
ATOM   1164  HG  SER A  70      20.575 -31.724  26.357  1.00  2.09           H  
ATOM   1165  N   ASP A  71      20.550 -30.382  24.200  1.00  2.00           N  
ATOM   1166  CA  ASP A  71      21.594 -29.777  23.389  1.00  2.00           C  
ATOM   1167  C   ASP A  71      20.984 -29.153  22.151  1.00  2.00           C  
ATOM   1168  O   ASP A  71      21.338 -28.034  21.759  1.00  2.00           O  
ATOM   1169  CB  ASP A  71      22.676 -30.791  23.020  1.00  2.00           C  
ATOM   1170  CG  ASP A  71      23.914 -30.101  22.441  1.00  2.00           C  
ATOM   1171  OD1 ASP A  71      24.502 -29.295  23.156  1.00  2.00           O  
ATOM   1172  OD2 ASP A  71      24.276 -30.375  21.324  1.00  2.00           O  
ATOM   1173  H   ASP A  71      20.490 -31.398  24.282  1.00  2.00           H  
ATOM   1174  HA  ASP A  71      22.066 -28.988  23.972  1.00  2.00           H  
ATOM   1175 1HB  ASP A  71      22.956 -31.366  23.907  1.00  2.00           H  
ATOM   1176 2HB  ASP A  71      22.273 -31.497  22.287  1.00  2.00           H  
ATOM   1177  N   LYS A  72      20.042 -29.859  21.535  1.00  1.95           N  
ATOM   1178  CA  LYS A  72      19.386 -29.318  20.361  1.00  1.95           C  
ATOM   1179  C   LYS A  72      18.593 -28.058  20.717  1.00  1.95           C  
ATOM   1180  O   LYS A  72      18.585 -27.085  19.958  1.00  1.95           O  
ATOM   1181  CB  LYS A  72      18.557 -30.404  19.713  1.00  1.95           C  
ATOM   1182  CG  LYS A  72      19.438 -31.446  19.012  1.00  1.95           C  
ATOM   1183  CD  LYS A  72      18.641 -32.566  18.415  1.00  1.95           C  
ATOM   1184  CE  LYS A  72      19.512 -33.479  17.562  1.00  1.95           C  
ATOM   1185  NZ  LYS A  72      18.733 -34.601  16.983  1.00  1.95           N  
ATOM   1186  H   LYS A  72      19.789 -30.790  21.883  1.00  1.95           H  
ATOM   1187  HA  LYS A  72      20.156 -29.028  19.647  1.00  1.95           H  
ATOM   1188 1HB  LYS A  72      17.986 -30.921  20.490  1.00  1.95           H  
ATOM   1189 2HB  LYS A  72      17.857 -29.976  18.996  1.00  1.95           H  
ATOM   1190 1HG  LYS A  72      20.014 -30.962  18.224  1.00  1.95           H  
ATOM   1191 2HG  LYS A  72      20.135 -31.864  19.743  1.00  1.95           H  
ATOM   1192 1HD  LYS A  72      18.255 -33.154  19.235  1.00  1.95           H  
ATOM   1193 2HD  LYS A  72      17.805 -32.185  17.822  1.00  1.95           H  
ATOM   1194 1HE  LYS A  72      19.927 -32.891  16.746  1.00  1.95           H  
ATOM   1195 2HE  LYS A  72      20.326 -33.882  18.161  1.00  1.95           H  
ATOM   1196 1HZ  LYS A  72      19.327 -35.168  16.402  1.00  1.95           H  
ATOM   1197 2HZ  LYS A  72      18.343 -35.171  17.714  1.00  1.95           H  
ATOM   1198 3HZ  LYS A  72      17.962 -34.203  16.408  1.00  1.95           H  
ATOM   1199  N   ILE A  73      17.995 -28.054  21.904  1.00  1.92           N  
ATOM   1200  CA  ILE A  73      17.259 -26.907  22.420  1.00  1.92           C  
ATOM   1201  C   ILE A  73      18.216 -25.743  22.683  1.00  1.92           C  
ATOM   1202  O   ILE A  73      17.904 -24.591  22.369  1.00  1.92           O  
ATOM   1203  CB  ILE A  73      16.529 -27.296  23.685  1.00  1.92           C  
ATOM   1204  CG1 ILE A  73      15.466 -28.270  23.355  1.00  1.92           C  
ATOM   1205  CG2 ILE A  73      15.905 -26.074  24.326  1.00  1.92           C  
ATOM   1206  CD1 ILE A  73      14.997 -28.883  24.538  1.00  1.92           C  
ATOM   1207  H   ILE A  73      18.021 -28.907  22.467  1.00  1.92           H  
ATOM   1208  HA  ILE A  73      16.527 -26.599  21.678  1.00  1.92           H  
ATOM   1209  HB  ILE A  73      17.222 -27.759  24.378  1.00  1.92           H  
ATOM   1210 1HG1 ILE A  73      14.635 -27.745  22.887  1.00  1.92           H  
ATOM   1211 2HG1 ILE A  73      15.831 -29.024  22.666  1.00  1.92           H  
ATOM   1212 1HG2 ILE A  73      15.381 -26.362  25.238  1.00  1.92           H  
ATOM   1213 2HG2 ILE A  73      16.678 -25.352  24.565  1.00  1.92           H  
ATOM   1214 3HG2 ILE A  73      15.200 -25.626  23.632  1.00  1.92           H  
ATOM   1215 1HD1 ILE A  73      14.199 -29.575  24.321  1.00  1.92           H  
ATOM   1216 2HD1 ILE A  73      15.804 -29.398  25.003  1.00  1.92           H  
ATOM   1217 3HD1 ILE A  73      14.670 -28.114  25.167  1.00  1.92           H  
ATOM   1218  N   ARG A  74      19.380 -26.032  23.272  1.00  1.92           N  
ATOM   1219  CA  ARG A  74      20.388 -25.005  23.508  1.00  1.92           C  
ATOM   1220  C   ARG A  74      20.730 -24.329  22.178  1.00  1.92           C  
ATOM   1221  O   ARG A  74      20.743 -23.097  22.080  1.00  1.92           O  
ATOM   1222  CB  ARG A  74      21.637 -25.638  24.117  1.00  1.92           C  
ATOM   1223  CG  ARG A  74      22.775 -24.724  24.516  1.00  1.92           C  
ATOM   1224  CD  ARG A  74      23.916 -25.534  25.097  1.00  1.92           C  
ATOM   1225  NE  ARG A  74      24.579 -26.419  24.110  1.00  1.92           N  
ATOM   1226  CZ  ARG A  74      25.538 -26.041  23.247  1.00  1.92           C  
ATOM   1227  NH1 ARG A  74      25.986 -24.802  23.227  1.00  1.92           N  
ATOM   1228  NH2 ARG A  74      26.030 -26.948  22.428  1.00  1.92           N  
ATOM   1229  H   ARG A  74      19.578 -26.985  23.571  1.00  1.92           H  
ATOM   1230  HA  ARG A  74      19.987 -24.263  24.198  1.00  1.92           H  
ATOM   1231 1HB  ARG A  74      21.360 -26.222  24.986  1.00  1.92           H  
ATOM   1232 2HB  ARG A  74      22.061 -26.333  23.403  1.00  1.92           H  
ATOM   1233 1HG  ARG A  74      23.135 -24.189  23.647  1.00  1.92           H  
ATOM   1234 2HG  ARG A  74      22.432 -24.014  25.269  1.00  1.92           H  
ATOM   1235 1HD  ARG A  74      24.667 -24.860  25.504  1.00  1.92           H  
ATOM   1236 2HD  ARG A  74      23.525 -26.163  25.899  1.00  1.92           H  
ATOM   1237  HE  ARG A  74      24.295 -27.417  24.048  1.00  1.92           H  
ATOM   1238 1HH1 ARG A  74      25.605 -24.116  23.862  1.00  1.92           H  
ATOM   1239 2HH1 ARG A  74      26.712 -24.539  22.576  1.00  1.92           H  
ATOM   1240 1HH2 ARG A  74      25.649 -27.916  22.486  1.00  1.92           H  
ATOM   1241 2HH2 ARG A  74      26.749 -26.715  21.769  1.00  1.92           H  
ATOM   1242  N   SER A  75      20.947 -25.141  21.133  1.00  1.93           N  
ATOM   1243  CA  SER A  75      21.260 -24.606  19.812  1.00  1.93           C  
ATOM   1244  C   SER A  75      20.107 -23.757  19.283  1.00  1.93           C  
ATOM   1245  O   SER A  75      20.329 -22.658  18.756  1.00  1.93           O  
ATOM   1246  CB  SER A  75      21.569 -25.738  18.851  1.00  1.93           C  
ATOM   1247  OG  SER A  75      22.743 -26.409  19.225  1.00  1.93           O  
ATOM   1248  H   SER A  75      20.926 -26.153  21.273  1.00  1.93           H  
ATOM   1249  HA  SER A  75      22.132 -23.975  19.892  1.00  1.93           H  
ATOM   1250 1HB  SER A  75      20.741 -26.439  18.833  1.00  1.93           H  
ATOM   1251 2HB  SER A  75      21.679 -25.339  17.847  1.00  1.93           H  
ATOM   1252  HG  SER A  75      22.529 -26.878  20.054  1.00  1.93           H  
ATOM   1253  N   LEU A  76      18.879 -24.224  19.483  1.00  1.94           N  
ATOM   1254  CA  LEU A  76      17.677 -23.518  19.060  1.00  1.94           C  
ATOM   1255  C   LEU A  76      17.667 -22.134  19.667  1.00  1.94           C  
ATOM   1256  O   LEU A  76      17.457 -21.145  18.973  1.00  1.94           O  
ATOM   1257  CB  LEU A  76      16.419 -24.281  19.470  1.00  1.94           C  
ATOM   1258  CG  LEU A  76      15.088 -23.797  18.907  1.00  1.94           C  
ATOM   1259  CD1 LEU A  76      14.101 -24.962  18.983  1.00  1.94           C  
ATOM   1260  CD2 LEU A  76      14.583 -22.604  19.670  1.00  1.94           C  
ATOM   1261  H   LEU A  76      18.766 -25.145  19.915  1.00  1.94           H  
ATOM   1262  HA  LEU A  76      17.694 -23.400  17.981  1.00  1.94           H  
ATOM   1263 1HB  LEU A  76      16.543 -25.327  19.199  1.00  1.94           H  
ATOM   1264 2HB  LEU A  76      16.328 -24.225  20.544  1.00  1.94           H  
ATOM   1265  HG  LEU A  76      15.217 -23.515  17.872  1.00  1.94           H  
ATOM   1266 1HD1 LEU A  76      13.153 -24.656  18.561  1.00  1.94           H  
ATOM   1267 2HD1 LEU A  76      14.486 -25.814  18.424  1.00  1.94           H  
ATOM   1268 3HD1 LEU A  76      13.968 -25.252  20.026  1.00  1.94           H  
ATOM   1269 1HD2 LEU A  76      13.635 -22.291  19.251  1.00  1.94           H  
ATOM   1270 2HD2 LEU A  76      14.451 -22.876  20.706  1.00  1.94           H  
ATOM   1271 3HD2 LEU A  76      15.299 -21.790  19.600  1.00  1.94           H  
ATOM   1272  N   SER A  77      17.871 -22.077  20.989  1.00  1.94           N  
ATOM   1273  CA  SER A  77      17.850 -20.817  21.714  1.00  1.94           C  
ATOM   1274  C   SER A  77      18.929 -19.858  21.233  1.00  1.94           C  
ATOM   1275  O   SER A  77      18.671 -18.668  21.030  1.00  1.94           O  
ATOM   1276  CB  SER A  77      18.079 -21.076  23.187  1.00  1.94           C  
ATOM   1277  OG  SER A  77      17.035 -21.805  23.736  1.00  1.94           O  
ATOM   1278  H   SER A  77      18.036 -22.944  21.498  1.00  1.94           H  
ATOM   1279  HA  SER A  77      16.873 -20.357  21.569  1.00  1.94           H  
ATOM   1280 1HB  SER A  77      19.009 -21.624  23.318  1.00  1.94           H  
ATOM   1281 2HB  SER A  77      18.182 -20.133  23.711  1.00  1.94           H  
ATOM   1282  HG  SER A  77      17.119 -22.699  23.359  1.00  1.94           H  
ATOM   1283  N   MET A  78      20.135 -20.361  20.989  1.00  1.94           N  
ATOM   1284  CA  MET A  78      21.187 -19.462  20.543  1.00  1.94           C  
ATOM   1285  C   MET A  78      20.830 -18.881  19.184  1.00  1.94           C  
ATOM   1286  O   MET A  78      21.005 -17.682  18.940  1.00  1.94           O  
ATOM   1287  CB  MET A  78      22.516 -20.205  20.470  1.00  1.94           C  
ATOM   1288  CG  MET A  78      23.105 -20.585  21.833  1.00  1.94           C  
ATOM   1289  SD  MET A  78      24.775 -21.251  21.718  1.00  1.94           S  
ATOM   1290  CE  MET A  78      24.431 -22.809  20.932  1.00  1.94           C  
ATOM   1291  H   MET A  78      20.327 -21.351  21.159  1.00  1.94           H  
ATOM   1292  HA  MET A  78      21.271 -18.641  21.251  1.00  1.94           H  
ATOM   1293 1HB  MET A  78      22.374 -21.130  19.906  1.00  1.94           H  
ATOM   1294 2HB  MET A  78      23.246 -19.600  19.932  1.00  1.94           H  
ATOM   1295 1HG  MET A  78      23.125 -19.707  22.476  1.00  1.94           H  
ATOM   1296 2HG  MET A  78      22.471 -21.330  22.302  1.00  1.94           H  
ATOM   1297 1HE  MET A  78      25.356 -23.358  20.781  1.00  1.94           H  
ATOM   1298 2HE  MET A  78      23.756 -23.391  21.551  1.00  1.94           H  
ATOM   1299 3HE  MET A  78      23.966 -22.619  19.965  1.00  1.94           H  
ATOM   1300  N   LYS A  79      20.243 -19.706  18.323  1.00  1.92           N  
ATOM   1301  CA  LYS A  79      19.893 -19.226  17.008  1.00  1.92           C  
ATOM   1302  C   LYS A  79      18.679 -18.309  17.068  1.00  1.92           C  
ATOM   1303  O   LYS A  79      18.643 -17.310  16.355  1.00  1.92           O  
ATOM   1304  CB  LYS A  79      19.676 -20.406  16.073  1.00  1.92           C  
ATOM   1305  CG  LYS A  79      20.971 -21.187  15.771  1.00  1.92           C  
ATOM   1306  CD  LYS A  79      21.970 -20.351  14.997  1.00  1.92           C  
ATOM   1307  CE  LYS A  79      23.198 -21.179  14.628  1.00  1.92           C  
ATOM   1308  NZ  LYS A  79      24.211 -20.377  13.886  1.00  1.92           N  
ATOM   1309  H   LYS A  79      20.095 -20.688  18.564  1.00  1.92           H  
ATOM   1310  HA  LYS A  79      20.730 -18.643  16.625  1.00  1.92           H  
ATOM   1311 1HB  LYS A  79      18.975 -21.099  16.548  1.00  1.92           H  
ATOM   1312 2HB  LYS A  79      19.233 -20.077  15.139  1.00  1.92           H  
ATOM   1313 1HG  LYS A  79      21.426 -21.488  16.717  1.00  1.92           H  
ATOM   1314 2HG  LYS A  79      20.765 -22.076  15.203  1.00  1.92           H  
ATOM   1315 1HD  LYS A  79      21.506 -19.972  14.084  1.00  1.92           H  
ATOM   1316 2HD  LYS A  79      22.284 -19.500  15.606  1.00  1.92           H  
ATOM   1317 1HE  LYS A  79      23.650 -21.567  15.541  1.00  1.92           H  
ATOM   1318 2HE  LYS A  79      22.885 -22.017  14.005  1.00  1.92           H  
ATOM   1319 1HZ  LYS A  79      25.004 -20.960  13.660  1.00  1.92           H  
ATOM   1320 2HZ  LYS A  79      23.797 -20.025  13.034  1.00  1.92           H  
ATOM   1321 3HZ  LYS A  79      24.515 -19.601  14.461  1.00  1.92           H  
ATOM   1322  N   ALA A  80      17.713 -18.596  17.942  1.00  1.89           N  
ATOM   1323  CA  ALA A  80      16.552 -17.728  18.053  1.00  1.89           C  
ATOM   1324  C   ALA A  80      17.000 -16.335  18.473  1.00  1.89           C  
ATOM   1325  O   ALA A  80      16.508 -15.343  17.937  1.00  1.89           O  
ATOM   1326  CB  ALA A  80      15.548 -18.288  19.045  1.00  1.89           C  
ATOM   1327  H   ALA A  80      17.769 -19.434  18.511  1.00  1.89           H  
ATOM   1328  HA  ALA A  80      16.081 -17.656  17.073  1.00  1.89           H  
ATOM   1329 1HB  ALA A  80      14.681 -17.629  19.107  1.00  1.89           H  
ATOM   1330 2HB  ALA A  80      15.230 -19.278  18.722  1.00  1.89           H  
ATOM   1331 3HB  ALA A  80      16.013 -18.366  20.015  1.00  1.89           H  
ATOM   1332  N   ALA A  81      17.967 -16.254  19.395  1.00  1.88           N  
ATOM   1333  CA  ALA A  81      18.460 -14.954  19.830  1.00  1.88           C  
ATOM   1334  C   ALA A  81      19.103 -14.205  18.665  1.00  1.88           C  
ATOM   1335  O   ALA A  81      18.823 -13.023  18.436  1.00  1.88           O  
ATOM   1336  CB  ALA A  81      19.458 -15.133  20.950  1.00  1.88           C  
ATOM   1337  H   ALA A  81      18.342 -17.106  19.818  1.00  1.88           H  
ATOM   1338  HA  ALA A  81      17.615 -14.371  20.186  1.00  1.88           H  
ATOM   1339 1HB  ALA A  81      19.808 -14.160  21.283  1.00  1.88           H  
ATOM   1340 2HB  ALA A  81      18.982 -15.658  21.777  1.00  1.88           H  
ATOM   1341 3HB  ALA A  81      20.302 -15.721  20.585  1.00  1.88           H  
ATOM   1342  N   ASP A  82      19.910 -14.913  17.875  1.00  1.90           N  
ATOM   1343  CA  ASP A  82      20.536 -14.287  16.720  1.00  1.90           C  
ATOM   1344  C   ASP A  82      19.475 -13.906  15.672  1.00  1.90           C  
ATOM   1345  O   ASP A  82      19.618 -12.912  14.953  1.00  1.90           O  
ATOM   1346  CB  ASP A  82      21.630 -15.188  16.139  1.00  1.90           C  
ATOM   1347  CG  ASP A  82      22.897 -15.259  17.000  1.00  1.90           C  
ATOM   1348  OD1 ASP A  82      23.016 -14.487  17.921  1.00  1.90           O  
ATOM   1349  OD2 ASP A  82      23.752 -16.062  16.694  1.00  1.90           O  
ATOM   1350  H   ASP A  82      20.120 -15.889  18.100  1.00  1.90           H  
ATOM   1351  HA  ASP A  82      21.018 -13.368  17.054  1.00  1.90           H  
ATOM   1352 1HB  ASP A  82      21.233 -16.197  16.023  1.00  1.90           H  
ATOM   1353 2HB  ASP A  82      21.921 -14.835  15.183  1.00  1.90           H  
ATOM   1354  N   PHE A  83      18.372 -14.647  15.631  1.00  1.95           N  
ATOM   1355  CA  PHE A  83      17.338 -14.344  14.664  1.00  1.95           C  
ATOM   1356  C   PHE A  83      16.699 -13.036  15.069  1.00  1.95           C  
ATOM   1357  O   PHE A  83      16.445 -12.165  14.231  1.00  1.95           O  
ATOM   1358  CB  PHE A  83      16.256 -15.392  14.587  1.00  1.95           C  
ATOM   1359  CG  PHE A  83      15.506 -15.189  13.362  1.00  1.95           C  
ATOM   1360  CD1 PHE A  83      14.612 -16.063  12.928  1.00  1.95           C  
ATOM   1361  CD2 PHE A  83      15.794 -14.109  12.598  1.00  1.95           C  
ATOM   1362  CE1 PHE A  83      14.007 -15.865  11.711  1.00  1.95           C  
ATOM   1363  CE2 PHE A  83      15.195 -13.894  11.388  1.00  1.95           C  
ATOM   1364  CZ  PHE A  83      14.304 -14.779  10.943  1.00  1.95           C  
ATOM   1365  H   PHE A  83      18.283 -15.469  16.224  1.00  1.95           H  
ATOM   1366  HA  PHE A  83      17.791 -14.227  13.683  1.00  1.95           H  
ATOM   1367 1HB  PHE A  83      16.685 -16.390  14.591  1.00  1.95           H  
ATOM   1368 2HB  PHE A  83      15.585 -15.304  15.439  1.00  1.95           H  
ATOM   1369  HD1 PHE A  83      14.402 -16.936  13.532  1.00  1.95           H  
ATOM   1370  HD2 PHE A  83      16.529 -13.431  12.970  1.00  1.95           H  
ATOM   1371  HE1 PHE A  83      13.312 -16.581  11.344  1.00  1.95           H  
ATOM   1372  HE2 PHE A  83      15.449 -13.027  10.787  1.00  1.95           H  
ATOM   1373  HZ  PHE A  83      13.828 -14.640   9.977  1.00  1.95           H  
ATOM   1374  N   LEU A  84      16.479 -12.865  16.370  1.00  2.06           N  
ATOM   1375  CA  LEU A  84      15.877 -11.637  16.842  1.00  2.06           C  
ATOM   1376  C   LEU A  84      16.768 -10.474  16.412  1.00  2.06           C  
ATOM   1377  O   LEU A  84      16.258  -9.412  16.058  1.00  2.06           O  
ATOM   1378  CB  LEU A  84      15.720 -11.655  18.370  1.00  2.06           C  
ATOM   1379  CG  LEU A  84      14.676 -12.646  18.940  1.00  2.06           C  
ATOM   1380  CD1 LEU A  84      14.771 -12.679  20.450  1.00  2.06           C  
ATOM   1381  CD2 LEU A  84      13.299 -12.221  18.516  1.00  2.06           C  
ATOM   1382  H   LEU A  84      16.701 -13.618  17.024  1.00  2.06           H  
ATOM   1383  HA  LEU A  84      14.898 -11.525  16.388  1.00  2.06           H  
ATOM   1384 1HB  LEU A  84      16.677 -11.898  18.813  1.00  2.06           H  
ATOM   1385 2HB  LEU A  84      15.441 -10.656  18.698  1.00  2.06           H  
ATOM   1386  HG  LEU A  84      14.878 -13.645  18.568  1.00  2.06           H  
ATOM   1387 1HD1 LEU A  84      14.050 -13.383  20.833  1.00  2.06           H  
ATOM   1388 2HD1 LEU A  84      15.767 -12.989  20.743  1.00  2.06           H  
ATOM   1389 3HD1 LEU A  84      14.567 -11.688  20.851  1.00  2.06           H  
ATOM   1390 1HD2 LEU A  84      12.573 -12.904  18.922  1.00  2.06           H  
ATOM   1391 2HD2 LEU A  84      13.092 -11.221  18.896  1.00  2.06           H  
ATOM   1392 3HD2 LEU A  84      13.240 -12.226  17.432  1.00  2.06           H  
ATOM   1393  N   PHE A  85      18.097 -10.666  16.405  1.00  2.24           N  
ATOM   1394  CA  PHE A  85      18.979  -9.601  15.924  1.00  2.24           C  
ATOM   1395  C   PHE A  85      18.696  -9.285  14.431  1.00  2.24           C  
ATOM   1396  O   PHE A  85      18.571  -8.128  14.054  1.00  2.24           O  
ATOM   1397  CB  PHE A  85      20.461  -9.937  16.134  1.00  2.24           C  
ATOM   1398  CG  PHE A  85      20.889  -9.927  17.574  1.00  2.24           C  
ATOM   1399  CD1 PHE A  85      19.954  -9.813  18.592  1.00  2.24           C  
ATOM   1400  CD2 PHE A  85      22.227  -9.991  17.920  1.00  2.24           C  
ATOM   1401  CE1 PHE A  85      20.349  -9.786  19.912  1.00  2.24           C  
ATOM   1402  CE2 PHE A  85      22.627  -9.959  19.228  1.00  2.24           C  
ATOM   1403  CZ  PHE A  85      21.688  -9.860  20.231  1.00  2.24           C  
ATOM   1404  H   PHE A  85      18.479 -11.549  16.756  1.00  2.24           H  
ATOM   1405  HA  PHE A  85      18.759  -8.702  16.500  1.00  2.24           H  
ATOM   1406 1HB  PHE A  85      20.682 -10.907  15.727  1.00  2.24           H  
ATOM   1407 2HB  PHE A  85      21.072  -9.223  15.603  1.00  2.24           H  
ATOM   1408  HD1 PHE A  85      18.896  -9.752  18.342  1.00  2.24           H  
ATOM   1409  HD2 PHE A  85      22.963 -10.063  17.153  1.00  2.24           H  
ATOM   1410  HE1 PHE A  85      19.603  -9.704  20.703  1.00  2.24           H  
ATOM   1411  HE2 PHE A  85      23.687 -10.016  19.471  1.00  2.24           H  
ATOM   1412  HZ  PHE A  85      22.001  -9.840  21.276  1.00  2.24           H  
ATOM   1413  N   VAL A  86      18.463 -10.305  13.594  1.00  2.52           N  
ATOM   1414  CA  VAL A  86      18.165 -10.053  12.161  1.00  2.52           C  
ATOM   1415  C   VAL A  86      16.903  -9.234  12.003  1.00  2.52           C  
ATOM   1416  O   VAL A  86      16.784  -8.383  11.119  1.00  2.52           O  
ATOM   1417  CB  VAL A  86      17.950 -11.322  11.340  1.00  2.52           C  
ATOM   1418  CG1 VAL A  86      17.498 -10.971   9.948  1.00  2.52           C  
ATOM   1419  CG2 VAL A  86      19.140 -12.104  11.287  1.00  2.52           C  
ATOM   1420  H   VAL A  86      18.549 -11.260  13.950  1.00  2.52           H  
ATOM   1421  HA  VAL A  86      18.975  -9.487  11.733  1.00  2.52           H  
ATOM   1422  HB  VAL A  86      17.182 -11.865  11.777  1.00  2.52           H  
ATOM   1423 1HG1 VAL A  86      17.318 -11.887   9.387  1.00  2.52           H  
ATOM   1424 2HG1 VAL A  86      16.577 -10.391   9.999  1.00  2.52           H  
ATOM   1425 3HG1 VAL A  86      18.274 -10.387   9.451  1.00  2.52           H  
ATOM   1426 1HG2 VAL A  86      18.949 -12.989  10.708  1.00  2.52           H  
ATOM   1427 2HG2 VAL A  86      19.929 -11.533  10.820  1.00  2.52           H  
ATOM   1428 3HG2 VAL A  86      19.411 -12.374  12.300  1.00  2.52           H  
ATOM   1429  N   LEU A  87      15.946  -9.519  12.869  1.00  2.94           N  
ATOM   1430  CA  LEU A  87      14.648  -8.870  12.886  1.00  2.94           C  
ATOM   1431  C   LEU A  87      14.716  -7.458  13.509  1.00  2.94           C  
ATOM   1432  O   LEU A  87      13.708  -6.755  13.594  1.00  2.94           O  
ATOM   1433  CB  LEU A  87      13.688  -9.766  13.644  1.00  2.94           C  
ATOM   1434  CG  LEU A  87      13.395 -11.094  13.021  1.00  2.94           C  
ATOM   1435  CD1 LEU A  87      12.596 -11.900  13.970  1.00  2.94           C  
ATOM   1436  CD2 LEU A  87      12.653 -10.917  11.718  1.00  2.94           C  
ATOM   1437  H   LEU A  87      16.130 -10.258  13.551  1.00  2.94           H  
ATOM   1438  HA  LEU A  87      14.301  -8.773  11.859  1.00  2.94           H  
ATOM   1439 1HB  LEU A  87      14.159 -10.003  14.578  1.00  2.94           H  
ATOM   1440 2HB  LEU A  87      12.758  -9.243  13.827  1.00  2.94           H  
ATOM   1441  HG  LEU A  87      14.326 -11.609  12.845  1.00  2.94           H  
ATOM   1442 1HD1 LEU A  87      12.424 -12.862  13.529  1.00  2.94           H  
ATOM   1443 2HD1 LEU A  87      13.152 -12.022  14.891  1.00  2.94           H  
ATOM   1444 3HD1 LEU A  87      11.646 -11.404  14.178  1.00  2.94           H  
ATOM   1445 1HD2 LEU A  87      12.457 -11.897  11.284  1.00  2.94           H  
ATOM   1446 2HD2 LEU A  87      11.709 -10.405  11.900  1.00  2.94           H  
ATOM   1447 3HD2 LEU A  87      13.268 -10.328  11.040  1.00  2.94           H  
ATOM   1448  N   SER A  88      15.918  -7.030  13.905  1.00  3.54           N  
ATOM   1449  CA  SER A  88      16.188  -5.691  14.405  1.00  3.54           C  
ATOM   1450  C   SER A  88      17.505  -5.216  13.737  1.00  3.54           C  
ATOM   1451  O   SER A  88      18.568  -5.163  14.389  1.00  3.54           O  
ATOM   1452  CB  SER A  88      16.290  -5.689  15.914  1.00  3.54           C  
ATOM   1453  OG  SER A  88      16.443  -4.373  16.402  1.00  3.54           O  
ATOM   1454  H   SER A  88      16.718  -7.654  13.840  1.00  3.54           H  
ATOM   1455  HA  SER A  88      15.370  -5.026  14.138  1.00  3.54           H  
ATOM   1456 1HB  SER A  88      15.384  -6.134  16.333  1.00  3.54           H  
ATOM   1457 2HB  SER A  88      17.124  -6.309  16.222  1.00  3.54           H  
ATOM   1458  HG  SER A  88      15.790  -3.843  15.934  1.00  3.54           H  
ATOM   1459  N   PRO A  89      17.416  -4.800  12.446  1.00  4.31           N  
ATOM   1460  CA  PRO A  89      18.487  -4.454  11.532  1.00  4.31           C  
ATOM   1461  C   PRO A  89      19.313  -3.349  12.110  1.00  4.31           C  
ATOM   1462  O   PRO A  89      18.826  -2.588  12.957  1.00  4.31           O  
ATOM   1463  CB  PRO A  89      17.758  -3.971  10.275  1.00  4.31           C  
ATOM   1464  CG  PRO A  89      16.416  -4.601  10.349  1.00  4.31           C  
ATOM   1465  CD  PRO A  89      16.077  -4.618  11.810  1.00  4.31           C  
ATOM   1466  HA  PRO A  89      19.085  -5.344  11.313  1.00  4.31           H  
ATOM   1467 1HB  PRO A  89      17.725  -2.869  10.266  1.00  4.31           H  
ATOM   1468 2HB  PRO A  89      18.323  -4.278   9.384  1.00  4.31           H  
ATOM   1469 1HG  PRO A  89      15.690  -4.037   9.750  1.00  4.31           H  
ATOM   1470 2HG  PRO A  89      16.454  -5.623   9.926  1.00  4.31           H  
ATOM   1471 1HD  PRO A  89      15.618  -3.670  12.124  1.00  4.31           H  
ATOM   1472 2HD  PRO A  89      15.420  -5.451  11.931  1.00  4.31           H  
ATOM   1473  N   ASP A  90      20.551  -3.225  11.660  1.00  5.21           N  
ATOM   1474  CA  ASP A  90      21.384  -2.180  12.211  1.00  5.21           C  
ATOM   1475  C   ASP A  90      21.552  -2.374  13.715  1.00  5.21           C  
ATOM   1476  O   ASP A  90      22.446  -3.101  14.135  1.00  5.21           O  
ATOM   1477  CB  ASP A  90      20.858  -0.776  11.862  1.00  5.21           C  
ATOM   1478  CG  ASP A  90      20.946  -0.490  10.362  1.00  5.21           C  
ATOM   1479  OD1 ASP A  90      21.559  -1.271   9.670  1.00  5.21           O  
ATOM   1480  OD2 ASP A  90      20.399   0.495   9.924  1.00  5.21           O  
ATOM   1481  H   ASP A  90      20.914  -3.850  10.955  1.00  5.21           H  
ATOM   1482  HA  ASP A  90      22.372  -2.262  11.760  1.00  5.21           H  
ATOM   1483 1HB  ASP A  90      19.834  -0.628  12.173  1.00  5.21           H  
ATOM   1484 2HB  ASP A  90      21.461  -0.032  12.383  1.00  5.21           H  
ATOM   1485  N   ARG A  91      20.719  -1.739  14.529  1.00  6.19           N  
ATOM   1486  CA  ARG A  91      20.878  -1.724  15.986  1.00  6.19           C  
ATOM   1487  C   ARG A  91      21.352  -3.047  16.607  1.00  6.19           C  
ATOM   1488  O   ARG A  91      22.227  -3.014  17.479  1.00  6.19           O  
ATOM   1489  CB  ARG A  91      19.546  -1.384  16.635  1.00  6.19           C  
ATOM   1490  CG  ARG A  91      19.577  -1.254  18.154  1.00  6.19           C  
ATOM   1491  CD  ARG A  91      18.232  -0.909  18.698  1.00  6.19           C  
ATOM   1492  NE  ARG A  91      18.237  -0.799  20.153  1.00  6.19           N  
ATOM   1493  CZ  ARG A  91      17.143  -0.568  20.907  1.00  6.19           C  
ATOM   1494  NH1 ARG A  91      15.967  -0.429  20.336  1.00  6.19           N  
ATOM   1495  NH2 ARG A  91      17.251  -0.482  22.222  1.00  6.19           N  
ATOM   1496  H   ARG A  91      19.930  -1.275  14.095  1.00  6.19           H  
ATOM   1497  HA  ARG A  91      21.602  -0.948  16.234  1.00  6.19           H  
ATOM   1498 1HB  ARG A  91      19.170  -0.449  16.226  1.00  6.19           H  
ATOM   1499 2HB  ARG A  91      18.822  -2.165  16.386  1.00  6.19           H  
ATOM   1500 1HG  ARG A  91      19.900  -2.197  18.593  1.00  6.19           H  
ATOM   1501 2HG  ARG A  91      20.275  -0.465  18.436  1.00  6.19           H  
ATOM   1502 1HD  ARG A  91      17.905   0.043  18.285  1.00  6.19           H  
ATOM   1503 2HD  ARG A  91      17.525  -1.691  18.418  1.00  6.19           H  
ATOM   1504  HE  ARG A  91      19.124  -0.897  20.629  1.00  6.19           H  
ATOM   1505 1HH1 ARG A  91      15.882  -0.497  19.331  1.00  6.19           H  
ATOM   1506 2HH1 ARG A  91      15.148  -0.256  20.900  1.00  6.19           H  
ATOM   1507 1HH2 ARG A  91      18.154  -0.588  22.663  1.00  6.19           H  
ATOM   1508 2HH2 ARG A  91      16.431  -0.310  22.785  1.00  6.19           H  
ATOM   1509  N   LYS A  92      20.798  -4.198  16.211  1.00  7.14           N  
ATOM   1510  CA  LYS A  92      21.277  -5.446  16.794  1.00  7.14           C  
ATOM   1511  C   LYS A  92      21.951  -6.311  15.729  1.00  7.14           C  
ATOM   1512  O   LYS A  92      22.989  -6.924  15.978  1.00  7.14           O  
ATOM   1513  CB  LYS A  92      20.152  -6.195  17.481  1.00  7.14           C  
ATOM   1514  CG  LYS A  92      19.548  -5.456  18.668  1.00  7.14           C  
ATOM   1515  CD  LYS A  92      18.479  -6.283  19.368  1.00  7.14           C  
ATOM   1516  CE  LYS A  92      17.879  -5.527  20.550  1.00  7.14           C  
ATOM   1517  NZ  LYS A  92      16.798  -6.306  21.224  1.00  7.14           N  
ATOM   1518  H   LYS A  92      20.057  -4.229  15.510  1.00  7.14           H  
ATOM   1519  HA  LYS A  92      22.029  -5.219  17.547  1.00  7.14           H  
ATOM   1520 1HB  LYS A  92      19.370  -6.401  16.758  1.00  7.14           H  
ATOM   1521 2HB  LYS A  92      20.526  -7.131  17.841  1.00  7.14           H  
ATOM   1522 1HG  LYS A  92      20.336  -5.197  19.377  1.00  7.14           H  
ATOM   1523 2HG  LYS A  92      19.088  -4.538  18.310  1.00  7.14           H  
ATOM   1524 1HD  LYS A  92      17.685  -6.530  18.662  1.00  7.14           H  
ATOM   1525 2HD  LYS A  92      18.914  -7.205  19.730  1.00  7.14           H  
ATOM   1526 1HE  LYS A  92      18.665  -5.317  21.272  1.00  7.14           H  
ATOM   1527 2HE  LYS A  92      17.464  -4.582  20.193  1.00  7.14           H  
ATOM   1528 1HZ  LYS A  92      16.428  -5.771  21.998  1.00  7.14           H  
ATOM   1529 2HZ  LYS A  92      16.058  -6.494  20.561  1.00  7.14           H  
ATOM   1530 3HZ  LYS A  92      17.172  -7.178  21.567  1.00  7.14           H  
ATOM   1531  N   LEU A  93      21.407  -6.319  14.513  1.00  7.94           N  
ATOM   1532  CA  LEU A  93      22.002  -7.116  13.437  1.00  7.94           C  
ATOM   1533  C   LEU A  93      23.461  -6.795  13.158  1.00  7.94           C  
ATOM   1534  O   LEU A  93      24.223  -7.694  12.825  1.00  7.94           O  
ATOM   1535  CB  LEU A  93      21.202  -7.005  12.149  1.00  7.94           C  
ATOM   1536  CG  LEU A  93      21.762  -7.771  10.931  1.00  7.94           C  
ATOM   1537  CD1 LEU A  93      21.970  -9.230  11.280  1.00  7.94           C  
ATOM   1538  CD2 LEU A  93      20.753  -7.640   9.779  1.00  7.94           C  
ATOM   1539  H   LEU A  93      20.535  -5.812  14.349  1.00  7.94           H  
ATOM   1540  HA  LEU A  93      21.954  -8.159  13.740  1.00  7.94           H  
ATOM   1541 1HB  LEU A  93      20.182  -7.331  12.328  1.00  7.94           H  
ATOM   1542 2HB  LEU A  93      21.187  -5.963  11.880  1.00  7.94           H  
ATOM   1543  HG  LEU A  93      22.720  -7.348  10.629  1.00  7.94           H  
ATOM   1544 1HD1 LEU A  93      22.361  -9.763  10.413  1.00  7.94           H  
ATOM   1545 2HD1 LEU A  93      22.681  -9.281  12.076  1.00  7.94           H  
ATOM   1546 3HD1 LEU A  93      21.075  -9.685  11.592  1.00  7.94           H  
ATOM   1547 1HD2 LEU A  93      21.128  -8.175   8.906  1.00  7.94           H  
ATOM   1548 2HD2 LEU A  93      19.792  -8.061  10.075  1.00  7.94           H  
ATOM   1549 3HD2 LEU A  93      20.619  -6.588   9.531  1.00  7.94           H  
ATOM   1550  N   LYS A  94      23.885  -5.533  13.302  1.00  8.47           N  
ATOM   1551  CA  LYS A  94      25.280  -5.176  13.027  1.00  8.47           C  
ATOM   1552  C   LYS A  94      26.265  -5.945  13.914  1.00  8.47           C  
ATOM   1553  O   LYS A  94      27.449  -6.040  13.593  1.00  8.47           O  
ATOM   1554  CB  LYS A  94      25.516  -3.680  13.253  1.00  8.47           C  
ATOM   1555  CG  LYS A  94      25.473  -3.242  14.735  1.00  8.47           C  
ATOM   1556  CD  LYS A  94      25.613  -1.735  14.879  1.00  8.47           C  
ATOM   1557  CE  LYS A  94      25.596  -1.327  16.342  1.00  8.47           C  
ATOM   1558  NZ  LYS A  94      25.713   0.150  16.516  1.00  8.47           N  
ATOM   1559  H   LYS A  94      23.248  -4.792  13.597  1.00  8.47           H  
ATOM   1560  HA  LYS A  94      25.500  -5.422  11.988  1.00  8.47           H  
ATOM   1561 1HB  LYS A  94      26.489  -3.400  12.848  1.00  8.47           H  
ATOM   1562 2HB  LYS A  94      24.758  -3.108  12.717  1.00  8.47           H  
ATOM   1563 1HG  LYS A  94      24.553  -3.576  15.213  1.00  8.47           H  
ATOM   1564 2HG  LYS A  94      26.306  -3.702  15.261  1.00  8.47           H  
ATOM   1565 1HD  LYS A  94      26.543  -1.405  14.420  1.00  8.47           H  
ATOM   1566 2HD  LYS A  94      24.777  -1.252  14.369  1.00  8.47           H  
ATOM   1567 1HE  LYS A  94      24.658  -1.666  16.789  1.00  8.47           H  
ATOM   1568 2HE  LYS A  94      26.426  -1.812  16.856  1.00  8.47           H  
ATOM   1569 1HZ  LYS A  94      25.692   0.373  17.501  1.00  8.47           H  
ATOM   1570 2HZ  LYS A  94      26.583   0.473  16.114  1.00  8.47           H  
ATOM   1571 3HZ  LYS A  94      24.939   0.601  16.051  1.00  8.47           H  
ATOM   1572  N   ARG A  95      25.787  -6.467  15.050  1.00  8.63           N  
ATOM   1573  CA  ARG A  95      26.610  -7.206  15.992  1.00  8.63           C  
ATOM   1574  C   ARG A  95      27.019  -8.542  15.383  1.00  8.63           C  
ATOM   1575  O   ARG A  95      28.065  -9.106  15.711  1.00  8.63           O  
ATOM   1576  CB  ARG A  95      25.800  -7.489  17.248  1.00  8.63           C  
ATOM   1577  CG  ARG A  95      25.423  -6.257  18.054  1.00  8.63           C  
ATOM   1578  CD  ARG A  95      24.520  -6.597  19.188  1.00  8.63           C  
ATOM   1579  NE  ARG A  95      24.063  -5.409  19.897  1.00  8.63           N  
ATOM   1580  CZ  ARG A  95      23.209  -5.417  20.938  1.00  8.63           C  
ATOM   1581  NH1 ARG A  95      22.746  -6.554  21.399  1.00  8.63           N  
ATOM   1582  NH2 ARG A  95      22.839  -4.278  21.495  1.00  8.63           N  
ATOM   1583  H   ARG A  95      24.795  -6.380  15.267  1.00  8.63           H  
ATOM   1584  HA  ARG A  95      27.497  -6.622  16.228  1.00  8.63           H  
ATOM   1585 1HB  ARG A  95      24.896  -8.026  16.992  1.00  8.63           H  
ATOM   1586 2HB  ARG A  95      26.377  -8.138  17.903  1.00  8.63           H  
ATOM   1587 1HG  ARG A  95      26.322  -5.790  18.453  1.00  8.63           H  
ATOM   1588 2HG  ARG A  95      24.899  -5.547  17.404  1.00  8.63           H  
ATOM   1589 1HD  ARG A  95      23.641  -7.113  18.794  1.00  8.63           H  
ATOM   1590 2HD  ARG A  95      25.038  -7.244  19.894  1.00  8.63           H  
ATOM   1591  HE  ARG A  95      24.391  -4.510  19.568  1.00  8.63           H  
ATOM   1592 1HH1 ARG A  95      23.042  -7.423  20.972  1.00  8.63           H  
ATOM   1593 2HH1 ARG A  95      22.108  -6.563  22.181  1.00  8.63           H  
ATOM   1594 1HH2 ARG A  95      23.199  -3.402  21.138  1.00  8.63           H  
ATOM   1595 2HH2 ARG A  95      22.201  -4.282  22.275  1.00  8.63           H  
ATOM   1596  N   VAL A  96      26.122  -9.072  14.556  1.00  8.42           N  
ATOM   1597  CA  VAL A  96      26.234 -10.366  13.919  1.00  8.42           C  
ATOM   1598  C   VAL A  96      25.846 -10.253  12.437  1.00  8.42           C  
ATOM   1599  O   VAL A  96      24.928 -10.931  11.989  1.00  8.42           O  
ATOM   1600  CB  VAL A  96      25.248 -11.296  14.621  1.00  8.42           C  
ATOM   1601  CG1 VAL A  96      25.694 -11.657  16.015  1.00  8.42           C  
ATOM   1602  CG2 VAL A  96      23.943 -10.564  14.687  1.00  8.42           C  
ATOM   1603  H   VAL A  96      25.316  -8.511  14.295  1.00  8.42           H  
ATOM   1604  HA  VAL A  96      27.247 -10.742  14.030  1.00  8.42           H  
ATOM   1605  HB  VAL A  96      25.153 -12.211  14.062  1.00  8.42           H  
ATOM   1606 1HG1 VAL A  96      24.950 -12.316  16.474  1.00  8.42           H  
ATOM   1607 2HG1 VAL A  96      26.653 -12.176  15.965  1.00  8.42           H  
ATOM   1608 3HG1 VAL A  96      25.796 -10.763  16.618  1.00  8.42           H  
ATOM   1609 1HG2 VAL A  96      23.200 -11.180  15.175  1.00  8.42           H  
ATOM   1610 2HG2 VAL A  96      24.064  -9.637  15.243  1.00  8.42           H  
ATOM   1611 3HG2 VAL A  96      23.630 -10.336  13.693  1.00  8.42           H  
ATOM   1612  N   PRO A  97      26.576  -9.497  11.625  1.00  7.89           N  
ATOM   1613  CA  PRO A  97      26.153  -9.045  10.306  1.00  7.89           C  
ATOM   1614  C   PRO A  97      25.952 -10.147   9.260  1.00  7.89           C  
ATOM   1615  O   PRO A  97      25.299  -9.927   8.239  1.00  7.89           O  
ATOM   1616  CB  PRO A  97      27.315  -8.129   9.903  1.00  7.89           C  
ATOM   1617  CG  PRO A  97      28.511  -8.646  10.688  1.00  7.89           C  
ATOM   1618  CD  PRO A  97      27.942  -9.121  11.999  1.00  7.89           C  
ATOM   1619  HA  PRO A  97      25.228  -8.461  10.423  1.00  7.89           H  
ATOM   1620 1HB  PRO A  97      27.465  -8.169   8.815  1.00  7.89           H  
ATOM   1621 2HB  PRO A  97      27.067  -7.085  10.157  1.00  7.89           H  
ATOM   1622 1HG  PRO A  97      29.012  -9.450  10.128  1.00  7.89           H  
ATOM   1623 2HG  PRO A  97      29.252  -7.842  10.822  1.00  7.89           H  
ATOM   1624 1HD  PRO A  97      28.513  -9.983  12.355  1.00  7.89           H  
ATOM   1625 2HD  PRO A  97      27.944  -8.300  12.710  1.00  7.89           H  
ATOM   1626  N   ASN A  98      26.536 -11.318   9.492  1.00  7.12           N  
ATOM   1627  CA  ASN A  98      26.480 -12.420   8.534  1.00  7.12           C  
ATOM   1628  C   ASN A  98      25.491 -13.556   8.825  1.00  7.12           C  
ATOM   1629  O   ASN A  98      25.588 -14.616   8.209  1.00  7.12           O  
ATOM   1630  CB  ASN A  98      27.875 -12.991   8.399  1.00  7.12           C  
ATOM   1631  CG  ASN A  98      28.377 -13.591   9.703  1.00  7.12           C  
ATOM   1632  OD1 ASN A  98      27.860 -13.287  10.789  1.00  7.12           O  
ATOM   1633  ND2 ASN A  98      29.380 -14.431   9.610  1.00  7.12           N  
ATOM   1634  H   ASN A  98      27.043 -11.453  10.350  1.00  7.12           H  
ATOM   1635  HA  ASN A  98      26.192 -11.999   7.572  1.00  7.12           H  
ATOM   1636 1HB  ASN A  98      27.881 -13.763   7.628  1.00  7.12           H  
ATOM   1637 2HB  ASN A  98      28.560 -12.204   8.084  1.00  7.12           H  
ATOM   1638 1HD2 ASN A  98      29.756 -14.855  10.435  1.00  7.12           H  
ATOM   1639 2HD2 ASN A  98      29.770 -14.646   8.715  1.00  7.12           H  
ATOM   1640  N   ILE A  99      24.515 -13.341   9.701  1.00  6.24           N  
ATOM   1641  CA  ILE A  99      23.586 -14.438  10.021  1.00  6.24           C  
ATOM   1642  C   ILE A  99      22.276 -14.524   9.204  1.00  6.24           C  
ATOM   1643  O   ILE A  99      21.671 -15.589   9.160  1.00  6.24           O  
ATOM   1644  CB  ILE A  99      23.258 -14.349  11.510  1.00  6.24           C  
ATOM   1645  CG1 ILE A  99      22.530 -13.054  11.770  1.00  6.24           C  
ATOM   1646  CG2 ILE A  99      24.530 -14.411  12.331  1.00  6.24           C  
ATOM   1647  CD1 ILE A  99      22.041 -12.894  13.150  1.00  6.24           C  
ATOM   1648  H   ILE A  99      24.484 -12.454  10.213  1.00  6.24           H  
ATOM   1649  HA  ILE A  99      24.123 -15.371   9.862  1.00  6.24           H  
ATOM   1650  HB  ILE A  99      22.616 -15.169  11.788  1.00  6.24           H  
ATOM   1651 1HG1 ILE A  99      23.172 -12.264  11.536  1.00  6.24           H  
ATOM   1652 2HG1 ILE A  99      21.702 -12.992  11.119  1.00  6.24           H  
ATOM   1653 1HG2 ILE A  99      24.277 -14.347  13.392  1.00  6.24           H  
ATOM   1654 2HG2 ILE A  99      25.044 -15.348  12.137  1.00  6.24           H  
ATOM   1655 3HG2 ILE A  99      25.180 -13.578  12.055  1.00  6.24           H  
ATOM   1656 1HD1 ILE A  99      21.539 -11.932  13.257  1.00  6.24           H  
ATOM   1657 2HD1 ILE A  99      21.363 -13.668  13.379  1.00  6.24           H  
ATOM   1658 3HD1 ILE A  99      22.873 -12.950  13.822  1.00  6.24           H  
ATOM   1659  N   THR A 100      21.915 -13.405   8.556  1.00  5.39           N  
ATOM   1660  CA  THR A 100      20.735 -13.076   7.710  1.00  5.39           C  
ATOM   1661  C   THR A 100      19.449 -13.954   7.743  1.00  5.39           C  
ATOM   1662  O   THR A 100      19.384 -15.041   8.309  1.00  5.39           O  
ATOM   1663  CB  THR A 100      21.181 -12.963   6.237  1.00  5.39           C  
ATOM   1664  OG1 THR A 100      20.104 -12.409   5.452  1.00  5.39           O  
ATOM   1665  CG2 THR A 100      21.545 -14.347   5.688  1.00  5.39           C  
ATOM   1666  H   THR A 100      22.567 -12.645   8.686  1.00  5.39           H  
ATOM   1667  HA  THR A 100      20.422 -12.077   8.016  1.00  5.39           H  
ATOM   1668  HB  THR A 100      22.049 -12.305   6.169  1.00  5.39           H  
ATOM   1669  HG1 THR A 100      20.434 -12.195   4.570  1.00  5.39           H  
ATOM   1670 1HG2 THR A 100      21.854 -14.257   4.647  1.00  5.39           H  
ATOM   1671 2HG2 THR A 100      22.362 -14.771   6.270  1.00  5.39           H  
ATOM   1672 3HG2 THR A 100      20.686 -15.000   5.753  1.00  5.39           H  
ATOM   1673  N   THR A 101      18.435 -13.477   7.023  1.00  4.71           N  
ATOM   1674  CA  THR A 101      17.127 -14.122   6.953  1.00  4.71           C  
ATOM   1675  C   THR A 101      17.176 -15.532   6.383  1.00  4.71           C  
ATOM   1676  O   THR A 101      16.542 -16.434   6.925  1.00  4.71           O  
ATOM   1677  CB  THR A 101      16.141 -13.286   6.120  1.00  4.71           C  
ATOM   1678  OG1 THR A 101      15.916 -12.015   6.757  1.00  4.71           O  
ATOM   1679  CG2 THR A 101      14.833 -14.035   5.955  1.00  4.71           C  
ATOM   1680  H   THR A 101      18.604 -12.623   6.513  1.00  4.71           H  
ATOM   1681  HA  THR A 101      16.736 -14.190   7.969  1.00  4.71           H  
ATOM   1682  HB  THR A 101      16.569 -13.108   5.133  1.00  4.71           H  
ATOM   1683  HG1 THR A 101      16.745 -11.524   6.783  1.00  4.71           H  
ATOM   1684 1HG2 THR A 101      14.151 -13.444   5.353  1.00  4.71           H  
ATOM   1685 2HG2 THR A 101      15.029 -14.980   5.454  1.00  4.71           H  
ATOM   1686 3HG2 THR A 101      14.395 -14.228   6.930  1.00  4.71           H  
ATOM   1687  N   GLU A 102      17.922 -15.730   5.298  1.00  4.21           N  
ATOM   1688  CA  GLU A 102      18.015 -17.052   4.679  1.00  4.21           C  
ATOM   1689  C   GLU A 102      18.513 -18.093   5.675  1.00  4.21           C  
ATOM   1690  O   GLU A 102      18.001 -19.220   5.749  1.00  4.21           O  
ATOM   1691  CB  GLU A 102      18.985 -17.018   3.499  1.00  4.21           C  
ATOM   1692  CG  GLU A 102      19.129 -18.339   2.773  1.00  4.21           C  
ATOM   1693  CD  GLU A 102      20.054 -18.273   1.579  1.00  4.21           C  
ATOM   1694  OE1 GLU A 102      20.593 -17.222   1.316  1.00  4.21           O  
ATOM   1695  OE2 GLU A 102      20.227 -19.281   0.937  1.00  4.21           O  
ATOM   1696  H   GLU A 102      18.427 -14.949   4.904  1.00  4.21           H  
ATOM   1697  HA  GLU A 102      17.025 -17.348   4.333  1.00  4.21           H  
ATOM   1698 1HB  GLU A 102      18.685 -16.259   2.789  1.00  4.21           H  
ATOM   1699 2HB  GLU A 102      19.975 -16.741   3.862  1.00  4.21           H  
ATOM   1700 1HG  GLU A 102      19.525 -19.073   3.477  1.00  4.21           H  
ATOM   1701 2HG  GLU A 102      18.152 -18.680   2.464  1.00  4.21           H  
ATOM   1702  N   GLY A 103      19.516 -17.697   6.458  1.00  3.86           N  
ATOM   1703  CA  GLY A 103      20.125 -18.557   7.448  1.00  3.86           C  
ATOM   1704  C   GLY A 103      19.066 -19.008   8.424  1.00  3.86           C  
ATOM   1705  O   GLY A 103      18.934 -20.207   8.728  1.00  3.86           O  
ATOM   1706  H   GLY A 103      19.863 -16.754   6.366  1.00  3.86           H  
ATOM   1707 1HA  GLY A 103      20.588 -19.416   6.964  1.00  3.86           H  
ATOM   1708 2HA  GLY A 103      20.905 -18.004   7.977  1.00  3.86           H  
ATOM   1709  N   PHE A 104      18.299 -18.045   8.914  1.00  3.58           N  
ATOM   1710  CA  PHE A 104      17.285 -18.373   9.885  1.00  3.58           C  
ATOM   1711  C   PHE A 104      16.033 -19.044   9.366  1.00  3.58           C  
ATOM   1712  O   PHE A 104      15.444 -19.842  10.083  1.00  3.58           O  
ATOM   1713  CB  PHE A 104      16.918 -17.179  10.667  1.00  3.58           C  
ATOM   1714  CG  PHE A 104      17.972 -16.859  11.512  1.00  3.58           C  
ATOM   1715  CD1 PHE A 104      18.690 -15.797  11.248  1.00  3.58           C  
ATOM   1716  CD2 PHE A 104      18.304 -17.673  12.568  1.00  3.58           C  
ATOM   1717  CE1 PHE A 104      19.741 -15.495  11.980  1.00  3.58           C  
ATOM   1718  CE2 PHE A 104      19.380 -17.370  13.331  1.00  3.58           C  
ATOM   1719  CZ  PHE A 104      20.107 -16.273  13.026  1.00  3.58           C  
ATOM   1720  H   PHE A 104      18.462 -17.074   8.627  1.00  3.58           H  
ATOM   1721  HA  PHE A 104      17.745 -19.053  10.589  1.00  3.58           H  
ATOM   1722 1HB  PHE A 104      16.690 -16.334  10.017  1.00  3.58           H  
ATOM   1723 2HB  PHE A 104      16.081 -17.439  11.244  1.00  3.58           H  
ATOM   1724  HD1 PHE A 104      18.408 -15.183  10.408  1.00  3.58           H  
ATOM   1725  HD2 PHE A 104      17.707 -18.560  12.778  1.00  3.58           H  
ATOM   1726  HE1 PHE A 104      20.298 -14.638  11.719  1.00  3.58           H  
ATOM   1727  HE2 PHE A 104      19.663 -17.996  14.163  1.00  3.58           H  
ATOM   1728  HZ  PHE A 104      20.969 -16.024  13.605  1.00  3.58           H  
ATOM   1729  N   LEU A 105      15.611 -18.789   8.138  1.00  3.34           N  
ATOM   1730  CA  LEU A 105      14.426 -19.513   7.695  1.00  3.34           C  
ATOM   1731  C   LEU A 105      14.759 -21.000   7.654  1.00  3.34           C  
ATOM   1732  O   LEU A 105      13.968 -21.857   8.079  1.00  3.34           O  
ATOM   1733  CB  LEU A 105      13.974 -19.038   6.316  1.00  3.34           C  
ATOM   1734  CG  LEU A 105      13.382 -17.641   6.260  1.00  3.34           C  
ATOM   1735  CD1 LEU A 105      13.151 -17.247   4.797  1.00  3.34           C  
ATOM   1736  CD2 LEU A 105      12.092 -17.630   7.045  1.00  3.34           C  
ATOM   1737  H   LEU A 105      16.080 -18.104   7.548  1.00  3.34           H  
ATOM   1738  HA  LEU A 105      13.622 -19.352   8.412  1.00  3.34           H  
ATOM   1739 1HB  LEU A 105      14.844 -19.046   5.653  1.00  3.34           H  
ATOM   1740 2HB  LEU A 105      13.237 -19.737   5.929  1.00  3.34           H  
ATOM   1741  HG  LEU A 105      14.076 -16.930   6.697  1.00  3.34           H  
ATOM   1742 1HD1 LEU A 105      12.728 -16.240   4.743  1.00  3.34           H  
ATOM   1743 2HD1 LEU A 105      14.098 -17.271   4.273  1.00  3.34           H  
ATOM   1744 3HD1 LEU A 105      12.464 -17.951   4.341  1.00  3.34           H  
ATOM   1745 1HD2 LEU A 105      11.674 -16.659   6.999  1.00  3.34           H  
ATOM   1746 2HD2 LEU A 105      11.392 -18.345   6.609  1.00  3.34           H  
ATOM   1747 3HD2 LEU A 105      12.296 -17.901   8.080  1.00  3.34           H  
ATOM   1748  N   GLY A 106      15.974 -21.305   7.185  1.00  3.13           N  
ATOM   1749  CA  GLY A 106      16.451 -22.675   7.138  1.00  3.13           C  
ATOM   1750  C   GLY A 106      16.560 -23.251   8.549  1.00  3.13           C  
ATOM   1751  O   GLY A 106      16.024 -24.331   8.843  1.00  3.13           O  
ATOM   1752  H   GLY A 106      16.592 -20.563   6.839  1.00  3.13           H  
ATOM   1753 1HA  GLY A 106      15.769 -23.280   6.540  1.00  3.13           H  
ATOM   1754 2HA  GLY A 106      17.426 -22.700   6.651  1.00  3.13           H  
ATOM   1755  N   SER A 107      17.259 -22.518   9.427  1.00  2.94           N  
ATOM   1756  CA  SER A 107      17.501 -22.977  10.782  1.00  2.94           C  
ATOM   1757  C   SER A 107      16.206 -23.157  11.566  1.00  2.94           C  
ATOM   1758  O   SER A 107      16.033 -24.182  12.219  1.00  2.94           O  
ATOM   1759  CB  SER A 107      18.382 -21.979  11.499  1.00  2.94           C  
ATOM   1760  OG  SER A 107      19.640 -21.872  10.876  1.00  2.94           O  
ATOM   1761  H   SER A 107      17.673 -21.632   9.134  1.00  2.94           H  
ATOM   1762  HA  SER A 107      18.012 -23.937  10.734  1.00  2.94           H  
ATOM   1763 1HB  SER A 107      17.895 -21.023  11.528  1.00  2.94           H  
ATOM   1764 2HB  SER A 107      18.515 -22.299  12.519  1.00  2.94           H  
ATOM   1765  HG  SER A 107      19.466 -21.442  10.000  1.00  2.94           H  
ATOM   1766  N   LEU A 108      15.266 -22.209  11.474  1.00  2.76           N  
ATOM   1767  CA  LEU A 108      14.008 -22.350  12.197  1.00  2.76           C  
ATOM   1768  C   LEU A 108      13.203 -23.526  11.713  1.00  2.76           C  
ATOM   1769  O   LEU A 108      12.587 -24.229  12.518  1.00  2.76           O  
ATOM   1770  CB  LEU A 108      13.102 -21.135  12.080  1.00  2.76           C  
ATOM   1771  CG  LEU A 108      13.451 -19.862  12.798  1.00  2.76           C  
ATOM   1772  CD1 LEU A 108      12.380 -18.881  12.435  1.00  2.76           C  
ATOM   1773  CD2 LEU A 108      13.515 -20.091  14.301  1.00  2.76           C  
ATOM   1774  H   LEU A 108      15.428 -21.382  10.918  1.00  2.76           H  
ATOM   1775  HA  LEU A 108      14.237 -22.498  13.248  1.00  2.76           H  
ATOM   1776 1HB  LEU A 108      13.093 -20.872  11.024  1.00  2.76           H  
ATOM   1777 2HB  LEU A 108      12.116 -21.419  12.338  1.00  2.76           H  
ATOM   1778  HG  LEU A 108      14.411 -19.477  12.450  1.00  2.76           H  
ATOM   1779 1HD1 LEU A 108      12.546 -17.947  12.922  1.00  2.76           H  
ATOM   1780 2HD1 LEU A 108      12.374 -18.748  11.354  1.00  2.76           H  
ATOM   1781 3HD1 LEU A 108      11.421 -19.262  12.754  1.00  2.76           H  
ATOM   1782 1HD2 LEU A 108      13.742 -19.149  14.804  1.00  2.76           H  
ATOM   1783 2HD2 LEU A 108      12.564 -20.460  14.644  1.00  2.76           H  
ATOM   1784 3HD2 LEU A 108      14.290 -20.821  14.527  1.00  2.76           H  
ATOM   1785  N   SER A 109      13.212 -23.780  10.406  1.00  2.61           N  
ATOM   1786  CA  SER A 109      12.465 -24.913   9.911  1.00  2.61           C  
ATOM   1787  C   SER A 109      13.056 -26.188  10.509  1.00  2.61           C  
ATOM   1788  O   SER A 109      12.318 -27.062  10.982  1.00  2.61           O  
ATOM   1789  CB  SER A 109      12.529 -24.948   8.398  1.00  2.61           C  
ATOM   1790  OG  SER A 109      11.896 -23.821   7.848  1.00  2.61           O  
ATOM   1791  H   SER A 109      13.707 -23.176   9.742  1.00  2.61           H  
ATOM   1792  HA  SER A 109      11.426 -24.820  10.229  1.00  2.61           H  
ATOM   1793 1HB  SER A 109      13.571 -24.975   8.075  1.00  2.61           H  
ATOM   1794 2HB  SER A 109      12.050 -25.854   8.034  1.00  2.61           H  
ATOM   1795  HG  SER A 109      12.523 -23.070   7.995  1.00  2.61           H  
ATOM   1796  N   SER A 110      14.394 -26.262  10.554  1.00  2.48           N  
ATOM   1797  CA  SER A 110      15.061 -27.423  11.122  1.00  2.48           C  
ATOM   1798  C   SER A 110      14.774 -27.537  12.617  1.00  2.48           C  
ATOM   1799  O   SER A 110      14.508 -28.625  13.123  1.00  2.48           O  
ATOM   1800  CB  SER A 110      16.558 -27.335  10.899  1.00  2.48           C  
ATOM   1801  OG  SER A 110      16.871 -27.394   9.532  1.00  2.48           O  
ATOM   1802  H   SER A 110      14.955 -25.509  10.149  1.00  2.48           H  
ATOM   1803  HA  SER A 110      14.681 -28.314  10.625  1.00  2.48           H  
ATOM   1804 1HB  SER A 110      16.937 -26.407  11.322  1.00  2.48           H  
ATOM   1805 2HB  SER A 110      17.045 -28.155  11.423  1.00  2.48           H  
ATOM   1806  HG  SER A 110      16.551 -26.555   9.156  1.00  2.48           H  
ATOM   1807  N   PHE A 111      14.797 -26.416  13.329  1.00  2.37           N  
ATOM   1808  CA  PHE A 111      14.546 -26.442  14.759  1.00  2.37           C  
ATOM   1809  C   PHE A 111      13.146 -26.894  15.087  1.00  2.37           C  
ATOM   1810  O   PHE A 111      12.949 -27.646  16.040  1.00  2.37           O  
ATOM   1811  CB  PHE A 111      14.833 -25.098  15.375  1.00  2.37           C  
ATOM   1812  CG  PHE A 111      16.296 -24.898  15.563  1.00  2.37           C  
ATOM   1813  CD1 PHE A 111      16.934 -23.815  15.037  1.00  2.37           C  
ATOM   1814  CD2 PHE A 111      17.047 -25.849  16.248  1.00  2.37           C  
ATOM   1815  CE1 PHE A 111      18.284 -23.665  15.178  1.00  2.37           C  
ATOM   1816  CE2 PHE A 111      18.407 -25.703  16.400  1.00  2.37           C  
ATOM   1817  CZ  PHE A 111      19.032 -24.601  15.858  1.00  2.37           C  
ATOM   1818  H   PHE A 111      15.029 -25.539  12.874  1.00  2.37           H  
ATOM   1819  HA  PHE A 111      15.237 -27.158  15.204  1.00  2.37           H  
ATOM   1820 1HB  PHE A 111      14.461 -24.319  14.722  1.00  2.37           H  
ATOM   1821 2HB  PHE A 111      14.328 -25.006  16.292  1.00  2.37           H  
ATOM   1822  HD1 PHE A 111      16.360 -23.070  14.493  1.00  2.37           H  
ATOM   1823  HD2 PHE A 111      16.544 -26.722  16.666  1.00  2.37           H  
ATOM   1824  HE1 PHE A 111      18.756 -22.805  14.748  1.00  2.37           H  
ATOM   1825  HE2 PHE A 111      18.982 -26.453  16.945  1.00  2.37           H  
ATOM   1826  HZ  PHE A 111      20.107 -24.470  15.971  1.00  2.37           H  
ATOM   1827  N   SER A 112      12.172 -26.459  14.298  1.00  2.29           N  
ATOM   1828  CA  SER A 112      10.808 -26.905  14.483  1.00  2.29           C  
ATOM   1829  C   SER A 112      10.753 -28.413  14.260  1.00  2.29           C  
ATOM   1830  O   SER A 112      10.075 -29.153  14.989  1.00  2.29           O  
ATOM   1831  CB  SER A 112       9.882 -26.200  13.529  1.00  2.29           C  
ATOM   1832  OG  SER A 112       8.573 -26.645  13.697  1.00  2.29           O  
ATOM   1833  H   SER A 112      12.385 -25.803  13.546  1.00  2.29           H  
ATOM   1834  HA  SER A 112      10.501 -26.682  15.504  1.00  2.29           H  
ATOM   1835 1HB  SER A 112       9.932 -25.130  13.709  1.00  2.29           H  
ATOM   1836 2HB  SER A 112      10.207 -26.373  12.501  1.00  2.29           H  
ATOM   1837  HG  SER A 112       8.023 -25.991  13.247  1.00  2.29           H  
ATOM   1838  N   ALA A 113      11.435 -28.892  13.209  1.00  2.23           N  
ATOM   1839  CA  ALA A 113      11.447 -30.321  12.915  1.00  2.23           C  
ATOM   1840  C   ALA A 113      12.006 -31.106  14.093  1.00  2.23           C  
ATOM   1841  O   ALA A 113      11.439 -32.136  14.491  1.00  2.23           O  
ATOM   1842  CB  ALA A 113      12.271 -30.584  11.673  1.00  2.23           C  
ATOM   1843  H   ALA A 113      11.952 -28.252  12.601  1.00  2.23           H  
ATOM   1844  HA  ALA A 113      10.438 -30.655  12.735  1.00  2.23           H  
ATOM   1845 1HB  ALA A 113      12.285 -31.632  11.442  1.00  2.23           H  
ATOM   1846 2HB  ALA A 113      11.855 -30.029  10.829  1.00  2.23           H  
ATOM   1847 3HB  ALA A 113      13.274 -30.256  11.854  1.00  2.23           H  
ATOM   1848  N   GLU A 114      13.069 -30.585  14.701  1.00  2.19           N  
ATOM   1849  CA  GLU A 114      13.644 -31.295  15.812  1.00  2.19           C  
ATOM   1850  C   GLU A 114      12.766 -31.164  17.048  1.00  2.19           C  
ATOM   1851  O   GLU A 114      12.518 -32.152  17.714  1.00  2.19           O  
ATOM   1852  CB  GLU A 114      15.060 -30.793  16.116  1.00  2.19           C  
ATOM   1853  CG  GLU A 114      16.129 -31.068  15.014  1.00  2.19           C  
ATOM   1854  CD  GLU A 114      16.361 -32.543  14.685  1.00  2.19           C  
ATOM   1855  OE1 GLU A 114      16.540 -33.327  15.602  1.00  2.19           O  
ATOM   1856  OE2 GLU A 114      16.380 -32.890  13.503  1.00  2.19           O  
ATOM   1857  H   GLU A 114      13.500 -29.732  14.344  1.00  2.19           H  
ATOM   1858  HA  GLU A 114      13.705 -32.349  15.551  1.00  2.19           H  
ATOM   1859 1HB  GLU A 114      15.026 -29.713  16.286  1.00  2.19           H  
ATOM   1860 2HB  GLU A 114      15.415 -31.255  17.037  1.00  2.19           H  
ATOM   1861 1HG  GLU A 114      15.831 -30.552  14.106  1.00  2.19           H  
ATOM   1862 2HG  GLU A 114      17.069 -30.628  15.349  1.00  2.19           H  
ATOM   1863  N   ALA A 115      12.181 -29.996  17.310  1.00  2.18           N  
ATOM   1864  CA  ALA A 115      11.378 -29.842  18.521  1.00  2.18           C  
ATOM   1865  C   ALA A 115      10.244 -30.866  18.536  1.00  2.18           C  
ATOM   1866  O   ALA A 115       9.947 -31.464  19.577  1.00  2.18           O  
ATOM   1867  CB  ALA A 115      10.850 -28.426  18.611  1.00  2.18           C  
ATOM   1868  H   ALA A 115      12.359 -29.194  16.717  1.00  2.18           H  
ATOM   1869  HA  ALA A 115      12.015 -30.039  19.377  1.00  2.18           H  
ATOM   1870 1HB  ALA A 115      10.261 -28.299  19.522  1.00  2.18           H  
ATOM   1871 2HB  ALA A 115      11.686 -27.727  18.617  1.00  2.18           H  
ATOM   1872 3HB  ALA A 115      10.242 -28.235  17.748  1.00  2.18           H  
ATOM   1873  N   LYS A 116       9.651 -31.127  17.372  1.00  2.19           N  
ATOM   1874  CA  LYS A 116       8.634 -32.163  17.269  1.00  2.19           C  
ATOM   1875  C   LYS A 116       9.209 -33.537  17.575  1.00  2.19           C  
ATOM   1876  O   LYS A 116       8.663 -34.265  18.408  1.00  2.19           O  
ATOM   1877  CB  LYS A 116       7.979 -32.170  15.906  1.00  2.19           C  
ATOM   1878  CG  LYS A 116       7.148 -30.990  15.611  1.00  2.19           C  
ATOM   1879  CD  LYS A 116       6.537 -31.163  14.323  1.00  2.19           C  
ATOM   1880  CE  LYS A 116       7.578 -31.052  13.328  1.00  2.19           C  
ATOM   1881  NZ  LYS A 116       8.036 -29.688  13.291  1.00  2.19           N  
ATOM   1882  H   LYS A 116       9.910 -30.586  16.541  1.00  2.19           H  
ATOM   1883  HA  LYS A 116       7.863 -31.954  18.010  1.00  2.19           H  
ATOM   1884 1HB  LYS A 116       8.763 -32.218  15.146  1.00  2.19           H  
ATOM   1885 2HB  LYS A 116       7.367 -33.044  15.786  1.00  2.19           H  
ATOM   1886 1HG  LYS A 116       6.382 -30.865  16.372  1.00  2.19           H  
ATOM   1887 2HG  LYS A 116       7.777 -30.107  15.579  1.00  2.19           H  
ATOM   1888 1HD  LYS A 116       6.109 -32.136  14.271  1.00  2.19           H  
ATOM   1889 2HD  LYS A 116       5.769 -30.410  14.147  1.00  2.19           H  
ATOM   1890 1HE  LYS A 116       8.412 -31.697  13.594  1.00  2.19           H  
ATOM   1891 2HE  LYS A 116       7.215 -31.344  12.364  1.00  2.19           H  
ATOM   1892 1HZ  LYS A 116       8.772 -29.583  12.615  1.00  2.19           H  
ATOM   1893 2HZ  LYS A 116       7.271 -29.077  13.041  1.00  2.19           H  
ATOM   1894 3HZ  LYS A 116       8.409 -29.427  14.224  1.00  2.19           H  
ATOM   1895  N   ALA A 117      10.289 -33.915  16.893  1.00  2.21           N  
ATOM   1896  CA  ALA A 117      10.872 -35.230  17.117  1.00  2.21           C  
ATOM   1897  C   ALA A 117      11.306 -35.425  18.573  1.00  2.21           C  
ATOM   1898  O   ALA A 117      11.128 -36.504  19.142  1.00  2.21           O  
ATOM   1899  CB  ALA A 117      12.063 -35.413  16.199  1.00  2.21           C  
ATOM   1900  H   ALA A 117      10.720 -33.281  16.213  1.00  2.21           H  
ATOM   1901  HA  ALA A 117      10.120 -35.980  16.891  1.00  2.21           H  
ATOM   1902 1HB  ALA A 117      12.486 -36.404  16.343  1.00  2.21           H  
ATOM   1903 2HB  ALA A 117      11.745 -35.297  15.162  1.00  2.21           H  
ATOM   1904 3HB  ALA A 117      12.818 -34.654  16.433  1.00  2.21           H  
ATOM   1905  N   LEU A 118      11.846 -34.374  19.182  1.00  2.22           N  
ATOM   1906  CA  LEU A 118      12.342 -34.445  20.545  1.00  2.22           C  
ATOM   1907  C   LEU A 118      11.173 -34.646  21.504  1.00  2.22           C  
ATOM   1908  O   LEU A 118      11.255 -35.432  22.457  1.00  2.22           O  
ATOM   1909  CB  LEU A 118      13.095 -33.164  20.864  1.00  2.22           C  
ATOM   1910  CG  LEU A 118      14.400 -32.926  20.007  1.00  2.22           C  
ATOM   1911  CD1 LEU A 118      14.980 -31.559  20.363  1.00  2.22           C  
ATOM   1912  CD2 LEU A 118      15.378 -34.050  20.115  1.00  2.22           C  
ATOM   1913  H   LEU A 118      11.949 -33.510  18.666  1.00  2.22           H  
ATOM   1914  HA  LEU A 118      13.015 -35.288  20.630  1.00  2.22           H  
ATOM   1915 1HB  LEU A 118      12.428 -32.330  20.651  1.00  2.22           H  
ATOM   1916 2HB  LEU A 118      13.323 -33.148  21.897  1.00  2.22           H  
ATOM   1917  HG  LEU A 118      14.137 -32.904  19.005  1.00  2.22           H  
ATOM   1918 1HD1 LEU A 118      15.832 -31.372  19.728  1.00  2.22           H  
ATOM   1919 2HD1 LEU A 118      14.228 -30.792  20.193  1.00  2.22           H  
ATOM   1920 3HD1 LEU A 118      15.292 -31.533  21.397  1.00  2.22           H  
ATOM   1921 1HD2 LEU A 118      16.195 -33.846  19.462  1.00  2.22           H  
ATOM   1922 2HD2 LEU A 118      15.746 -34.161  21.065  1.00  2.22           H  
ATOM   1923 3HD2 LEU A 118      14.893 -34.972  19.805  1.00  2.22           H  
ATOM   1924  N   SER A 119      10.051 -33.976  21.207  1.00  2.26           N  
ATOM   1925  CA  SER A 119       8.841 -34.114  21.997  1.00  2.26           C  
ATOM   1926  C   SER A 119       8.407 -35.551  21.928  1.00  2.26           C  
ATOM   1927  O   SER A 119       8.052 -36.149  22.943  1.00  2.26           O  
ATOM   1928  CB  SER A 119       7.737 -33.214  21.478  1.00  2.26           C  
ATOM   1929  OG  SER A 119       6.571 -33.350  22.247  1.00  2.26           O  
ATOM   1930  H   SER A 119      10.040 -33.319  20.425  1.00  2.26           H  
ATOM   1931  HA  SER A 119       9.053 -33.868  23.036  1.00  2.26           H  
ATOM   1932 1HB  SER A 119       8.071 -32.183  21.492  1.00  2.26           H  
ATOM   1933 2HB  SER A 119       7.518 -33.461  20.448  1.00  2.26           H  
ATOM   1934  HG  SER A 119       5.950 -32.712  21.883  1.00  2.26           H  
ATOM   1935  N   GLU A 120       8.448 -36.123  20.723  1.00  2.34           N  
ATOM   1936  CA  GLU A 120       8.032 -37.496  20.557  1.00  2.34           C  
ATOM   1937  C   GLU A 120       8.937 -38.465  21.330  1.00  2.34           C  
ATOM   1938  O   GLU A 120       8.447 -39.453  21.869  1.00  2.34           O  
ATOM   1939  CB  GLU A 120       7.927 -37.884  19.099  1.00  2.34           C  
ATOM   1940  CG  GLU A 120       7.322 -39.242  18.952  1.00  2.34           C  
ATOM   1941  CD  GLU A 120       5.957 -39.298  19.477  1.00  2.34           C  
ATOM   1942  OE1 GLU A 120       5.314 -38.296  19.456  1.00  2.34           O  
ATOM   1943  OE2 GLU A 120       5.557 -40.341  19.954  1.00  2.34           O  
ATOM   1944  H   GLU A 120       8.740 -35.574  19.913  1.00  2.34           H  
ATOM   1945  HA  GLU A 120       7.030 -37.581  20.963  1.00  2.34           H  
ATOM   1946 1HB  GLU A 120       7.314 -37.159  18.581  1.00  2.34           H  
ATOM   1947 2HB  GLU A 120       8.915 -37.883  18.638  1.00  2.34           H  
ATOM   1948 1HG  GLU A 120       7.282 -39.486  17.912  1.00  2.34           H  
ATOM   1949 2HG  GLU A 120       7.943 -39.969  19.470  1.00  2.34           H  
ATOM   1950  N   ILE A 121      10.242 -38.180  21.436  1.00  2.47           N  
ATOM   1951  CA  ILE A 121      11.115 -39.069  22.215  1.00  2.47           C  
ATOM   1952  C   ILE A 121      10.623 -39.104  23.665  1.00  2.47           C  
ATOM   1953  O   ILE A 121      10.535 -40.176  24.290  1.00  2.47           O  
ATOM   1954  CB  ILE A 121      12.579 -38.574  22.240  1.00  2.47           C  
ATOM   1955  CG1 ILE A 121      13.238 -38.692  20.889  1.00  2.47           C  
ATOM   1956  CG2 ILE A 121      13.380 -39.328  23.270  1.00  2.47           C  
ATOM   1957  CD1 ILE A 121      14.578 -37.975  20.846  1.00  2.47           C  
ATOM   1958  H   ILE A 121      10.623 -37.379  20.933  1.00  2.47           H  
ATOM   1959  HA  ILE A 121      11.073 -40.069  21.800  1.00  2.47           H  
ATOM   1960  HB  ILE A 121      12.584 -37.526  22.497  1.00  2.47           H  
ATOM   1961 1HG1 ILE A 121      13.387 -39.739  20.642  1.00  2.47           H  
ATOM   1962 2HG1 ILE A 121      12.586 -38.249  20.142  1.00  2.47           H  
ATOM   1963 1HG2 ILE A 121      14.381 -38.927  23.267  1.00  2.47           H  
ATOM   1964 2HG2 ILE A 121      12.933 -39.197  24.255  1.00  2.47           H  
ATOM   1965 3HG2 ILE A 121      13.405 -40.387  23.020  1.00  2.47           H  
ATOM   1966 1HD1 ILE A 121      15.011 -38.070  19.851  1.00  2.47           H  
ATOM   1967 2HD1 ILE A 121      14.441 -36.934  21.081  1.00  2.47           H  
ATOM   1968 3HD1 ILE A 121      15.248 -38.415  21.579  1.00  2.47           H  
ATOM   1969  N   ILE A 122      10.294 -37.925  24.193  1.00  2.68           N  
ATOM   1970  CA  ILE A 122       9.799 -37.820  25.561  1.00  2.68           C  
ATOM   1971  C   ILE A 122       8.424 -38.489  25.693  1.00  2.68           C  
ATOM   1972  O   ILE A 122       8.186 -39.250  26.650  1.00  2.68           O  
ATOM   1973  CB  ILE A 122       9.714 -36.336  25.986  1.00  2.68           C  
ATOM   1974  CG1 ILE A 122      11.121 -35.777  26.098  1.00  2.68           C  
ATOM   1975  CG2 ILE A 122       8.982 -36.196  27.321  1.00  2.68           C  
ATOM   1976  CD1 ILE A 122      11.165 -34.274  26.252  1.00  2.68           C  
ATOM   1977  H   ILE A 122      10.416 -37.083  23.626  1.00  2.68           H  
ATOM   1978  HA  ILE A 122      10.491 -38.322  26.221  1.00  2.68           H  
ATOM   1979  HB  ILE A 122       9.187 -35.764  25.226  1.00  2.68           H  
ATOM   1980 1HG1 ILE A 122      11.611 -36.230  26.955  1.00  2.68           H  
ATOM   1981 2HG1 ILE A 122      11.659 -36.058  25.201  1.00  2.68           H  
ATOM   1982 1HG2 ILE A 122       8.935 -35.145  27.609  1.00  2.68           H  
ATOM   1983 2HG2 ILE A 122       7.966 -36.585  27.226  1.00  2.68           H  
ATOM   1984 3HG2 ILE A 122       9.512 -36.752  28.079  1.00  2.68           H  
ATOM   1985 1HD1 ILE A 122      12.190 -33.928  26.337  1.00  2.68           H  
ATOM   1986 2HD1 ILE A 122      10.687 -33.805  25.388  1.00  2.68           H  
ATOM   1987 3HD1 ILE A 122      10.631 -34.024  27.142  1.00  2.68           H  
ATOM   1988  N   CYS A 123       7.536 -38.241  24.727  1.00  3.04           N  
ATOM   1989  CA  CYS A 123       6.186 -38.788  24.763  1.00  3.04           C  
ATOM   1990  C   CYS A 123       6.215 -40.308  24.710  1.00  3.04           C  
ATOM   1991  O   CYS A 123       5.510 -40.962  25.472  1.00  3.04           O  
ATOM   1992  CB  CYS A 123       5.379 -38.298  23.568  1.00  3.04           C  
ATOM   1993  SG  CYS A 123       5.010 -36.525  23.570  1.00  3.04           S  
ATOM   1994  H   CYS A 123       7.793 -37.618  23.963  1.00  3.04           H  
ATOM   1995  HA  CYS A 123       5.712 -38.469  25.689  1.00  3.04           H  
ATOM   1996 1HB  CYS A 123       5.906 -38.537  22.653  1.00  3.04           H  
ATOM   1997 2HB  CYS A 123       4.444 -38.828  23.534  1.00  3.04           H  
ATOM   1998  HG  CYS A 123       6.304 -36.137  23.404  1.00  3.04           H  
ATOM   1999  N   GLN A 124       7.062 -40.872  23.838  1.00  3.56           N  
ATOM   2000  CA  GLN A 124       7.227 -42.319  23.736  1.00  3.56           C  
ATOM   2001  C   GLN A 124       7.755 -42.918  25.002  1.00  3.56           C  
ATOM   2002  O   GLN A 124       7.189 -43.884  25.513  1.00  3.56           O  
ATOM   2003  CB  GLN A 124       8.164 -42.712  22.587  1.00  3.56           C  
ATOM   2004  CG  GLN A 124       8.494 -44.242  22.548  1.00  3.56           C  
ATOM   2005  CD  GLN A 124       9.229 -44.705  21.266  1.00  3.56           C  
ATOM   2006  OE1 GLN A 124       9.368 -43.938  20.311  1.00  3.56           O  
ATOM   2007  NE2 GLN A 124       9.686 -45.959  21.261  1.00  3.56           N  
ATOM   2008  H   GLN A 124       7.602 -40.280  23.215  1.00  3.56           H  
ATOM   2009  HA  GLN A 124       6.250 -42.755  23.539  1.00  3.56           H  
ATOM   2010 1HB  GLN A 124       7.712 -42.422  21.634  1.00  3.56           H  
ATOM   2011 2HB  GLN A 124       9.101 -42.157  22.679  1.00  3.56           H  
ATOM   2012 1HG  GLN A 124       9.178 -44.424  23.376  1.00  3.56           H  
ATOM   2013 2HG  GLN A 124       7.613 -44.832  22.708  1.00  3.56           H  
ATOM   2014 1HE2 GLN A 124      10.163 -46.330  20.457  1.00  3.56           H  
ATOM   2015 2HE2 GLN A 124       9.562 -46.555  22.057  1.00  3.56           H  
ATOM   2016  N   SER A 125       8.798 -42.315  25.563  1.00  4.27           N  
ATOM   2017  CA  SER A 125       9.368 -42.874  26.763  1.00  4.27           C  
ATOM   2018  C   SER A 125       8.297 -42.919  27.846  1.00  4.27           C  
ATOM   2019  O   SER A 125       8.107 -43.950  28.508  1.00  4.27           O  
ATOM   2020  CB  SER A 125      10.537 -42.012  27.208  1.00  4.27           C  
ATOM   2021  OG  SER A 125      11.563 -42.031  26.247  1.00  4.27           O  
ATOM   2022  H   SER A 125       9.235 -41.497  25.132  1.00  4.27           H  
ATOM   2023  HA  SER A 125       9.711 -43.888  26.558  1.00  4.27           H  
ATOM   2024 1HB  SER A 125      10.197 -40.985  27.357  1.00  4.27           H  
ATOM   2025 2HB  SER A 125      10.915 -42.377  28.160  1.00  4.27           H  
ATOM   2026  HG  SER A 125      11.194 -41.549  25.466  1.00  4.27           H  
ATOM   2027  N   THR A 126       7.512 -41.845  27.944  1.00  5.15           N  
ATOM   2028  CA  THR A 126       6.451 -41.764  28.926  1.00  5.15           C  
ATOM   2029  C   THR A 126       5.346 -42.771  28.677  1.00  5.15           C  
ATOM   2030  O   THR A 126       4.943 -43.492  29.588  1.00  5.15           O  
ATOM   2031  CB  THR A 126       5.840 -40.383  28.925  1.00  5.15           C  
ATOM   2032  OG1 THR A 126       6.862 -39.451  29.230  1.00  5.15           O  
ATOM   2033  CG2 THR A 126       4.740 -40.351  29.974  1.00  5.15           C  
ATOM   2034  H   THR A 126       7.690 -41.031  27.351  1.00  5.15           H  
ATOM   2035  HA  THR A 126       6.876 -41.955  29.911  1.00  5.15           H  
ATOM   2036  HB  THR A 126       5.433 -40.148  27.947  1.00  5.15           H  
ATOM   2037  HG1 THR A 126       7.453 -39.384  28.444  1.00  5.15           H  
ATOM   2038 1HG2 THR A 126       4.288 -39.371  30.042  1.00  5.15           H  
ATOM   2039 2HG2 THR A 126       3.985 -41.079  29.710  1.00  5.15           H  
ATOM   2040 3HG2 THR A 126       5.163 -40.610  30.911  1.00  5.15           H  
ATOM   2041  N   LEU A 127       4.905 -42.875  27.427  1.00  6.12           N  
ATOM   2042  CA  LEU A 127       3.834 -43.773  27.032  1.00  6.12           C  
ATOM   2043  C   LEU A 127       4.182 -45.203  27.440  1.00  6.12           C  
ATOM   2044  O   LEU A 127       3.315 -45.966  27.878  1.00  6.12           O  
ATOM   2045  CB  LEU A 127       3.612 -43.651  25.509  1.00  6.12           C  
ATOM   2046  CG  LEU A 127       2.427 -44.409  24.900  1.00  6.12           C  
ATOM   2047  CD1 LEU A 127       1.158 -43.911  25.535  1.00  6.12           C  
ATOM   2048  CD2 LEU A 127       2.404 -44.203  23.393  1.00  6.12           C  
ATOM   2049  H   LEU A 127       5.292 -42.262  26.715  1.00  6.12           H  
ATOM   2050  HA  LEU A 127       2.921 -43.472  27.545  1.00  6.12           H  
ATOM   2051 1HB  LEU A 127       3.474 -42.593  25.277  1.00  6.12           H  
ATOM   2052 2HB  LEU A 127       4.517 -43.991  25.008  1.00  6.12           H  
ATOM   2053  HG  LEU A 127       2.515 -45.429  25.105  1.00  6.12           H  
ATOM   2054 1HD1 LEU A 127       0.297 -44.438  25.126  1.00  6.12           H  
ATOM   2055 2HD1 LEU A 127       1.222 -44.093  26.593  1.00  6.12           H  
ATOM   2056 3HD1 LEU A 127       1.053 -42.855  25.364  1.00  6.12           H  
ATOM   2057 1HD2 LEU A 127       1.562 -44.735  22.965  1.00  6.12           H  
ATOM   2058 2HD2 LEU A 127       2.311 -43.149  23.174  1.00  6.12           H  
ATOM   2059 3HD2 LEU A 127       3.315 -44.577  22.968  1.00  6.12           H  
ATOM   2060  N   THR A 128       5.472 -45.548  27.341  1.00  7.04           N  
ATOM   2061  CA  THR A 128       5.958 -46.878  27.671  1.00  7.04           C  
ATOM   2062  C   THR A 128       6.348 -47.085  29.144  1.00  7.04           C  
ATOM   2063  O   THR A 128       6.683 -48.212  29.513  1.00  7.04           O  
ATOM   2064  CB  THR A 128       7.193 -47.231  26.816  1.00  7.04           C  
ATOM   2065  OG1 THR A 128       8.296 -46.333  27.124  1.00  7.04           O  
ATOM   2066  CG2 THR A 128       6.849 -47.154  25.312  1.00  7.04           C  
ATOM   2067  H   THR A 128       6.136 -44.867  26.966  1.00  7.04           H  
ATOM   2068  HA  THR A 128       5.166 -47.586  27.435  1.00  7.04           H  
ATOM   2069  HB  THR A 128       7.506 -48.247  27.043  1.00  7.04           H  
ATOM   2070  HG1 THR A 128       7.988 -45.482  27.548  1.00  7.04           H  
ATOM   2071 1HG2 THR A 128       7.728 -47.419  24.725  1.00  7.04           H  
ATOM   2072 2HG2 THR A 128       6.050 -47.846  25.092  1.00  7.04           H  
ATOM   2073 3HG2 THR A 128       6.532 -46.156  25.051  1.00  7.04           H  
ATOM   2074  N   THR A 129       6.370 -46.025  29.973  1.00  7.73           N  
ATOM   2075  CA  THR A 129       6.822 -46.186  31.357  1.00  7.73           C  
ATOM   2076  C   THR A 129       5.845 -45.690  32.421  1.00  7.73           C  
ATOM   2077  O   THR A 129       4.857 -46.363  32.716  1.00  7.73           O  
ATOM   2078  CB  THR A 129       8.165 -45.474  31.587  1.00  7.73           C  
ATOM   2079  OG1 THR A 129       8.038 -44.089  31.237  1.00  7.73           O  
ATOM   2080  CG2 THR A 129       9.253 -46.097  30.791  1.00  7.73           C  
ATOM   2081  H   THR A 129       6.041 -45.116  29.659  1.00  7.73           H  
ATOM   2082  HA  THR A 129       6.980 -47.249  31.536  1.00  7.73           H  
ATOM   2083  HB  THR A 129       8.423 -45.556  32.636  1.00  7.73           H  
ATOM   2084  HG1 THR A 129       7.916 -44.020  30.252  1.00  7.73           H  
ATOM   2085 1HG2 THR A 129      10.190 -45.582  30.990  1.00  7.73           H  
ATOM   2086 2HG2 THR A 129       9.332 -47.145  31.082  1.00  7.73           H  
ATOM   2087 3HG2 THR A 129       9.023 -46.031  29.732  1.00  7.73           H  
ATOM   2088  N   ARG A 130       6.152 -44.550  33.064  1.00  7.97           N  
ATOM   2089  CA  ARG A 130       5.247 -44.082  34.119  1.00  7.97           C  
ATOM   2090  C   ARG A 130       5.136 -42.580  34.419  1.00  7.97           C  
ATOM   2091  O   ARG A 130       4.022 -42.067  34.553  1.00  7.97           O  
ATOM   2092  CB  ARG A 130       5.600 -44.732  35.438  1.00  7.97           C  
ATOM   2093  CG  ARG A 130       4.671 -44.407  36.587  1.00  7.97           C  
ATOM   2094  CD  ARG A 130       5.193 -44.987  37.823  1.00  7.97           C  
ATOM   2095  NE  ARG A 130       4.344 -44.785  38.965  1.00  7.97           N  
ATOM   2096  CZ  ARG A 130       4.752 -44.989  40.226  1.00  7.97           C  
ATOM   2097  NH1 ARG A 130       5.998 -45.364  40.449  1.00  7.97           N  
ATOM   2098  NH2 ARG A 130       3.916 -44.811  41.239  1.00  7.97           N  
ATOM   2099  H   ARG A 130       6.976 -44.020  32.782  1.00  7.97           H  
ATOM   2100  HA  ARG A 130       4.248 -44.420  33.841  1.00  7.97           H  
ATOM   2101 1HB  ARG A 130       5.624 -45.814  35.325  1.00  7.97           H  
ATOM   2102 2HB  ARG A 130       6.557 -44.428  35.749  1.00  7.97           H  
ATOM   2103 1HG  ARG A 130       4.602 -43.327  36.709  1.00  7.97           H  
ATOM   2104 2HG  ARG A 130       3.682 -44.821  36.392  1.00  7.97           H  
ATOM   2105 1HD  ARG A 130       5.370 -46.054  37.700  1.00  7.97           H  
ATOM   2106 2HD  ARG A 130       6.125 -44.485  38.031  1.00  7.97           H  
ATOM   2107  HE  ARG A 130       3.390 -44.498  38.810  1.00  7.97           H  
ATOM   2108 1HH1 ARG A 130       6.660 -45.485  39.658  1.00  7.97           H  
ATOM   2109 2HH1 ARG A 130       6.322 -45.515  41.391  1.00  7.97           H  
ATOM   2110 1HH2 ARG A 130       2.963 -44.522  41.064  1.00  7.97           H  
ATOM   2111 2HH2 ARG A 130       4.230 -44.964  42.186  1.00  7.97           H  
ATOM   2112  N   SER A 131       6.265 -41.874  34.634  1.00  7.67           N  
ATOM   2113  CA  SER A 131       6.129 -40.507  35.154  1.00  7.67           C  
ATOM   2114  C   SER A 131       5.471 -39.570  34.165  1.00  7.67           C  
ATOM   2115  O   SER A 131       5.668 -39.713  32.966  1.00  7.67           O  
ATOM   2116  CB  SER A 131       7.490 -39.976  35.555  1.00  7.67           C  
ATOM   2117  OG  SER A 131       8.333 -39.884  34.442  1.00  7.67           O  
ATOM   2118  H   SER A 131       7.202 -42.258  34.478  1.00  7.67           H  
ATOM   2119  HA  SER A 131       5.504 -40.547  36.047  1.00  7.67           H  
ATOM   2120 1HB  SER A 131       7.371 -38.993  36.004  1.00  7.67           H  
ATOM   2121 2HB  SER A 131       7.940 -40.629  36.307  1.00  7.67           H  
ATOM   2122  HG  SER A 131       8.635 -40.805  34.281  1.00  7.67           H  
ATOM   2123  N   SER A 132       4.759 -38.550  34.662  1.00  6.93           N  
ATOM   2124  CA  SER A 132       4.127 -37.624  33.729  1.00  6.93           C  
ATOM   2125  C   SER A 132       4.325 -36.132  33.965  1.00  6.93           C  
ATOM   2126  O   SER A 132       4.255 -35.371  33.012  1.00  6.93           O  
ATOM   2127  CB  SER A 132       2.641 -37.873  33.735  1.00  6.93           C  
ATOM   2128  OG  SER A 132       2.088 -37.557  34.988  1.00  6.93           O  
ATOM   2129  H   SER A 132       4.626 -38.460  35.657  1.00  6.93           H  
ATOM   2130  HA  SER A 132       4.507 -37.848  32.731  1.00  6.93           H  
ATOM   2131 1HB  SER A 132       2.158 -37.289  32.947  1.00  6.93           H  
ATOM   2132 2HB  SER A 132       2.476 -38.908  33.526  1.00  6.93           H  
ATOM   2133  HG  SER A 132       2.141 -36.596  35.061  1.00  6.93           H  
ATOM   2134  N   SER A 133       4.589 -35.686  35.196  1.00  6.00           N  
ATOM   2135  CA  SER A 133       4.607 -34.231  35.413  1.00  6.00           C  
ATOM   2136  C   SER A 133       5.738 -33.525  34.674  1.00  6.00           C  
ATOM   2137  O   SER A 133       5.527 -32.506  34.004  1.00  6.00           O  
ATOM   2138  CB  SER A 133       4.724 -33.926  36.892  1.00  6.00           C  
ATOM   2139  OG  SER A 133       3.584 -34.354  37.590  1.00  6.00           O  
ATOM   2140  H   SER A 133       4.700 -36.324  35.967  1.00  6.00           H  
ATOM   2141  HA  SER A 133       3.662 -33.823  35.048  1.00  6.00           H  
ATOM   2142 1HB  SER A 133       5.609 -34.413  37.298  1.00  6.00           H  
ATOM   2143 2HB  SER A 133       4.854 -32.853  37.027  1.00  6.00           H  
ATOM   2144  HG  SER A 133       3.691 -34.035  38.494  1.00  6.00           H  
ATOM   2145  N   SER A 134       6.941 -34.085  34.758  1.00  5.06           N  
ATOM   2146  CA  SER A 134       8.058 -33.467  34.075  1.00  5.06           C  
ATOM   2147  C   SER A 134       7.926 -33.685  32.587  1.00  5.06           C  
ATOM   2148  O   SER A 134       8.123 -32.772  31.796  1.00  5.06           O  
ATOM   2149  CB  SER A 134       9.370 -34.050  34.559  1.00  5.06           C  
ATOM   2150  OG  SER A 134       9.598 -33.735  35.906  1.00  5.06           O  
ATOM   2151  H   SER A 134       7.074 -34.919  35.309  1.00  5.06           H  
ATOM   2152  HA  SER A 134       8.046 -32.395  34.273  1.00  5.06           H  
ATOM   2153 1HB  SER A 134       9.358 -35.133  34.431  1.00  5.06           H  
ATOM   2154 2HB  SER A 134      10.183 -33.660  33.946  1.00  5.06           H  
ATOM   2155  HG  SER A 134      10.487 -34.044  36.104  1.00  5.06           H  
ATOM   2156  N   GLN A 135       7.531 -34.892  32.210  1.00  4.25           N  
ATOM   2157  CA  GLN A 135       7.468 -35.271  30.812  1.00  4.25           C  
ATOM   2158  C   GLN A 135       6.414 -34.444  30.079  1.00  4.25           C  
ATOM   2159  O   GLN A 135       6.627 -34.004  28.941  1.00  4.25           O  
ATOM   2160  CB  GLN A 135       7.130 -36.750  30.747  1.00  4.25           C  
ATOM   2161  CG  GLN A 135       8.187 -37.675  31.429  1.00  4.25           C  
ATOM   2162  CD  GLN A 135       9.561 -37.686  30.772  1.00  4.25           C  
ATOM   2163  OE1 GLN A 135      10.213 -36.649  30.642  1.00  4.25           O  
ATOM   2164  NE2 GLN A 135      10.022 -38.873  30.372  1.00  4.25           N  
ATOM   2165  H   GLN A 135       7.325 -35.582  32.916  1.00  4.25           H  
ATOM   2166  HA  GLN A 135       8.435 -35.091  30.349  1.00  4.25           H  
ATOM   2167 1HB  GLN A 135       6.169 -36.930  31.224  1.00  4.25           H  
ATOM   2168 2HB  GLN A 135       7.030 -37.042  29.708  1.00  4.25           H  
ATOM   2169 1HG  GLN A 135       8.311 -37.334  32.455  1.00  4.25           H  
ATOM   2170 2HG  GLN A 135       7.802 -38.698  31.442  1.00  4.25           H  
ATOM   2171 1HE2 GLN A 135      10.923 -38.943  29.945  1.00  4.25           H  
ATOM   2172 2HE2 GLN A 135       9.470 -39.699  30.526  1.00  4.25           H  
ATOM   2173  N   GLU A 136       5.302 -34.161  30.759  1.00  3.61           N  
ATOM   2174  CA  GLU A 136       4.260 -33.335  30.189  1.00  3.61           C  
ATOM   2175  C   GLU A 136       4.786 -31.928  30.005  1.00  3.61           C  
ATOM   2176  O   GLU A 136       4.663 -31.358  28.926  1.00  3.61           O  
ATOM   2177  CB  GLU A 136       3.013 -33.320  31.079  1.00  3.61           C  
ATOM   2178  CG  GLU A 136       1.862 -32.457  30.550  1.00  3.61           C  
ATOM   2179  CD  GLU A 136       0.597 -32.514  31.412  1.00  3.61           C  
ATOM   2180  OE1 GLU A 136       0.576 -33.256  32.365  1.00  3.61           O  
ATOM   2181  OE2 GLU A 136      -0.338 -31.808  31.110  1.00  3.61           O  
ATOM   2182  H   GLU A 136       5.152 -34.548  31.683  1.00  3.61           H  
ATOM   2183  HA  GLU A 136       3.987 -33.738  29.213  1.00  3.61           H  
ATOM   2184 1HB  GLU A 136       2.646 -34.340  31.197  1.00  3.61           H  
ATOM   2185 2HB  GLU A 136       3.283 -32.955  32.071  1.00  3.61           H  
ATOM   2186 1HG  GLU A 136       2.212 -31.434  30.512  1.00  3.61           H  
ATOM   2187 2HG  GLU A 136       1.622 -32.769  29.532  1.00  3.61           H  
ATOM   2188  N   ASP A 137       5.428 -31.372  31.036  1.00  3.12           N  
ATOM   2189  CA  ASP A 137       5.911 -30.004  30.928  1.00  3.12           C  
ATOM   2190  C   ASP A 137       6.986 -29.870  29.848  1.00  3.12           C  
ATOM   2191  O   ASP A 137       6.989 -28.907  29.075  1.00  3.12           O  
ATOM   2192  CB  ASP A 137       6.482 -29.555  32.275  1.00  3.12           C  
ATOM   2193  CG  ASP A 137       6.760 -28.057  32.357  1.00  3.12           C  
ATOM   2194  OD1 ASP A 137       5.818 -27.299  32.306  1.00  3.12           O  
ATOM   2195  OD2 ASP A 137       7.899 -27.679  32.480  1.00  3.12           O  
ATOM   2196  H   ASP A 137       5.540 -31.876  31.920  1.00  3.12           H  
ATOM   2197  HA  ASP A 137       5.072 -29.363  30.666  1.00  3.12           H  
ATOM   2198 1HB  ASP A 137       5.789 -29.835  33.071  1.00  3.12           H  
ATOM   2199 2HB  ASP A 137       7.415 -30.095  32.462  1.00  3.12           H  
ATOM   2200  N   LEU A 138       7.866 -30.865  29.739  1.00  2.75           N  
ATOM   2201  CA  LEU A 138       8.920 -30.792  28.744  1.00  2.75           C  
ATOM   2202  C   LEU A 138       8.311 -30.846  27.339  1.00  2.75           C  
ATOM   2203  O   LEU A 138       8.719 -30.104  26.435  1.00  2.75           O  
ATOM   2204  CB  LEU A 138       9.871 -31.979  28.906  1.00  2.75           C  
ATOM   2205  CG  LEU A 138      10.745 -32.076  30.203  1.00  2.75           C  
ATOM   2206  CD1 LEU A 138      11.408 -33.436  30.206  1.00  2.75           C  
ATOM   2207  CD2 LEU A 138      11.729 -30.990  30.262  1.00  2.75           C  
ATOM   2208  H   LEU A 138       7.829 -31.648  30.386  1.00  2.75           H  
ATOM   2209  HA  LEU A 138       9.453 -29.857  28.874  1.00  2.75           H  
ATOM   2210 1HB  LEU A 138       9.279 -32.894  28.849  1.00  2.75           H  
ATOM   2211 2HB  LEU A 138      10.557 -31.956  28.070  1.00  2.75           H  
ATOM   2212  HG  LEU A 138      10.137 -31.997  31.064  1.00  2.75           H  
ATOM   2213 1HD1 LEU A 138      12.013 -33.553  31.104  1.00  2.75           H  
ATOM   2214 2HD1 LEU A 138      10.642 -34.200  30.188  1.00  2.75           H  
ATOM   2215 3HD1 LEU A 138      12.028 -33.540  29.333  1.00  2.75           H  
ATOM   2216 1HD2 LEU A 138      12.326 -31.083  31.165  1.00  2.75           H  
ATOM   2217 2HD2 LEU A 138      12.366 -31.045  29.403  1.00  2.75           H  
ATOM   2218 3HD2 LEU A 138      11.194 -30.052  30.276  1.00  2.75           H  
ATOM   2219  N   SER A 139       7.298 -31.715  27.176  1.00  2.46           N  
ATOM   2220  CA  SER A 139       6.620 -31.903  25.900  1.00  2.46           C  
ATOM   2221  C   SER A 139       5.848 -30.648  25.514  1.00  2.46           C  
ATOM   2222  O   SER A 139       5.891 -30.212  24.357  1.00  2.46           O  
ATOM   2223  CB  SER A 139       5.653 -33.069  25.999  1.00  2.46           C  
ATOM   2224  OG  SER A 139       6.336 -34.260  26.243  1.00  2.46           O  
ATOM   2225  H   SER A 139       7.004 -32.304  27.957  1.00  2.46           H  
ATOM   2226  HA  SER A 139       7.365 -32.112  25.132  1.00  2.46           H  
ATOM   2227 1HB  SER A 139       4.937 -32.888  26.798  1.00  2.46           H  
ATOM   2228 2HB  SER A 139       5.094 -33.155  25.069  1.00  2.46           H  
ATOM   2229  HG  SER A 139       6.642 -34.184  27.175  1.00  2.46           H  
ATOM   2230  N   LEU A 140       5.166 -30.038  26.490  1.00  2.22           N  
ATOM   2231  CA  LEU A 140       4.397 -28.839  26.215  1.00  2.22           C  
ATOM   2232  C   LEU A 140       5.308 -27.720  25.774  1.00  2.22           C  
ATOM   2233  O   LEU A 140       5.014 -27.045  24.790  1.00  2.22           O  
ATOM   2234  CB  LEU A 140       3.605 -28.409  27.452  1.00  2.22           C  
ATOM   2235  CG  LEU A 140       2.430 -29.311  27.838  1.00  2.22           C  
ATOM   2236  CD1 LEU A 140       1.894 -28.876  29.185  1.00  2.22           C  
ATOM   2237  CD2 LEU A 140       1.364 -29.218  26.772  1.00  2.22           C  
ATOM   2238  H   LEU A 140       5.157 -30.436  27.427  1.00  2.22           H  
ATOM   2239  HA  LEU A 140       3.698 -29.054  25.409  1.00  2.22           H  
ATOM   2240 1HB  LEU A 140       4.292 -28.382  28.301  1.00  2.22           H  
ATOM   2241 2HB  LEU A 140       3.221 -27.400  27.289  1.00  2.22           H  
ATOM   2242  HG  LEU A 140       2.760 -30.338  27.915  1.00  2.22           H  
ATOM   2243 1HD1 LEU A 140       1.057 -29.519  29.470  1.00  2.22           H  
ATOM   2244 2HD1 LEU A 140       2.685 -28.960  29.931  1.00  2.22           H  
ATOM   2245 3HD1 LEU A 140       1.557 -27.844  29.126  1.00  2.22           H  
ATOM   2246 1HD2 LEU A 140       0.526 -29.862  27.045  1.00  2.22           H  
ATOM   2247 2HD2 LEU A 140       1.021 -28.185  26.691  1.00  2.22           H  
ATOM   2248 3HD2 LEU A 140       1.776 -29.541  25.817  1.00  2.22           H  
ATOM   2249  N   LEU A 141       6.461 -27.570  26.427  1.00  2.01           N  
ATOM   2250  CA  LEU A 141       7.365 -26.512  26.017  1.00  2.01           C  
ATOM   2251  C   LEU A 141       7.842 -26.740  24.587  1.00  2.01           C  
ATOM   2252  O   LEU A 141       7.870 -25.802  23.791  1.00  2.01           O  
ATOM   2253  CB  LEU A 141       8.531 -26.416  27.004  1.00  2.01           C  
ATOM   2254  CG  LEU A 141       8.155 -25.853  28.397  1.00  2.01           C  
ATOM   2255  CD1 LEU A 141       9.315 -26.021  29.381  1.00  2.01           C  
ATOM   2256  CD2 LEU A 141       7.813 -24.378  28.240  1.00  2.01           C  
ATOM   2257  H   LEU A 141       6.686 -28.154  27.236  1.00  2.01           H  
ATOM   2258  HA  LEU A 141       6.819 -25.568  26.047  1.00  2.01           H  
ATOM   2259 1HB  LEU A 141       8.919 -27.419  27.151  1.00  2.01           H  
ATOM   2260 2HB  LEU A 141       9.312 -25.789  26.577  1.00  2.01           H  
ATOM   2261  HG  LEU A 141       7.292 -26.395  28.789  1.00  2.01           H  
ATOM   2262 1HD1 LEU A 141       9.024 -25.622  30.353  1.00  2.01           H  
ATOM   2263 2HD1 LEU A 141       9.544 -27.078  29.488  1.00  2.01           H  
ATOM   2264 3HD1 LEU A 141      10.182 -25.487  29.025  1.00  2.01           H  
ATOM   2265 1HD2 LEU A 141       7.535 -23.968  29.210  1.00  2.01           H  
ATOM   2266 2HD2 LEU A 141       8.684 -23.850  27.857  1.00  2.01           H  
ATOM   2267 3HD2 LEU A 141       6.976 -24.264  27.543  1.00  2.01           H  
ATOM   2268  N   LEU A 142       8.144 -27.988  24.216  1.00  1.84           N  
ATOM   2269  CA  LEU A 142       8.550 -28.227  22.836  1.00  1.84           C  
ATOM   2270  C   LEU A 142       7.431 -27.934  21.843  1.00  1.84           C  
ATOM   2271  O   LEU A 142       7.682 -27.361  20.781  1.00  1.84           O  
ATOM   2272  CB  LEU A 142       9.058 -29.653  22.667  1.00  1.84           C  
ATOM   2273  CG  LEU A 142      10.389 -29.899  23.320  1.00  1.84           C  
ATOM   2274  CD1 LEU A 142      10.754 -31.339  23.286  1.00  1.84           C  
ATOM   2275  CD2 LEU A 142      11.440 -29.086  22.572  1.00  1.84           C  
ATOM   2276  H   LEU A 142       8.125 -28.753  24.895  1.00  1.84           H  
ATOM   2277  HA  LEU A 142       9.378 -27.558  22.613  1.00  1.84           H  
ATOM   2278 1HB  LEU A 142       8.334 -30.331  23.122  1.00  1.84           H  
ATOM   2279 2HB  LEU A 142       9.140 -29.884  21.605  1.00  1.84           H  
ATOM   2280  HG  LEU A 142      10.319 -29.605  24.346  1.00  1.84           H  
ATOM   2281 1HD1 LEU A 142      11.722 -31.488  23.767  1.00  1.84           H  
ATOM   2282 2HD1 LEU A 142       9.997 -31.907  23.812  1.00  1.84           H  
ATOM   2283 3HD1 LEU A 142      10.807 -31.647  22.259  1.00  1.84           H  
ATOM   2284 1HD2 LEU A 142      12.403 -29.237  23.022  1.00  1.84           H  
ATOM   2285 2HD2 LEU A 142      11.472 -29.415  21.546  1.00  1.84           H  
ATOM   2286 3HD2 LEU A 142      11.181 -28.027  22.608  1.00  1.84           H  
ATOM   2287  N   ASN A 143       6.188 -28.281  22.182  1.00  1.71           N  
ATOM   2288  CA  ASN A 143       5.091 -27.998  21.264  1.00  1.71           C  
ATOM   2289  C   ASN A 143       4.872 -26.488  21.135  1.00  1.71           C  
ATOM   2290  O   ASN A 143       4.582 -25.989  20.044  1.00  1.71           O  
ATOM   2291  CB  ASN A 143       3.824 -28.703  21.702  1.00  1.71           C  
ATOM   2292  CG  ASN A 143       3.858 -30.200  21.451  1.00  1.71           C  
ATOM   2293  OD1 ASN A 143       4.625 -30.722  20.624  1.00  1.71           O  
ATOM   2294  ND2 ASN A 143       3.027 -30.906  22.167  1.00  1.71           N  
ATOM   2295  H   ASN A 143       6.013 -28.764  23.065  1.00  1.71           H  
ATOM   2296  HA  ASN A 143       5.363 -28.371  20.277  1.00  1.71           H  
ATOM   2297 1HB  ASN A 143       3.670 -28.528  22.771  1.00  1.71           H  
ATOM   2298 2HB  ASN A 143       2.972 -28.276  21.172  1.00  1.71           H  
ATOM   2299 1HD2 ASN A 143       2.991 -31.899  22.061  1.00  1.71           H  
ATOM   2300 2HD2 ASN A 143       2.428 -30.451  22.824  1.00  1.71           H  
ATOM   2301  N   GLU A 144       5.034 -25.749  22.244  1.00  1.61           N  
ATOM   2302  CA  GLU A 144       4.883 -24.295  22.219  1.00  1.61           C  
ATOM   2303  C   GLU A 144       5.952 -23.681  21.317  1.00  1.61           C  
ATOM   2304  O   GLU A 144       5.670 -22.776  20.528  1.00  1.61           O  
ATOM   2305  CB  GLU A 144       4.929 -23.723  23.643  1.00  1.61           C  
ATOM   2306  CG  GLU A 144       3.668 -24.040  24.497  1.00  1.61           C  
ATOM   2307  CD  GLU A 144       3.781 -23.602  25.937  1.00  1.61           C  
ATOM   2308  OE1 GLU A 144       4.839 -23.179  26.323  1.00  1.61           O  
ATOM   2309  OE2 GLU A 144       2.805 -23.692  26.647  1.00  1.61           O  
ATOM   2310  H   GLU A 144       5.249 -26.212  23.127  1.00  1.61           H  
ATOM   2311  HA  GLU A 144       3.908 -24.059  21.794  1.00  1.61           H  
ATOM   2312 1HB  GLU A 144       5.793 -24.131  24.168  1.00  1.61           H  
ATOM   2313 2HB  GLU A 144       5.057 -22.654  23.595  1.00  1.61           H  
ATOM   2314 1HG  GLU A 144       2.817 -23.530  24.051  1.00  1.61           H  
ATOM   2315 2HG  GLU A 144       3.467 -25.106  24.458  1.00  1.61           H  
ATOM   2316  N   VAL A 145       7.165 -24.232  21.376  1.00  1.56           N  
ATOM   2317  CA  VAL A 145       8.248 -23.813  20.499  1.00  1.56           C  
ATOM   2318  C   VAL A 145       7.893 -24.046  19.038  1.00  1.56           C  
ATOM   2319  O   VAL A 145       8.034 -23.140  18.216  1.00  1.56           O  
ATOM   2320  CB  VAL A 145       9.544 -24.558  20.886  1.00  1.56           C  
ATOM   2321  CG1 VAL A 145      10.605 -24.395  19.847  1.00  1.56           C  
ATOM   2322  CG2 VAL A 145      10.066 -23.976  22.215  1.00  1.56           C  
ATOM   2323  H   VAL A 145       7.344 -24.956  22.074  1.00  1.56           H  
ATOM   2324  HA  VAL A 145       8.413 -22.746  20.649  1.00  1.56           H  
ATOM   2325  HB  VAL A 145       9.338 -25.608  20.998  1.00  1.56           H  
ATOM   2326 1HG1 VAL A 145      11.482 -24.932  20.180  1.00  1.56           H  
ATOM   2327 2HG1 VAL A 145      10.252 -24.815  18.908  1.00  1.56           H  
ATOM   2328 3HG1 VAL A 145      10.848 -23.378  19.701  1.00  1.56           H  
ATOM   2329 1HG2 VAL A 145      10.973 -24.503  22.507  1.00  1.56           H  
ATOM   2330 2HG2 VAL A 145      10.285 -22.917  22.094  1.00  1.56           H  
ATOM   2331 3HG2 VAL A 145       9.323 -24.090  22.987  1.00  1.56           H  
ATOM   2332  N   VAL A 146       7.341 -25.218  18.720  1.00  1.54           N  
ATOM   2333  CA  VAL A 146       6.954 -25.500  17.341  1.00  1.54           C  
ATOM   2334  C   VAL A 146       5.890 -24.534  16.839  1.00  1.54           C  
ATOM   2335  O   VAL A 146       6.013 -23.996  15.738  1.00  1.54           O  
ATOM   2336  CB  VAL A 146       6.394 -26.928  17.218  1.00  1.54           C  
ATOM   2337  CG1 VAL A 146       5.788 -27.156  15.814  1.00  1.54           C  
ATOM   2338  CG2 VAL A 146       7.479 -27.896  17.477  1.00  1.54           C  
ATOM   2339  H   VAL A 146       7.237 -25.934  19.442  1.00  1.54           H  
ATOM   2340  HA  VAL A 146       7.841 -25.410  16.712  1.00  1.54           H  
ATOM   2341  HB  VAL A 146       5.605 -27.061  17.953  1.00  1.54           H  
ATOM   2342 1HG1 VAL A 146       5.396 -28.160  15.740  1.00  1.54           H  
ATOM   2343 2HG1 VAL A 146       4.980 -26.439  15.640  1.00  1.54           H  
ATOM   2344 3HG1 VAL A 146       6.547 -27.022  15.064  1.00  1.54           H  
ATOM   2345 1HG2 VAL A 146       7.084 -28.890  17.432  1.00  1.54           H  
ATOM   2346 2HG2 VAL A 146       8.260 -27.766  16.728  1.00  1.54           H  
ATOM   2347 3HG2 VAL A 146       7.883 -27.727  18.454  1.00  1.54           H  
ATOM   2348  N   GLU A 147       4.852 -24.299  17.645  1.00  1.55           N  
ATOM   2349  CA  GLU A 147       3.775 -23.409  17.229  1.00  1.55           C  
ATOM   2350  C   GLU A 147       4.218 -21.946  17.093  1.00  1.55           C  
ATOM   2351  O   GLU A 147       3.805 -21.250  16.154  1.00  1.55           O  
ATOM   2352  CB  GLU A 147       2.611 -23.548  18.207  1.00  1.55           C  
ATOM   2353  CG  GLU A 147       1.874 -24.904  18.104  1.00  1.55           C  
ATOM   2354  CD  GLU A 147       1.139 -25.067  16.790  1.00  1.55           C  
ATOM   2355  OE1 GLU A 147       0.398 -24.168  16.467  1.00  1.55           O  
ATOM   2356  OE2 GLU A 147       1.263 -26.090  16.120  1.00  1.55           O  
ATOM   2357  H   GLU A 147       4.805 -24.770  18.551  1.00  1.55           H  
ATOM   2358  HA  GLU A 147       3.429 -23.743  16.252  1.00  1.55           H  
ATOM   2359 1HB  GLU A 147       2.984 -23.444  19.231  1.00  1.55           H  
ATOM   2360 2HB  GLU A 147       1.889 -22.750  18.035  1.00  1.55           H  
ATOM   2361 1HG  GLU A 147       2.611 -25.707  18.199  1.00  1.55           H  
ATOM   2362 2HG  GLU A 147       1.172 -24.994  18.931  1.00  1.55           H  
ATOM   2363  N   LEU A 148       5.082 -21.469  17.986  1.00  1.59           N  
ATOM   2364  CA  LEU A 148       5.571 -20.105  17.849  1.00  1.59           C  
ATOM   2365  C   LEU A 148       6.481 -19.967  16.634  1.00  1.59           C  
ATOM   2366  O   LEU A 148       6.393 -18.975  15.899  1.00  1.59           O  
ATOM   2367  CB  LEU A 148       6.306 -19.677  19.091  1.00  1.59           C  
ATOM   2368  CG  LEU A 148       5.506 -19.416  20.346  1.00  1.59           C  
ATOM   2369  CD1 LEU A 148       6.479 -19.225  21.501  1.00  1.59           C  
ATOM   2370  CD2 LEU A 148       4.679 -18.156  20.147  1.00  1.59           C  
ATOM   2371  H   LEU A 148       5.392 -22.045  18.772  1.00  1.59           H  
ATOM   2372  HA  LEU A 148       4.716 -19.446  17.717  1.00  1.59           H  
ATOM   2373 1HB  LEU A 148       6.964 -20.490  19.331  1.00  1.59           H  
ATOM   2374 2HB  LEU A 148       6.875 -18.786  18.863  1.00  1.59           H  
ATOM   2375  HG  LEU A 148       4.858 -20.264  20.565  1.00  1.59           H  
ATOM   2376 1HD1 LEU A 148       5.938 -19.021  22.409  1.00  1.59           H  
ATOM   2377 2HD1 LEU A 148       7.076 -20.129  21.626  1.00  1.59           H  
ATOM   2378 3HD1 LEU A 148       7.125 -18.390  21.273  1.00  1.59           H  
ATOM   2379 1HD2 LEU A 148       4.110 -17.946  21.052  1.00  1.59           H  
ATOM   2380 2HD2 LEU A 148       5.349 -17.321  19.936  1.00  1.59           H  
ATOM   2381 3HD2 LEU A 148       3.994 -18.296  19.309  1.00  1.59           H  
ATOM   2382  N   ILE A 149       7.322 -20.976  16.378  1.00  1.65           N  
ATOM   2383  CA  ILE A 149       8.177 -20.936  15.204  1.00  1.65           C  
ATOM   2384  C   ILE A 149       7.321 -20.983  13.947  1.00  1.65           C  
ATOM   2385  O   ILE A 149       7.569 -20.247  12.998  1.00  1.65           O  
ATOM   2386  CB  ILE A 149       9.243 -22.040  15.169  1.00  1.65           C  
ATOM   2387  CG1 ILE A 149      10.296 -21.823  16.287  1.00  1.65           C  
ATOM   2388  CG2 ILE A 149       9.887 -22.029  13.821  1.00  1.65           C  
ATOM   2389  CD1 ILE A 149      11.253 -22.999  16.468  1.00  1.65           C  
ATOM   2390  H   ILE A 149       7.386 -21.779  17.009  1.00  1.65           H  
ATOM   2391  HA  ILE A 149       8.713 -19.984  15.207  1.00  1.65           H  
ATOM   2392  HB  ILE A 149       8.772 -23.011  15.349  1.00  1.65           H  
ATOM   2393 1HG1 ILE A 149      10.863 -20.930  16.067  1.00  1.65           H  
ATOM   2394 2HG1 ILE A 149       9.774 -21.668  17.226  1.00  1.65           H  
ATOM   2395 1HG2 ILE A 149      10.646 -22.807  13.767  1.00  1.65           H  
ATOM   2396 2HG2 ILE A 149       9.134 -22.203  13.063  1.00  1.65           H  
ATOM   2397 3HG2 ILE A 149      10.337 -21.064  13.668  1.00  1.65           H  
ATOM   2398 1HD1 ILE A 149      11.953 -22.780  17.272  1.00  1.65           H  
ATOM   2399 2HD1 ILE A 149      10.681 -23.891  16.713  1.00  1.65           H  
ATOM   2400 3HD1 ILE A 149      11.808 -23.169  15.541  1.00  1.65           H  
ATOM   2401  N   ASP A 150       6.304 -21.853  13.926  1.00  1.74           N  
ATOM   2402  CA  ASP A 150       5.419 -21.921  12.772  1.00  1.74           C  
ATOM   2403  C   ASP A 150       4.709 -20.600  12.540  1.00  1.74           C  
ATOM   2404  O   ASP A 150       4.556 -20.163  11.389  1.00  1.74           O  
ATOM   2405  CB  ASP A 150       4.358 -22.993  12.974  1.00  1.74           C  
ATOM   2406  CG  ASP A 150       3.463 -23.178  11.761  1.00  1.74           C  
ATOM   2407  OD1 ASP A 150       3.959 -23.602  10.737  1.00  1.74           O  
ATOM   2408  OD2 ASP A 150       2.272 -22.876  11.853  1.00  1.74           O  
ATOM   2409  H   ASP A 150       6.142 -22.479  14.712  1.00  1.74           H  
ATOM   2410  HA  ASP A 150       6.013 -22.163  11.894  1.00  1.74           H  
ATOM   2411 1HB  ASP A 150       4.845 -23.933  13.221  1.00  1.74           H  
ATOM   2412 2HB  ASP A 150       3.735 -22.728  13.833  1.00  1.74           H  
ATOM   2413  N   SER A 151       4.300 -19.935  13.626  1.00  1.85           N  
ATOM   2414  CA  SER A 151       3.630 -18.660  13.491  1.00  1.85           C  
ATOM   2415  C   SER A 151       4.598 -17.670  12.851  1.00  1.85           C  
ATOM   2416  O   SER A 151       4.247 -16.970  11.898  1.00  1.85           O  
ATOM   2417  CB  SER A 151       3.173 -18.172  14.853  1.00  1.85           C  
ATOM   2418  OG  SER A 151       2.201 -19.033  15.405  1.00  1.85           O  
ATOM   2419  H   SER A 151       4.415 -20.343  14.554  1.00  1.85           H  
ATOM   2420  HA  SER A 151       2.764 -18.783  12.838  1.00  1.85           H  
ATOM   2421 1HB  SER A 151       4.025 -18.107  15.524  1.00  1.85           H  
ATOM   2422 2HB  SER A 151       2.761 -17.172  14.752  1.00  1.85           H  
ATOM   2423  HG  SER A 151       2.656 -19.900  15.550  1.00  1.85           H  
ATOM   2424  N   PHE A 152       5.853 -17.685  13.321  1.00  1.98           N  
ATOM   2425  CA  PHE A 152       6.886 -16.832  12.758  1.00  1.98           C  
ATOM   2426  C   PHE A 152       7.076 -17.081  11.275  1.00  1.98           C  
ATOM   2427  O   PHE A 152       7.078 -16.139  10.475  1.00  1.98           O  
ATOM   2428  CB  PHE A 152       8.254 -17.061  13.406  1.00  1.98           C  
ATOM   2429  CG  PHE A 152       9.266 -16.291  12.665  1.00  1.98           C  
ATOM   2430  CD1 PHE A 152       9.502 -15.014  12.959  1.00  1.98           C  
ATOM   2431  CD2 PHE A 152       9.918 -16.846  11.595  1.00  1.98           C  
ATOM   2432  CE1 PHE A 152      10.382 -14.284  12.205  1.00  1.98           C  
ATOM   2433  CE2 PHE A 152      10.769 -16.125  10.844  1.00  1.98           C  
ATOM   2434  CZ  PHE A 152      10.994 -14.831  11.159  1.00  1.98           C  
ATOM   2435  H   PHE A 152       6.084 -18.286  14.111  1.00  1.98           H  
ATOM   2436  HA  PHE A 152       6.592 -15.791  12.900  1.00  1.98           H  
ATOM   2437 1HB  PHE A 152       8.244 -16.736  14.446  1.00  1.98           H  
ATOM   2438 2HB  PHE A 152       8.531 -18.098  13.380  1.00  1.98           H  
ATOM   2439  HD1 PHE A 152       8.977 -14.574  13.800  1.00  1.98           H  
ATOM   2440  HD2 PHE A 152       9.729 -17.876  11.342  1.00  1.98           H  
ATOM   2441  HE1 PHE A 152      10.570 -13.253  12.434  1.00  1.98           H  
ATOM   2442  HE2 PHE A 152      11.267 -16.580   9.990  1.00  1.98           H  
ATOM   2443  HZ  PHE A 152      11.662 -14.233  10.566  1.00  1.98           H  
ATOM   2444  N   LEU A 153       7.243 -18.351  10.904  1.00  2.16           N  
ATOM   2445  CA  LEU A 153       7.524 -18.697   9.525  1.00  2.16           C  
ATOM   2446  C   LEU A 153       6.373 -18.292   8.628  1.00  2.16           C  
ATOM   2447  O   LEU A 153       6.593 -17.799   7.519  1.00  2.16           O  
ATOM   2448  CB  LEU A 153       7.820 -20.198   9.419  1.00  2.16           C  
ATOM   2449  CG  LEU A 153       9.161 -20.666  10.071  1.00  2.16           C  
ATOM   2450  CD1 LEU A 153       9.223 -22.194  10.082  1.00  2.16           C  
ATOM   2451  CD2 LEU A 153      10.335 -20.093   9.282  1.00  2.16           C  
ATOM   2452  H   LEU A 153       7.208 -19.085  11.613  1.00  2.16           H  
ATOM   2453  HA  LEU A 153       8.410 -18.150   9.210  1.00  2.16           H  
ATOM   2454 1HB  LEU A 153       7.007 -20.738   9.908  1.00  2.16           H  
ATOM   2455 2HB  LEU A 153       7.842 -20.477   8.369  1.00  2.16           H  
ATOM   2456  HG  LEU A 153       9.209 -20.313  11.099  1.00  2.16           H  
ATOM   2457 1HD1 LEU A 153      10.160 -22.514  10.544  1.00  2.16           H  
ATOM   2458 2HD1 LEU A 153       8.383 -22.588  10.652  1.00  2.16           H  
ATOM   2459 3HD1 LEU A 153       9.179 -22.569   9.058  1.00  2.16           H  
ATOM   2460 1HD2 LEU A 153      11.266 -20.413   9.728  1.00  2.16           H  
ATOM   2461 2HD2 LEU A 153      10.290 -20.452   8.254  1.00  2.16           H  
ATOM   2462 3HD2 LEU A 153      10.285 -19.008   9.288  1.00  2.16           H  
ATOM   2463  N   SER A 154       5.139 -18.446   9.104  1.00  2.40           N  
ATOM   2464  CA  SER A 154       4.002 -18.047   8.297  1.00  2.40           C  
ATOM   2465  C   SER A 154       3.995 -16.537   8.058  1.00  2.40           C  
ATOM   2466  O   SER A 154       3.767 -16.082   6.931  1.00  2.40           O  
ATOM   2467  CB  SER A 154       2.713 -18.450   8.978  1.00  2.40           C  
ATOM   2468  OG  SER A 154       2.594 -19.839   9.058  1.00  2.40           O  
ATOM   2469  H   SER A 154       4.983 -18.874  10.020  1.00  2.40           H  
ATOM   2470  HA  SER A 154       4.073 -18.551   7.335  1.00  2.40           H  
ATOM   2471 1HB  SER A 154       2.687 -18.024   9.983  1.00  2.40           H  
ATOM   2472 2HB  SER A 154       1.872 -18.039   8.426  1.00  2.40           H  
ATOM   2473  HG  SER A 154       3.262 -20.125   9.720  1.00  2.40           H  
ATOM   2474  N   GLU A 155       4.269 -15.749   9.102  1.00  2.70           N  
ATOM   2475  CA  GLU A 155       4.264 -14.303   8.934  1.00  2.70           C  
ATOM   2476  C   GLU A 155       5.423 -13.829   8.059  1.00  2.70           C  
ATOM   2477  O   GLU A 155       5.245 -12.951   7.210  1.00  2.70           O  
ATOM   2478  CB  GLU A 155       4.257 -13.599  10.293  1.00  2.70           C  
ATOM   2479  CG  GLU A 155       2.937 -13.793  11.050  1.00  2.70           C  
ATOM   2480  CD  GLU A 155       2.860 -13.108  12.389  1.00  2.70           C  
ATOM   2481  OE1 GLU A 155       3.777 -12.436  12.765  1.00  2.70           O  
ATOM   2482  OE2 GLU A 155       1.859 -13.285  13.052  1.00  2.70           O  
ATOM   2483  H   GLU A 155       4.454 -16.160  10.023  1.00  2.70           H  
ATOM   2484  HA  GLU A 155       3.338 -14.029   8.426  1.00  2.70           H  
ATOM   2485 1HB  GLU A 155       5.058 -14.011  10.911  1.00  2.70           H  
ATOM   2486 2HB  GLU A 155       4.445 -12.532  10.166  1.00  2.70           H  
ATOM   2487 1HG  GLU A 155       2.126 -13.425  10.425  1.00  2.70           H  
ATOM   2488 2HG  GLU A 155       2.784 -14.863  11.193  1.00  2.70           H  
ATOM   2489  N   LYS A 156       6.593 -14.449   8.221  1.00  3.12           N  
ATOM   2490  CA  LYS A 156       7.764 -14.032   7.468  1.00  3.12           C  
ATOM   2491  C   LYS A 156       7.523 -14.361   5.998  1.00  3.12           C  
ATOM   2492  O   LYS A 156       7.865 -13.576   5.118  1.00  3.12           O  
ATOM   2493  CB  LYS A 156       9.009 -14.717   8.028  1.00  3.12           C  
ATOM   2494  CG  LYS A 156      10.366 -14.208   7.525  1.00  3.12           C  
ATOM   2495  CD  LYS A 156      10.645 -12.785   7.992  1.00  3.12           C  
ATOM   2496  CE  LYS A 156      12.077 -12.372   7.689  1.00  3.12           C  
ATOM   2497  NZ  LYS A 156      12.357 -10.948   8.047  1.00  3.12           N  
ATOM   2498  H   LYS A 156       6.686 -15.178   8.928  1.00  3.12           H  
ATOM   2499  HA  LYS A 156       7.883 -12.955   7.563  1.00  3.12           H  
ATOM   2500 1HB  LYS A 156       8.993 -14.627   9.101  1.00  3.12           H  
ATOM   2501 2HB  LYS A 156       8.953 -15.786   7.809  1.00  3.12           H  
ATOM   2502 1HG  LYS A 156      11.145 -14.811   7.950  1.00  3.12           H  
ATOM   2503 2HG  LYS A 156      10.415 -14.269   6.442  1.00  3.12           H  
ATOM   2504 1HD  LYS A 156       9.957 -12.097   7.512  1.00  3.12           H  
ATOM   2505 2HD  LYS A 156      10.498 -12.738   9.063  1.00  3.12           H  
ATOM   2506 1HE  LYS A 156      12.748 -13.008   8.259  1.00  3.12           H  
ATOM   2507 2HE  LYS A 156      12.272 -12.514   6.642  1.00  3.12           H  
ATOM   2508 1HZ  LYS A 156      13.328 -10.739   7.829  1.00  3.12           H  
ATOM   2509 2HZ  LYS A 156      11.758 -10.326   7.527  1.00  3.12           H  
ATOM   2510 3HZ  LYS A 156      12.197 -10.815   9.033  1.00  3.12           H  
ATOM   2511  N   LYS A 157       6.911 -15.524   5.735  1.00  3.68           N  
ATOM   2512  CA  LYS A 157       6.531 -15.941   4.387  1.00  3.68           C  
ATOM   2513  C   LYS A 157       5.569 -14.922   3.770  1.00  3.68           C  
ATOM   2514  O   LYS A 157       5.700 -14.561   2.601  1.00  3.68           O  
ATOM   2515  CB  LYS A 157       5.882 -17.334   4.418  1.00  3.68           C  
ATOM   2516  CG  LYS A 157       5.441 -17.878   3.071  1.00  3.68           C  
ATOM   2517  CD  LYS A 157       4.886 -19.321   3.185  1.00  3.68           C  
ATOM   2518  CE  LYS A 157       3.565 -19.369   3.918  1.00  3.68           C  
ATOM   2519  NZ  LYS A 157       2.927 -20.714   3.802  1.00  3.68           N  
ATOM   2520  H   LYS A 157       6.686 -16.160   6.500  1.00  3.68           H  
ATOM   2521  HA  LYS A 157       7.426 -15.979   3.767  1.00  3.68           H  
ATOM   2522 1HB  LYS A 157       6.577 -18.046   4.863  1.00  3.68           H  
ATOM   2523 2HB  LYS A 157       5.005 -17.305   5.060  1.00  3.68           H  
ATOM   2524 1HG  LYS A 157       4.663 -17.232   2.665  1.00  3.68           H  
ATOM   2525 2HG  LYS A 157       6.286 -17.863   2.392  1.00  3.68           H  
ATOM   2526 1HD  LYS A 157       4.714 -19.738   2.202  1.00  3.68           H  
ATOM   2527 2HD  LYS A 157       5.604 -19.955   3.706  1.00  3.68           H  
ATOM   2528 1HE  LYS A 157       3.737 -19.150   4.970  1.00  3.68           H  
ATOM   2529 2HE  LYS A 157       2.892 -18.619   3.505  1.00  3.68           H  
ATOM   2530 1HZ  LYS A 157       2.054 -20.726   4.302  1.00  3.68           H  
ATOM   2531 2HZ  LYS A 157       2.751 -20.924   2.806  1.00  3.68           H  
ATOM   2532 3HZ  LYS A 157       3.542 -21.419   4.185  1.00  3.68           H  
ATOM   2533  N   GLY A 158       4.584 -14.484   4.572  1.00  4.38           N  
ATOM   2534  CA  GLY A 158       3.579 -13.499   4.172  1.00  4.38           C  
ATOM   2535  C   GLY A 158       4.162 -12.135   3.769  1.00  4.38           C  
ATOM   2536  O   GLY A 158       3.622 -11.462   2.886  1.00  4.38           O  
ATOM   2537  H   GLY A 158       4.516 -14.864   5.514  1.00  4.38           H  
ATOM   2538 1HA  GLY A 158       2.999 -13.903   3.345  1.00  4.38           H  
ATOM   2539 2HA  GLY A 158       2.890 -13.359   5.002  1.00  4.38           H  
ATOM   2540  N   ILE A 159       5.261 -11.726   4.403  1.00  5.20           N  
ATOM   2541  CA  ILE A 159       5.898 -10.450   4.082  1.00  5.20           C  
ATOM   2542  C   ILE A 159       6.442 -10.460   2.654  1.00  5.20           C  
ATOM   2543  O   ILE A 159       7.050 -11.425   2.209  1.00  5.20           O  
ATOM   2544  CB  ILE A 159       7.017 -10.066   5.076  1.00  5.20           C  
ATOM   2545  CG1 ILE A 159       6.441  -9.802   6.453  1.00  5.20           C  
ATOM   2546  CG2 ILE A 159       7.767  -8.822   4.607  1.00  5.20           C  
ATOM   2547  CD1 ILE A 159       7.497  -9.625   7.497  1.00  5.20           C  
ATOM   2548  H   ILE A 159       5.632 -12.310   5.155  1.00  5.20           H  
ATOM   2549  HA  ILE A 159       5.138  -9.671   4.141  1.00  5.20           H  
ATOM   2550  HB  ILE A 159       7.707 -10.904   5.166  1.00  5.20           H  
ATOM   2551 1HG1 ILE A 159       5.828  -8.904   6.417  1.00  5.20           H  
ATOM   2552 2HG1 ILE A 159       5.811 -10.633   6.737  1.00  5.20           H  
ATOM   2553 1HG2 ILE A 159       8.552  -8.586   5.320  1.00  5.20           H  
ATOM   2554 2HG2 ILE A 159       8.202  -8.996   3.655  1.00  5.20           H  
ATOM   2555 3HG2 ILE A 159       7.073  -7.987   4.537  1.00  5.20           H  
ATOM   2556 1HD1 ILE A 159       7.035  -9.450   8.452  1.00  5.20           H  
ATOM   2557 2HD1 ILE A 159       8.088 -10.528   7.537  1.00  5.20           H  
ATOM   2558 3HD1 ILE A 159       8.131  -8.780   7.241  1.00  5.20           H  
ATOM   2559  N   LYS A 160       6.193  -9.380   1.929  1.00  6.06           N  
ATOM   2560  CA  LYS A 160       6.606  -9.202   0.535  1.00  6.06           C  
ATOM   2561  C   LYS A 160       8.042  -9.624   0.147  1.00  6.06           C  
ATOM   2562  O   LYS A 160       8.241 -10.203  -0.920  1.00  6.06           O  
ATOM   2563  CB  LYS A 160       6.420  -7.727   0.160  1.00  6.06           C  
ATOM   2564  CG  LYS A 160       6.806  -7.369  -1.272  1.00  6.06           C  
ATOM   2565  CD  LYS A 160       6.407  -5.927  -1.626  1.00  6.06           C  
ATOM   2566  CE  LYS A 160       7.308  -4.861  -0.967  1.00  6.06           C  
ATOM   2567  NZ  LYS A 160       8.678  -4.793  -1.576  1.00  6.06           N  
ATOM   2568  H   LYS A 160       5.674  -8.633   2.368  1.00  6.06           H  
ATOM   2569  HA  LYS A 160       5.926  -9.797  -0.075  1.00  6.06           H  
ATOM   2570 1HB  LYS A 160       5.380  -7.443   0.311  1.00  6.06           H  
ATOM   2571 2HB  LYS A 160       7.027  -7.109   0.824  1.00  6.06           H  
ATOM   2572 1HG  LYS A 160       7.880  -7.482  -1.395  1.00  6.06           H  
ATOM   2573 2HG  LYS A 160       6.311  -8.052  -1.957  1.00  6.06           H  
ATOM   2574 1HD  LYS A 160       6.452  -5.800  -2.709  1.00  6.06           H  
ATOM   2575 2HD  LYS A 160       5.381  -5.754  -1.305  1.00  6.06           H  
ATOM   2576 1HE  LYS A 160       6.830  -3.896  -1.087  1.00  6.06           H  
ATOM   2577 2HE  LYS A 160       7.406  -5.076   0.098  1.00  6.06           H  
ATOM   2578 1HZ  LYS A 160       9.207  -4.070  -1.117  1.00  6.06           H  
ATOM   2579 2HZ  LYS A 160       9.169  -5.691  -1.443  1.00  6.06           H  
ATOM   2580 3HZ  LYS A 160       8.610  -4.585  -2.559  1.00  6.06           H  
ATOM   2581  N   ASN A 161       9.043  -9.299   0.967  1.00  6.86           N  
ATOM   2582  CA  ASN A 161      10.441  -9.515   0.567  1.00  6.86           C  
ATOM   2583  C   ASN A 161      11.136 -10.882   0.858  1.00  6.86           C  
ATOM   2584  O   ASN A 161      11.662 -11.480  -0.074  1.00  6.86           O  
ATOM   2585  CB  ASN A 161      11.290  -8.375   1.088  1.00  6.86           C  
ATOM   2586  CG  ASN A 161      10.917  -7.050   0.463  1.00  6.86           C  
ATOM   2587  OD1 ASN A 161      10.286  -6.986  -0.618  1.00  6.86           O  
ATOM   2588  ND2 ASN A 161      11.305  -5.988   1.137  1.00  6.86           N  
ATOM   2589  H   ASN A 161       8.828  -8.862   1.848  1.00  6.86           H  
ATOM   2590  HA  ASN A 161      10.460  -9.420  -0.521  1.00  6.86           H  
ATOM   2591 1HB  ASN A 161      11.208  -8.275   2.158  1.00  6.86           H  
ATOM   2592 2HB  ASN A 161      12.338  -8.580   0.865  1.00  6.86           H  
ATOM   2593 1HD2 ASN A 161      11.115  -5.066   0.806  1.00  6.86           H  
ATOM   2594 2HD2 ASN A 161      11.812  -6.106   1.990  1.00  6.86           H  
ATOM   2595  N   PRO A 162      11.110 -11.456   2.083  1.00  7.51           N  
ATOM   2596  CA  PRO A 162      11.887 -12.634   2.488  1.00  7.51           C  
ATOM   2597  C   PRO A 162      11.888 -13.801   1.505  1.00  7.51           C  
ATOM   2598  O   PRO A 162      12.900 -14.469   1.344  1.00  7.51           O  
ATOM   2599  CB  PRO A 162      11.202 -13.021   3.790  1.00  7.51           C  
ATOM   2600  CG  PRO A 162      10.704 -11.712   4.327  1.00  7.51           C  
ATOM   2601  CD  PRO A 162      10.232 -10.965   3.125  1.00  7.51           C  
ATOM   2602  HA  PRO A 162      12.926 -12.308   2.685  1.00  7.51           H  
ATOM   2603 1HB  PRO A 162      10.375 -13.728   3.587  1.00  7.51           H  
ATOM   2604 2HB  PRO A 162      11.903 -13.537   4.448  1.00  7.51           H  
ATOM   2605 1HG  PRO A 162       9.897 -11.885   5.052  1.00  7.51           H  
ATOM   2606 2HG  PRO A 162      11.505 -11.177   4.844  1.00  7.51           H  
ATOM   2607 1HD  PRO A 162       9.227 -11.251   2.919  1.00  7.51           H  
ATOM   2608 2HD  PRO A 162      10.347  -9.914   3.300  1.00  7.51           H  
ATOM   2609  N   VAL A 163      10.788 -14.052   0.811  1.00  8.04           N  
ATOM   2610  CA  VAL A 163      10.821 -15.133  -0.163  1.00  8.04           C  
ATOM   2611  C   VAL A 163      11.648 -14.700  -1.369  1.00  8.04           C  
ATOM   2612  O   VAL A 163      12.540 -15.421  -1.817  1.00  8.04           O  
ATOM   2613  CB  VAL A 163       9.400 -15.506  -0.609  1.00  8.04           C  
ATOM   2614  CG1 VAL A 163       9.455 -16.504  -1.757  1.00  8.04           C  
ATOM   2615  CG2 VAL A 163       8.634 -16.098   0.592  1.00  8.04           C  
ATOM   2616  H   VAL A 163       9.944 -13.511   0.950  1.00  8.04           H  
ATOM   2617  HA  VAL A 163      11.288 -16.007   0.293  1.00  8.04           H  
ATOM   2618  HB  VAL A 163       8.889 -14.613  -0.970  1.00  8.04           H  
ATOM   2619 1HG1 VAL A 163       8.437 -16.732  -2.059  1.00  8.04           H  
ATOM   2620 2HG1 VAL A 163       9.989 -16.070  -2.600  1.00  8.04           H  
ATOM   2621 3HG1 VAL A 163       9.948 -17.404  -1.458  1.00  8.04           H  
ATOM   2622 1HG2 VAL A 163       7.619 -16.357   0.284  1.00  8.04           H  
ATOM   2623 2HG2 VAL A 163       9.142 -16.994   0.949  1.00  8.04           H  
ATOM   2624 3HG2 VAL A 163       8.590 -15.357   1.396  1.00  8.04           H  
ATOM   2625  N   ALA A 164      11.382 -13.489  -1.861  1.00  8.52           N  
ATOM   2626  CA  ALA A 164      12.059 -12.905  -3.020  1.00  8.52           C  
ATOM   2627  C   ALA A 164      13.560 -12.770  -2.791  1.00  8.52           C  
ATOM   2628  O   ALA A 164      14.362 -12.917  -3.713  1.00  8.52           O  
ATOM   2629  CB  ALA A 164      11.475 -11.535  -3.323  1.00  8.52           C  
ATOM   2630  H   ALA A 164      10.675 -12.930  -1.399  1.00  8.52           H  
ATOM   2631  HA  ALA A 164      11.903 -13.565  -3.871  1.00  8.52           H  
ATOM   2632 1HB  ALA A 164      11.965 -11.119  -4.200  1.00  8.52           H  
ATOM   2633 2HB  ALA A 164      10.406 -11.627  -3.511  1.00  8.52           H  
ATOM   2634 3HB  ALA A 164      11.636 -10.870  -2.477  1.00  8.52           H  
ATOM   2635  N   ASP A 165      13.931 -12.526  -1.541  1.00  9.08           N  
ATOM   2636  CA  ASP A 165      15.318 -12.326  -1.149  1.00  9.08           C  
ATOM   2637  C   ASP A 165      16.091 -13.637  -1.015  1.00  9.08           C  
ATOM   2638  O   ASP A 165      17.310 -13.622  -0.824  1.00  9.08           O  
ATOM   2639  CB  ASP A 165      15.384 -11.608   0.200  1.00  9.08           C  
ATOM   2640  CG  ASP A 165      14.916 -10.161   0.172  1.00  9.08           C  
ATOM   2641  OD1 ASP A 165      14.953  -9.536  -0.865  1.00  9.08           O  
ATOM   2642  OD2 ASP A 165      14.540  -9.680   1.215  1.00  9.08           O  
ATOM   2643  H   ASP A 165      13.193 -12.417  -0.844  1.00  9.08           H  
ATOM   2644  HA  ASP A 165      15.804 -11.714  -1.909  1.00  9.08           H  
ATOM   2645 1HB  ASP A 165      14.765 -12.156   0.914  1.00  9.08           H  
ATOM   2646 2HB  ASP A 165      16.407 -11.637   0.572  1.00  9.08           H  
ATOM   2647  N   VAL A 166      15.383 -14.762  -1.062  1.00  9.85           N  
ATOM   2648  CA  VAL A 166      15.981 -16.073  -0.883  1.00  9.85           C  
ATOM   2649  C   VAL A 166      15.872 -16.970  -2.116  1.00  9.85           C  
ATOM   2650  O   VAL A 166      16.858 -17.574  -2.536  1.00  9.85           O  
ATOM   2651  CB  VAL A 166      15.343 -16.770   0.334  1.00  9.85           C  
ATOM   2652  CG1 VAL A 166      15.881 -18.178   0.468  1.00  9.85           C  
ATOM   2653  CG2 VAL A 166      15.673 -15.971   1.597  1.00  9.85           C  
ATOM   2654  H   VAL A 166      14.384 -14.725  -1.248  1.00  9.85           H  
ATOM   2655  HA  VAL A 166      17.039 -15.932  -0.663  1.00  9.85           H  
ATOM   2656  HB  VAL A 166      14.260 -16.818   0.202  1.00  9.85           H  
ATOM   2657 1HG1 VAL A 166      15.434 -18.655   1.333  1.00  9.85           H  
ATOM   2658 2HG1 VAL A 166      15.638 -18.750  -0.430  1.00  9.85           H  
ATOM   2659 3HG1 VAL A 166      16.958 -18.138   0.590  1.00  9.85           H  
ATOM   2660 1HG2 VAL A 166      15.229 -16.449   2.454  1.00  9.85           H  
ATOM   2661 2HG2 VAL A 166      16.743 -15.929   1.714  1.00  9.85           H  
ATOM   2662 3HG2 VAL A 166      15.287 -14.962   1.510  1.00  9.85           H  
ATOM   2663  N   LEU A 167      14.672 -17.090  -2.675  1.00 10.87           N  
ATOM   2664  CA  LEU A 167      14.423 -18.033  -3.755  1.00 10.87           C  
ATOM   2665  C   LEU A 167      15.101 -17.589  -5.072  1.00 10.87           C  
ATOM   2666  O   LEU A 167      14.748 -16.548  -5.634  1.00 10.87           O  
ATOM   2667  CB  LEU A 167      12.910 -18.171  -3.960  1.00 10.87           C  
ATOM   2668  CG  LEU A 167      12.439 -19.347  -4.831  1.00 10.87           C  
ATOM   2669  CD1 LEU A 167      11.061 -19.663  -4.445  1.00 10.87           C  
ATOM   2670  CD2 LEU A 167      12.504 -19.002  -6.298  1.00 10.87           C  
ATOM   2671  H   LEU A 167      13.901 -16.532  -2.318  1.00 10.87           H  
ATOM   2672  HA  LEU A 167      14.789 -18.995  -3.420  1.00 10.87           H  
ATOM   2673 1HB  LEU A 167      12.441 -18.284  -2.979  1.00 10.87           H  
ATOM   2674 2HB  LEU A 167      12.537 -17.249  -4.406  1.00 10.87           H  
ATOM   2675  HG  LEU A 167      13.059 -20.223  -4.627  1.00 10.87           H  
ATOM   2676 1HD1 LEU A 167      10.703 -20.514  -5.023  1.00 10.87           H  
ATOM   2677 2HD1 LEU A 167      11.053 -19.905  -3.397  1.00 10.87           H  
ATOM   2678 3HD1 LEU A 167      10.422 -18.798  -4.624  1.00 10.87           H  
ATOM   2679 1HD2 LEU A 167      12.157 -19.851  -6.889  1.00 10.87           H  
ATOM   2680 2HD2 LEU A 167      11.875 -18.137  -6.501  1.00 10.87           H  
ATOM   2681 3HD2 LEU A 167      13.511 -18.779  -6.564  1.00 10.87           H  
ATOM   2682  N   PRO A 168      16.013 -18.394  -5.655  1.00 12.07           N  
ATOM   2683  CA  PRO A 168      16.792 -18.077  -6.843  1.00 12.07           C  
ATOM   2684  C   PRO A 168      15.966 -18.217  -8.120  1.00 12.07           C  
ATOM   2685  O   PRO A 168      16.217 -19.109  -8.939  1.00 12.07           O  
ATOM   2686  CB  PRO A 168      17.913 -19.121  -6.780  1.00 12.07           C  
ATOM   2687  CG  PRO A 168      17.264 -20.323  -6.128  1.00 12.07           C  
ATOM   2688  CD  PRO A 168      16.297 -19.743  -5.104  1.00 12.07           C  
ATOM   2689  HA  PRO A 168      17.193 -17.058  -6.747  1.00 12.07           H  
ATOM   2690 1HB  PRO A 168      18.292 -19.331  -7.793  1.00 12.07           H  
ATOM   2691 2HB  PRO A 168      18.759 -18.726  -6.197  1.00 12.07           H  
ATOM   2692 1HG  PRO A 168      16.756 -20.945  -6.884  1.00 12.07           H  
ATOM   2693 2HG  PRO A 168      18.025 -20.965  -5.654  1.00 12.07           H  
ATOM   2694 1HD  PRO A 168      15.394 -20.368  -5.078  1.00 12.07           H  
ATOM   2695 2HD  PRO A 168      16.795 -19.679  -4.119  1.00 12.07           H  
ATOM   2696  N   SER A 169      15.006 -17.304  -8.295  1.00 13.32           N  
ATOM   2697  CA  SER A 169      14.030 -17.353  -9.393  1.00 13.32           C  
ATOM   2698  C   SER A 169      14.657 -17.308 -10.791  1.00 13.32           C  
ATOM   2699  O   SER A 169      14.059 -17.759 -11.765  1.00 13.32           O  
ATOM   2700  CB  SER A 169      13.034 -16.219  -9.233  1.00 13.32           C  
ATOM   2701  OG  SER A 169      13.649 -14.970  -9.413  1.00 13.32           O  
ATOM   2702  H   SER A 169      14.898 -16.600  -7.563  1.00 13.32           H  
ATOM   2703  HA  SER A 169      13.481 -18.292  -9.305  1.00 13.32           H  
ATOM   2704 1HB  SER A 169      12.222 -16.340  -9.948  1.00 13.32           H  
ATOM   2705 2HB  SER A 169      12.602 -16.271  -8.235  1.00 13.32           H  
ATOM   2706  HG  SER A 169      13.020 -14.317  -9.094  1.00 13.32           H  
ATOM   2707  N   SER A 170      15.897 -16.852 -10.901  1.00 14.42           N  
ATOM   2708  CA  SER A 170      16.575 -16.832 -12.198  1.00 14.42           C  
ATOM   2709  C   SER A 170      16.787 -18.262 -12.743  1.00 14.42           C  
ATOM   2710  O   SER A 170      17.056 -18.449 -13.931  1.00 14.42           O  
ATOM   2711  CB  SER A 170      17.899 -16.098 -12.094  1.00 14.42           C  
ATOM   2712  OG  SER A 170      18.807 -16.793 -11.291  1.00 14.42           O  
ATOM   2713  H   SER A 170      16.359 -16.499 -10.078  1.00 14.42           H  
ATOM   2714  HA  SER A 170      15.943 -16.292 -12.903  1.00 14.42           H  
ATOM   2715 1HB  SER A 170      18.317 -15.973 -13.093  1.00 14.42           H  
ATOM   2716 2HB  SER A 170      17.730 -15.105 -11.683  1.00 14.42           H  
ATOM   2717  HG  SER A 170      18.823 -17.689 -11.636  1.00 14.42           H  
ATOM   2718  N   THR A 171      16.656 -19.263 -11.859  1.00 15.17           N  
ATOM   2719  CA  THR A 171      16.800 -20.678 -12.172  1.00 15.17           C  
ATOM   2720  C   THR A 171      15.482 -21.408 -11.871  1.00 15.17           C  
ATOM   2721  O   THR A 171      15.486 -22.617 -11.609  1.00 15.17           O  
ATOM   2722  CB  THR A 171      17.935 -21.320 -11.355  1.00 15.17           C  
ATOM   2723  OG1 THR A 171      17.678 -21.155  -9.951  1.00 15.17           O  
ATOM   2724  CG2 THR A 171      19.255 -20.653 -11.694  1.00 15.17           C  
ATOM   2725  H   THR A 171      16.435 -19.036 -10.889  1.00 15.17           H  
ATOM   2726  HA  THR A 171      17.021 -20.788 -13.233  1.00 15.17           H  
ATOM   2727  HB  THR A 171      17.998 -22.382 -11.587  1.00 15.17           H  
ATOM   2728  HG1 THR A 171      17.175 -20.322  -9.794  1.00 15.17           H  
ATOM   2729 1HG2 THR A 171      20.053 -21.112 -11.113  1.00 15.17           H  
ATOM   2730 2HG2 THR A 171      19.461 -20.774 -12.757  1.00 15.17           H  
ATOM   2731 3HG2 THR A 171      19.201 -19.599 -11.454  1.00 15.17           H  
ATOM   2732  N   ASP A 172      14.359 -20.668 -11.983  1.00 15.44           N  
ATOM   2733  CA  ASP A 172      12.968 -21.050 -11.651  1.00 15.44           C  
ATOM   2734  C   ASP A 172      12.587 -22.521 -11.850  1.00 15.44           C  
ATOM   2735  O   ASP A 172      11.746 -23.029 -11.120  1.00 15.44           O  
ATOM   2736  CB  ASP A 172      11.975 -20.197 -12.458  1.00 15.44           C  
ATOM   2737  CG  ASP A 172      10.522 -20.239 -11.938  1.00 15.44           C  
ATOM   2738  OD1 ASP A 172      10.294 -19.743 -10.839  1.00 15.44           O  
ATOM   2739  OD2 ASP A 172       9.642 -20.713 -12.612  1.00 15.44           O  
ATOM   2740  H   ASP A 172      14.475 -19.689 -12.246  1.00 15.44           H  
ATOM   2741  HA  ASP A 172      12.828 -20.821 -10.588  1.00 15.44           H  
ATOM   2742 1HB  ASP A 172      12.298 -19.170 -12.475  1.00 15.44           H  
ATOM   2743 2HB  ASP A 172      11.974 -20.543 -13.492  1.00 15.44           H  
ATOM   2744  N   ASP A 173      13.161 -23.201 -12.847  1.00 15.21           N  
ATOM   2745  CA  ASP A 173      12.810 -24.598 -13.116  1.00 15.21           C  
ATOM   2746  C   ASP A 173      13.017 -25.459 -11.861  1.00 15.21           C  
ATOM   2747  O   ASP A 173      12.340 -26.475 -11.668  1.00 15.21           O  
ATOM   2748  CB  ASP A 173      13.695 -25.166 -14.231  1.00 15.21           C  
ATOM   2749  CG  ASP A 173      13.388 -24.634 -15.626  1.00 15.21           C  
ATOM   2750  OD1 ASP A 173      12.356 -24.038 -15.820  1.00 15.21           O  
ATOM   2751  OD2 ASP A 173      14.207 -24.829 -16.491  1.00 15.21           O  
ATOM   2752  H   ASP A 173      13.863 -22.743 -13.407  1.00 15.21           H  
ATOM   2753  HA  ASP A 173      11.762 -24.648 -13.411  1.00 15.21           H  
ATOM   2754 1HB  ASP A 173      14.737 -24.940 -14.000  1.00 15.21           H  
ATOM   2755 2HB  ASP A 173      13.600 -26.251 -14.247  1.00 15.21           H  
ATOM   2756  N   SER A 174      13.995 -25.076 -11.039  1.00 14.58           N  
ATOM   2757  CA  SER A 174      14.293 -25.781  -9.804  1.00 14.58           C  
ATOM   2758  C   SER A 174      13.480 -25.176  -8.665  1.00 14.58           C  
ATOM   2759  O   SER A 174      13.726 -24.048  -8.238  1.00 14.58           O  
ATOM   2760  CB  SER A 174      15.769 -25.688  -9.483  1.00 14.58           C  
ATOM   2761  OG  SER A 174      16.056 -26.293  -8.246  1.00 14.58           O  
ATOM   2762  H   SER A 174      14.512 -24.227 -11.265  1.00 14.58           H  
ATOM   2763  HA  SER A 174      14.012 -26.827  -9.916  1.00 14.58           H  
ATOM   2764 1HB  SER A 174      16.345 -26.169 -10.271  1.00 14.58           H  
ATOM   2765 2HB  SER A 174      16.063 -24.636  -9.458  1.00 14.58           H  
ATOM   2766  HG  SER A 174      15.516 -25.832  -7.593  1.00 14.58           H  
ATOM   2767  N   PHE A 175      12.520 -25.930  -8.158  1.00 13.68           N  
ATOM   2768  CA  PHE A 175      11.642 -25.402  -7.123  1.00 13.68           C  
ATOM   2769  C   PHE A 175      12.100 -25.761  -5.727  1.00 13.68           C  
ATOM   2770  O   PHE A 175      12.565 -26.872  -5.480  1.00 13.68           O  
ATOM   2771  CB  PHE A 175      10.220 -25.912  -7.332  1.00 13.68           C  
ATOM   2772  CG  PHE A 175       9.557 -25.287  -8.511  1.00 13.68           C  
ATOM   2773  CD1 PHE A 175       9.749 -25.794  -9.786  1.00 13.68           C  
ATOM   2774  CD2 PHE A 175       8.736 -24.185  -8.348  1.00 13.68           C  
ATOM   2775  CE1 PHE A 175       9.145 -25.205 -10.876  1.00 13.68           C  
ATOM   2776  CE2 PHE A 175       8.123 -23.595  -9.433  1.00 13.68           C  
ATOM   2777  CZ  PHE A 175       8.331 -24.104 -10.703  1.00 13.68           C  
ATOM   2778  H   PHE A 175      12.371 -26.857  -8.530  1.00 13.68           H  
ATOM   2779  HA  PHE A 175      11.626 -24.313  -7.209  1.00 13.68           H  
ATOM   2780 1HB  PHE A 175      10.231 -26.991  -7.470  1.00 13.68           H  
ATOM   2781 2HB  PHE A 175       9.624 -25.695  -6.440  1.00 13.68           H  
ATOM   2782  HD1 PHE A 175      10.397 -26.661  -9.929  1.00 13.68           H  
ATOM   2783  HD2 PHE A 175       8.579 -23.783  -7.341  1.00 13.68           H  
ATOM   2784  HE1 PHE A 175       9.320 -25.607 -11.875  1.00 13.68           H  
ATOM   2785  HE2 PHE A 175       7.484 -22.728  -9.293  1.00 13.68           H  
ATOM   2786  HZ  PHE A 175       7.859 -23.635 -11.565  1.00 13.68           H  
ATOM   2787  N   GLU A 176      11.937 -24.805  -4.829  1.00 12.63           N  
ATOM   2788  CA  GLU A 176      12.225 -24.960  -3.414  1.00 12.63           C  
ATOM   2789  C   GLU A 176      10.879 -24.955  -2.680  1.00 12.63           C  
ATOM   2790  O   GLU A 176       9.919 -24.377  -3.193  1.00 12.63           O  
ATOM   2791  CB  GLU A 176      13.191 -23.853  -2.959  1.00 12.63           C  
ATOM   2792  CG  GLU A 176      14.595 -23.935  -3.553  1.00 12.63           C  
ATOM   2793  CD  GLU A 176      15.526 -22.842  -3.051  1.00 12.63           C  
ATOM   2794  OE1 GLU A 176      15.090 -21.999  -2.303  1.00 12.63           O  
ATOM   2795  OE2 GLU A 176      16.671 -22.850  -3.432  1.00 12.63           O  
ATOM   2796  H   GLU A 176      11.569 -23.917  -5.136  1.00 12.63           H  
ATOM   2797  HA  GLU A 176      12.702 -25.924  -3.249  1.00 12.63           H  
ATOM   2798 1HB  GLU A 176      12.816 -22.893  -3.280  1.00 12.63           H  
ATOM   2799 2HB  GLU A 176      13.262 -23.849  -1.885  1.00 12.63           H  
ATOM   2800 1HG  GLU A 176      15.020 -24.907  -3.293  1.00 12.63           H  
ATOM   2801 2HG  GLU A 176      14.525 -23.879  -4.641  1.00 12.63           H  
ATOM   2802  N   VAL A 177      10.778 -25.660  -1.546  1.00 11.51           N  
ATOM   2803  CA  VAL A 177       9.482 -25.715  -0.830  1.00 11.51           C  
ATOM   2804  C   VAL A 177       9.497 -25.454   0.688  1.00 11.51           C  
ATOM   2805  O   VAL A 177      10.167 -26.183   1.417  1.00 11.51           O  
ATOM   2806  CB  VAL A 177       8.866 -27.118  -1.011  1.00 11.51           C  
ATOM   2807  CG1 VAL A 177       7.573 -27.182  -0.277  1.00 11.51           C  
ATOM   2808  CG2 VAL A 177       8.654 -27.444  -2.487  1.00 11.51           C  
ATOM   2809  H   VAL A 177      11.628 -26.121  -1.195  1.00 11.51           H  
ATOM   2810  HA  VAL A 177       8.822 -24.976  -1.287  1.00 11.51           H  
ATOM   2811  HB  VAL A 177       9.532 -27.857  -0.566  1.00 11.51           H  
ATOM   2812 1HG1 VAL A 177       7.163 -28.179  -0.388  1.00 11.51           H  
ATOM   2813 2HG1 VAL A 177       7.725 -26.969   0.766  1.00 11.51           H  
ATOM   2814 3HG1 VAL A 177       6.891 -26.448  -0.699  1.00 11.51           H  
ATOM   2815 1HG2 VAL A 177       8.218 -28.438  -2.574  1.00 11.51           H  
ATOM   2816 2HG2 VAL A 177       7.976 -26.708  -2.929  1.00 11.51           H  
ATOM   2817 3HG2 VAL A 177       9.604 -27.424  -3.016  1.00 11.51           H  
ATOM   2818  N   ASN A 178       8.682 -24.492   1.179  1.00 10.40           N  
ATOM   2819  CA  ASN A 178       8.593 -24.228   2.629  1.00 10.40           C  
ATOM   2820  C   ASN A 178       7.205 -24.623   3.094  1.00 10.40           C  
ATOM   2821  O   ASN A 178       6.251 -23.879   2.915  1.00 10.40           O  
ATOM   2822  CB  ASN A 178       8.801 -22.774   3.041  1.00 10.40           C  
ATOM   2823  CG  ASN A 178       8.900 -22.610   4.549  1.00 10.40           C  
ATOM   2824  OD1 ASN A 178       8.343 -23.366   5.374  1.00 10.40           O  
ATOM   2825  ND2 ASN A 178       9.632 -21.591   4.933  1.00 10.40           N  
ATOM   2826  H   ASN A 178       8.145 -23.933   0.538  1.00 10.40           H  
ATOM   2827  HA  ASN A 178       9.327 -24.831   3.149  1.00 10.40           H  
ATOM   2828 1HB  ASN A 178       9.667 -22.338   2.593  1.00 10.40           H  
ATOM   2829 2HB  ASN A 178       7.959 -22.191   2.731  1.00 10.40           H  
ATOM   2830 1HD2 ASN A 178       9.768 -21.408   5.907  1.00 10.40           H  
ATOM   2831 2HD2 ASN A 178      10.073 -21.008   4.250  1.00 10.40           H  
ATOM   2832  N   ALA A 179       7.069 -25.791   3.673  1.00  9.40           N  
ATOM   2833  CA  ALA A 179       5.747 -26.266   4.032  1.00  9.40           C  
ATOM   2834  C   ALA A 179       5.243 -25.759   5.375  1.00  9.40           C  
ATOM   2835  O   ALA A 179       4.099 -26.059   5.766  1.00  9.40           O  
ATOM   2836  CB  ALA A 179       5.742 -27.767   4.059  1.00  9.40           C  
ATOM   2837  H   ALA A 179       7.875 -26.366   3.834  1.00  9.40           H  
ATOM   2838  HA  ALA A 179       5.067 -25.915   3.270  1.00  9.40           H  
ATOM   2839 1HB  ALA A 179       4.745 -28.072   4.271  1.00  9.40           H  
ATOM   2840 2HB  ALA A 179       6.049 -28.146   3.112  1.00  9.40           H  
ATOM   2841 3HB  ALA A 179       6.420 -28.116   4.832  1.00  9.40           H  
ATOM   2842  N   THR A 180       6.100 -25.030   6.112  1.00  8.57           N  
ATOM   2843  CA  THR A 180       5.768 -24.638   7.479  1.00  8.57           C  
ATOM   2844  C   THR A 180       5.334 -25.910   8.227  1.00  8.57           C  
ATOM   2845  O   THR A 180       5.460 -27.004   7.669  1.00  8.57           O  
ATOM   2846  CB  THR A 180       4.736 -23.489   7.499  1.00  8.57           C  
ATOM   2847  OG1 THR A 180       3.523 -23.890   6.848  1.00  8.57           O  
ATOM   2848  CG2 THR A 180       5.322 -22.255   6.783  1.00  8.57           C  
ATOM   2849  H   THR A 180       6.988 -24.730   5.715  1.00  8.57           H  
ATOM   2850  HA  THR A 180       6.670 -24.262   7.963  1.00  8.57           H  
ATOM   2851  HB  THR A 180       4.512 -23.228   8.516  1.00  8.57           H  
ATOM   2852  HG1 THR A 180       3.457 -24.861   6.868  1.00  8.57           H  
ATOM   2853 1HG2 THR A 180       4.600 -21.441   6.811  1.00  8.57           H  
ATOM   2854 2HG2 THR A 180       6.233 -21.950   7.290  1.00  8.57           H  
ATOM   2855 3HG2 THR A 180       5.552 -22.507   5.745  1.00  8.57           H  
ATOM   2856  N   VAL A 181       5.038 -25.839   9.527  1.00  7.98           N  
ATOM   2857  CA  VAL A 181       4.625 -27.079  10.189  1.00  7.98           C  
ATOM   2858  C   VAL A 181       3.872 -26.876  11.504  1.00  7.98           C  
ATOM   2859  O   VAL A 181       4.335 -26.153  12.382  1.00  7.98           O  
ATOM   2860  CB  VAL A 181       5.845 -27.970  10.415  1.00  7.98           C  
ATOM   2861  CG1 VAL A 181       6.823 -27.275  11.297  1.00  7.98           C  
ATOM   2862  CG2 VAL A 181       5.396 -29.266  10.962  1.00  7.98           C  
ATOM   2863  H   VAL A 181       4.945 -24.941  10.011  1.00  7.98           H  
ATOM   2864  HA  VAL A 181       3.963 -27.604   9.504  1.00  7.98           H  
ATOM   2865  HB  VAL A 181       6.337 -28.151   9.479  1.00  7.98           H  
ATOM   2866 1HG1 VAL A 181       7.696 -27.890  11.418  1.00  7.98           H  
ATOM   2867 2HG1 VAL A 181       7.118 -26.334  10.837  1.00  7.98           H  
ATOM   2868 3HG1 VAL A 181       6.355 -27.077  12.265  1.00  7.98           H  
ATOM   2869 1HG2 VAL A 181       6.238 -29.896  11.067  1.00  7.98           H  
ATOM   2870 2HG2 VAL A 181       4.915 -29.135  11.922  1.00  7.98           H  
ATOM   2871 3HG2 VAL A 181       4.689 -29.714  10.258  1.00  7.98           H  
ATOM   2872  N   LYS A 182       2.801 -27.642  11.705  1.00  7.67           N  
ATOM   2873  CA  LYS A 182       2.023 -27.547  12.944  1.00  7.67           C  
ATOM   2874  C   LYS A 182       2.042 -28.883  13.680  1.00  7.67           C  
ATOM   2875  O   LYS A 182       2.151 -29.928  13.035  1.00  7.67           O  
ATOM   2876  CB  LYS A 182       0.590 -27.150  12.608  1.00  7.67           C  
ATOM   2877  CG  LYS A 182       0.476 -25.779  11.931  1.00  7.67           C  
ATOM   2878  CD  LYS A 182      -0.967 -25.411  11.647  1.00  7.67           C  
ATOM   2879  CE  LYS A 182      -1.077 -24.150  10.771  1.00  7.67           C  
ATOM   2880  NZ  LYS A 182      -0.454 -22.946  11.398  1.00  7.67           N  
ATOM   2881  H   LYS A 182       2.502 -28.254  10.944  1.00  7.67           H  
ATOM   2882  HA  LYS A 182       2.468 -26.790  13.595  1.00  7.67           H  
ATOM   2883 1HB  LYS A 182       0.145 -27.893  11.957  1.00  7.67           H  
ATOM   2884 2HB  LYS A 182       0.004 -27.118  13.527  1.00  7.67           H  
ATOM   2885 1HG  LYS A 182       0.913 -25.016  12.587  1.00  7.67           H  
ATOM   2886 2HG  LYS A 182       1.035 -25.776  10.995  1.00  7.67           H  
ATOM   2887 1HD  LYS A 182      -1.456 -26.240  11.134  1.00  7.67           H  
ATOM   2888 2HD  LYS A 182      -1.483 -25.233  12.590  1.00  7.67           H  
ATOM   2889 1HE  LYS A 182      -0.594 -24.335   9.813  1.00  7.67           H  
ATOM   2890 2HE  LYS A 182      -2.132 -23.946  10.600  1.00  7.67           H  
ATOM   2891 1HZ  LYS A 182      -0.563 -22.156  10.788  1.00  7.67           H  
ATOM   2892 2HZ  LYS A 182      -0.890 -22.750  12.281  1.00  7.67           H  
ATOM   2893 3HZ  LYS A 182       0.555 -23.087  11.553  1.00  7.67           H  
ATOM   2894  N   VAL A 183       1.890 -28.874  15.014  1.00  7.70           N  
ATOM   2895  CA  VAL A 183       1.872 -30.167  15.731  1.00  7.70           C  
ATOM   2896  C   VAL A 183       0.710 -30.288  16.721  1.00  7.70           C  
ATOM   2897  O   VAL A 183       0.386 -29.333  17.434  1.00  7.70           O  
ATOM   2898  CB  VAL A 183       3.211 -30.359  16.480  1.00  7.70           C  
ATOM   2899  CG1 VAL A 183       3.372 -29.261  17.545  1.00  7.70           C  
ATOM   2900  CG2 VAL A 183       3.301 -31.770  17.106  1.00  7.70           C  
ATOM   2901  H   VAL A 183       1.788 -27.978  15.515  1.00  7.70           H  
ATOM   2902  HA  VAL A 183       1.773 -30.967  14.999  1.00  7.70           H  
ATOM   2903  HB  VAL A 183       4.014 -30.240  15.769  1.00  7.70           H  
ATOM   2904 1HG1 VAL A 183       4.333 -29.374  18.048  1.00  7.70           H  
ATOM   2905 2HG1 VAL A 183       3.320 -28.277  17.073  1.00  7.70           H  
ATOM   2906 3HG1 VAL A 183       2.572 -29.347  18.278  1.00  7.70           H  
ATOM   2907 1HG2 VAL A 183       4.263 -31.884  17.602  1.00  7.70           H  
ATOM   2908 2HG2 VAL A 183       2.511 -31.911  17.837  1.00  7.70           H  
ATOM   2909 3HG2 VAL A 183       3.206 -32.523  16.320  1.00  7.70           H  
ATOM   2910  N   ARG A 184       0.109 -31.481  16.797  1.00  8.10           N  
ATOM   2911  CA  ARG A 184      -0.993 -31.714  17.727  1.00  8.10           C  
ATOM   2912  C   ARG A 184      -0.884 -33.036  18.485  1.00  8.10           C  
ATOM   2913  O   ARG A 184      -0.466 -34.057  17.935  1.00  8.10           O  
ATOM   2914  CB  ARG A 184      -2.322 -31.724  16.974  1.00  8.10           C  
ATOM   2915  CG  ARG A 184      -2.695 -30.415  16.294  1.00  8.10           C  
ATOM   2916  CD  ARG A 184      -3.032 -29.360  17.278  1.00  8.10           C  
ATOM   2917  NE  ARG A 184      -3.455 -28.145  16.626  1.00  8.10           N  
ATOM   2918  CZ  ARG A 184      -2.601 -27.191  16.205  1.00  8.10           C  
ATOM   2919  NH1 ARG A 184      -1.309 -27.351  16.389  1.00  8.10           N  
ATOM   2920  NH2 ARG A 184      -3.061 -26.101  15.612  1.00  8.10           N  
ATOM   2921  H   ARG A 184       0.404 -32.220  16.161  1.00  8.10           H  
ATOM   2922  HA  ARG A 184      -1.003 -30.904  18.456  1.00  8.10           H  
ATOM   2923 1HB  ARG A 184      -2.289 -32.495  16.203  1.00  8.10           H  
ATOM   2924 2HB  ARG A 184      -3.127 -31.986  17.663  1.00  8.10           H  
ATOM   2925 1HG  ARG A 184      -1.881 -30.063  15.667  1.00  8.10           H  
ATOM   2926 2HG  ARG A 184      -3.575 -30.581  15.672  1.00  8.10           H  
ATOM   2927 1HD  ARG A 184      -3.840 -29.703  17.921  1.00  8.10           H  
ATOM   2928 2HD  ARG A 184      -2.157 -29.133  17.886  1.00  8.10           H  
ATOM   2929  HE  ARG A 184      -4.443 -28.002  16.476  1.00  8.10           H  
ATOM   2930 1HH1 ARG A 184      -0.932 -28.179  16.858  1.00  8.10           H  
ATOM   2931 2HH1 ARG A 184      -0.633 -26.652  16.080  1.00  8.10           H  
ATOM   2932 1HH2 ARG A 184      -4.053 -25.980  15.475  1.00  8.10           H  
ATOM   2933 2HH2 ARG A 184      -2.416 -25.386  15.304  1.00  8.10           H  
ATOM   2934  N   VAL A 185      -1.323 -33.029  19.744  1.00  8.92           N  
ATOM   2935  CA  VAL A 185      -1.367 -34.250  20.555  1.00  8.92           C  
ATOM   2936  C   VAL A 185      -2.826 -34.510  20.916  1.00  8.92           C  
ATOM   2937  O   VAL A 185      -3.510 -33.603  21.397  1.00  8.92           O  
ATOM   2938  CB  VAL A 185      -0.527 -34.097  21.845  1.00  8.92           C  
ATOM   2939  CG1 VAL A 185      -0.592 -35.414  22.677  1.00  8.92           C  
ATOM   2940  CG2 VAL A 185       0.928 -33.689  21.490  1.00  8.92           C  
ATOM   2941  H   VAL A 185      -1.644 -32.161  20.151  1.00  8.92           H  
ATOM   2942  HA  VAL A 185      -0.993 -35.093  19.974  1.00  8.92           H  
ATOM   2943  HB  VAL A 185      -0.968 -33.315  22.464  1.00  8.92           H  
ATOM   2944 1HG1 VAL A 185      -0.025 -35.293  23.600  1.00  8.92           H  
ATOM   2945 2HG1 VAL A 185      -1.627 -35.639  22.920  1.00  8.92           H  
ATOM   2946 3HG1 VAL A 185      -0.177 -36.237  22.107  1.00  8.92           H  
ATOM   2947 1HG2 VAL A 185       1.499 -33.567  22.409  1.00  8.92           H  
ATOM   2948 2HG2 VAL A 185       1.401 -34.429  20.887  1.00  8.92           H  
ATOM   2949 3HG2 VAL A 185       0.917 -32.747  20.943  1.00  8.92           H  
ATOM   2950  N   THR A 186      -3.305 -35.727  20.662  1.00 10.15           N  
ATOM   2951  CA  THR A 186      -4.702 -36.065  20.914  1.00 10.15           C  
ATOM   2952  C   THR A 186      -4.870 -37.077  22.044  1.00 10.15           C  
ATOM   2953  O   THR A 186      -4.170 -38.106  22.101  1.00 10.15           O  
ATOM   2954  CB  THR A 186      -5.361 -36.624  19.647  1.00 10.15           C  
ATOM   2955  OG1 THR A 186      -5.283 -35.655  18.579  1.00 10.15           O  
ATOM   2956  CG2 THR A 186      -6.839 -36.954  19.898  1.00 10.15           C  
ATOM   2957  H   THR A 186      -2.686 -36.429  20.259  1.00 10.15           H  
ATOM   2958  HA  THR A 186      -5.235 -35.158  21.208  1.00 10.15           H  
ATOM   2959  HB  THR A 186      -4.852 -37.502  19.369  1.00 10.15           H  
ATOM   2960  HG1 THR A 186      -5.546 -34.791  18.930  1.00 10.15           H  
ATOM   2961 1HG2 THR A 186      -7.289 -37.349  19.000  1.00 10.15           H  
ATOM   2962 2HG2 THR A 186      -6.920 -37.688  20.672  1.00 10.15           H  
ATOM   2963 3HG2 THR A 186      -7.370 -36.048  20.199  1.00 10.15           H  
ATOM   2964  N   GLU A 187      -5.830 -36.754  22.912  1.00 11.72           N  
ATOM   2965  CA  GLU A 187      -6.260 -37.497  24.095  1.00 11.72           C  
ATOM   2966  C   GLU A 187      -6.969 -38.800  23.749  1.00 11.72           C  
ATOM   2967  O   GLU A 187      -7.314 -39.028  22.593  1.00 11.72           O  
ATOM   2968  CB  GLU A 187      -7.197 -36.622  24.948  1.00 11.72           C  
ATOM   2969  CG  GLU A 187      -8.582 -36.338  24.354  1.00 11.72           C  
ATOM   2970  CD  GLU A 187      -8.601 -35.164  23.399  1.00 11.72           C  
ATOM   2971  OE1 GLU A 187      -7.550 -34.653  23.102  1.00 11.72           O  
ATOM   2972  OE2 GLU A 187      -9.666 -34.774  22.975  1.00 11.72           O  
ATOM   2973  H   GLU A 187      -6.315 -35.886  22.730  1.00 11.72           H  
ATOM   2974  HA  GLU A 187      -5.374 -37.740  24.681  1.00 11.72           H  
ATOM   2975 1HB  GLU A 187      -7.346 -37.079  25.926  1.00 11.72           H  
ATOM   2976 2HB  GLU A 187      -6.749 -35.662  25.104  1.00 11.72           H  
ATOM   2977 1HG  GLU A 187      -8.925 -37.224  23.825  1.00 11.72           H  
ATOM   2978 2HG  GLU A 187      -9.274 -36.150  25.168  1.00 11.72           H  
ATOM   2979  N   GLY A 188      -7.176 -39.653  24.748  1.00 13.44           N  
ATOM   2980  CA  GLY A 188      -7.852 -40.930  24.532  1.00 13.44           C  
ATOM   2981  C   GLY A 188      -9.358 -40.744  24.328  1.00 13.44           C  
ATOM   2982  O   GLY A 188      -9.820 -39.645  24.039  1.00 13.44           O  
ATOM   2983  H   GLY A 188      -6.835 -39.409  25.672  1.00 13.44           H  
ATOM   2984 1HA  GLY A 188      -7.423 -41.427  23.661  1.00 13.44           H  
ATOM   2985 2HA  GLY A 188      -7.675 -41.581  25.386  1.00 13.44           H  
ATOM   2986  N   SER A 189     -10.130 -41.818  24.475  1.00 15.04           N  
ATOM   2987  CA  SER A 189     -11.566 -41.765  24.177  1.00 15.04           C  
ATOM   2988  C   SER A 189     -12.371 -40.751  24.998  1.00 15.04           C  
ATOM   2989  O   SER A 189     -13.289 -40.116  24.478  1.00 15.04           O  
ATOM   2990  CB  SER A 189     -12.168 -43.137  24.384  1.00 15.04           C  
ATOM   2991  OG  SER A 189     -11.657 -44.057  23.457  1.00 15.04           O  
ATOM   2992  H   SER A 189      -9.709 -42.694  24.744  1.00 15.04           H  
ATOM   2993  HA  SER A 189     -11.673 -41.496  23.125  1.00 15.04           H  
ATOM   2994 1HB  SER A 189     -11.958 -43.479  25.398  1.00 15.04           H  
ATOM   2995 2HB  SER A 189     -13.251 -43.074  24.280  1.00 15.04           H  
ATOM   2996  HG  SER A 189     -12.119 -44.885  23.622  1.00 15.04           H  
ATOM   2997  N   GLU A 190     -12.060 -40.627  26.277  1.00 16.28           N  
ATOM   2998  CA  GLU A 190     -12.780 -39.706  27.145  1.00 16.28           C  
ATOM   2999  C   GLU A 190     -12.060 -38.351  27.234  1.00 16.28           C  
ATOM   3000  O   GLU A 190     -10.872 -38.266  27.528  1.00 16.28           O  
ATOM   3001  CB  GLU A 190     -13.027 -40.378  28.508  1.00 16.28           C  
ATOM   3002  CG  GLU A 190     -13.735 -39.535  29.547  1.00 16.28           C  
ATOM   3003  CD  GLU A 190     -13.991 -40.276  30.837  1.00 16.28           C  
ATOM   3004  OE1 GLU A 190     -13.695 -41.443  30.900  1.00 16.28           O  
ATOM   3005  OE2 GLU A 190     -14.480 -39.666  31.760  1.00 16.28           O  
ATOM   3006  H   GLU A 190     -11.296 -41.173  26.645  1.00 16.28           H  
ATOM   3007  HA  GLU A 190     -13.758 -39.521  26.703  1.00 16.28           H  
ATOM   3008 1HB  GLU A 190     -13.669 -41.244  28.342  1.00 16.28           H  
ATOM   3009 2HB  GLU A 190     -12.118 -40.761  28.915  1.00 16.28           H  
ATOM   3010 1HG  GLU A 190     -13.103 -38.703  29.780  1.00 16.28           H  
ATOM   3011 2HG  GLU A 190     -14.670 -39.156  29.140  1.00 16.28           H  
ATOM   3012  N   THR A 191     -12.798 -37.266  27.039  1.00 16.97           N  
ATOM   3013  CA  THR A 191     -12.188 -35.934  27.043  1.00 16.97           C  
ATOM   3014  C   THR A 191     -11.805 -35.443  28.440  1.00 16.97           C  
ATOM   3015  O   THR A 191     -11.123 -34.432  28.590  1.00 16.97           O  
ATOM   3016  CB  THR A 191     -13.111 -34.924  26.352  1.00 16.97           C  
ATOM   3017  OG1 THR A 191     -14.369 -34.871  27.040  1.00 16.97           O  
ATOM   3018  CG2 THR A 191     -13.332 -35.351  24.908  1.00 16.97           C  
ATOM   3019  H   THR A 191     -13.780 -37.368  26.823  1.00 16.97           H  
ATOM   3020  HA  THR A 191     -11.272 -35.989  26.453  1.00 16.97           H  
ATOM   3021  HB  THR A 191     -12.652 -33.935  26.371  1.00 16.97           H  
ATOM   3022  HG1 THR A 191     -14.243 -34.463  27.902  1.00 16.97           H  
ATOM   3023 1HG2 THR A 191     -13.985 -34.635  24.409  1.00 16.97           H  
ATOM   3024 2HG2 THR A 191     -12.366 -35.386  24.389  1.00 16.97           H  
ATOM   3025 3HG2 THR A 191     -13.789 -36.339  24.884  1.00 16.97           H  
ATOM   3026  N   GLY A 192     -12.246 -36.172  29.458  1.00 17.11           N  
ATOM   3027  CA  GLY A 192     -11.942 -35.878  30.852  1.00 17.11           C  
ATOM   3028  C   GLY A 192     -10.631 -36.541  31.310  1.00 17.11           C  
ATOM   3029  O   GLY A 192     -10.258 -36.445  32.480  1.00 17.11           O  
ATOM   3030  H   GLY A 192     -12.810 -36.981  29.246  1.00 17.11           H  
ATOM   3031 1HA  GLY A 192     -11.871 -34.799  30.987  1.00 17.11           H  
ATOM   3032 2HA  GLY A 192     -12.763 -36.226  31.478  1.00 17.11           H  
ATOM   3033  N   LEU A 193      -9.935 -37.215  30.392  1.00 16.87           N  
ATOM   3034  CA  LEU A 193      -8.693 -37.915  30.706  1.00 16.87           C  
ATOM   3035  C   LEU A 193      -7.483 -37.004  30.826  1.00 16.87           C  
ATOM   3036  O   LEU A 193      -7.414 -35.928  30.235  1.00 16.87           O  
ATOM   3037  CB  LEU A 193      -8.382 -38.959  29.634  1.00 16.87           C  
ATOM   3038  CG  LEU A 193      -9.378 -40.061  29.504  1.00 16.87           C  
ATOM   3039  CD1 LEU A 193      -9.025 -40.916  28.276  1.00 16.87           C  
ATOM   3040  CD2 LEU A 193      -9.391 -40.889  30.762  1.00 16.87           C  
ATOM   3041  H   LEU A 193     -10.287 -37.282  29.435  1.00 16.87           H  
ATOM   3042  HA  LEU A 193      -8.828 -38.425  31.658  1.00 16.87           H  
ATOM   3043 1HB  LEU A 193      -8.330 -38.456  28.665  1.00 16.87           H  
ATOM   3044 2HB  LEU A 193      -7.421 -39.409  29.845  1.00 16.87           H  
ATOM   3045  HG  LEU A 193     -10.340 -39.639  29.377  1.00 16.87           H  
ATOM   3046 1HD1 LEU A 193      -9.755 -41.712  28.166  1.00 16.87           H  
ATOM   3047 2HD1 LEU A 193      -9.043 -40.277  27.388  1.00 16.87           H  
ATOM   3048 3HD1 LEU A 193      -8.033 -41.345  28.400  1.00 16.87           H  
ATOM   3049 1HD2 LEU A 193     -10.135 -41.683  30.662  1.00 16.87           H  
ATOM   3050 2HD2 LEU A 193      -8.406 -41.328  30.921  1.00 16.87           H  
ATOM   3051 3HD2 LEU A 193      -9.653 -40.254  31.609  1.00 16.87           H  
ATOM   3052  N   ASN A 194      -6.483 -37.502  31.548  1.00 16.46           N  
ATOM   3053  CA  ASN A 194      -5.189 -36.846  31.718  1.00 16.46           C  
ATOM   3054  C   ASN A 194      -4.164 -37.492  30.782  1.00 16.46           C  
ATOM   3055  O   ASN A 194      -2.952 -37.346  30.943  1.00 16.46           O  
ATOM   3056  CB  ASN A 194      -4.733 -36.924  33.163  1.00 16.46           C  
ATOM   3057  CG  ASN A 194      -5.595 -36.097  34.090  1.00 16.46           C  
ATOM   3058  OD1 ASN A 194      -5.461 -34.868  34.152  1.00 16.46           O  
ATOM   3059  ND2 ASN A 194      -6.476 -36.748  34.808  1.00 16.46           N  
ATOM   3060  H   ASN A 194      -6.630 -38.386  32.016  1.00 16.46           H  
ATOM   3061  HA  ASN A 194      -5.283 -35.796  31.433  1.00 16.46           H  
ATOM   3062 1HB  ASN A 194      -4.752 -37.963  33.497  1.00 16.46           H  
ATOM   3063 2HB  ASN A 194      -3.703 -36.575  33.236  1.00 16.46           H  
ATOM   3064 1HD2 ASN A 194      -7.076 -36.250  35.437  1.00 16.46           H  
ATOM   3065 2HD2 ASN A 194      -6.552 -37.740  34.728  1.00 16.46           H  
ATOM   3066  N   SER A 195      -4.682 -38.182  29.767  1.00 16.01           N  
ATOM   3067  CA  SER A 195      -3.920 -38.916  28.758  1.00 16.01           C  
ATOM   3068  C   SER A 195      -2.973 -38.019  27.943  1.00 16.01           C  
ATOM   3069  O   SER A 195      -1.962 -38.497  27.409  1.00 16.01           O  
ATOM   3070  CB  SER A 195      -4.901 -39.647  27.861  1.00 16.01           C  
ATOM   3071  OG  SER A 195      -5.687 -38.754  27.141  1.00 16.01           O  
ATOM   3072  H   SER A 195      -5.686 -38.213  29.705  1.00 16.01           H  
ATOM   3073  HA  SER A 195      -3.313 -39.662  29.275  1.00 16.01           H  
ATOM   3074 1HB  SER A 195      -4.364 -40.261  27.184  1.00 16.01           H  
ATOM   3075 2HB  SER A 195      -5.533 -40.300  28.457  1.00 16.01           H  
ATOM   3076  HG  SER A 195      -5.063 -38.127  26.756  1.00 16.01           H  
ATOM   3077  N   LEU A 196      -3.237 -36.699  27.960  1.00 15.57           N  
ATOM   3078  CA  LEU A 196      -2.436 -35.676  27.277  1.00 15.57           C  
ATOM   3079  C   LEU A 196      -1.135 -35.418  28.027  1.00 15.57           C  
ATOM   3080  O   LEU A 196      -0.258 -34.702  27.546  1.00 15.57           O  
ATOM   3081  CB  LEU A 196      -3.208 -34.360  27.145  1.00 15.57           C  
ATOM   3082  CG  LEU A 196      -4.399 -34.398  26.218  1.00 15.57           C  
ATOM   3083  CD1 LEU A 196      -5.164 -33.090  26.296  1.00 15.57           C  
ATOM   3084  CD2 LEU A 196      -3.901 -34.631  24.786  1.00 15.57           C  
ATOM   3085  H   LEU A 196      -4.062 -36.396  28.457  1.00 15.57           H  
ATOM   3086  HA  LEU A 196      -2.192 -36.038  26.277  1.00 15.57           H  
ATOM   3087 1HB  LEU A 196      -3.562 -34.068  28.134  1.00 15.57           H  
ATOM   3088 2HB  LEU A 196      -2.525 -33.591  26.783  1.00 15.57           H  
ATOM   3089  HG  LEU A 196      -5.064 -35.198  26.518  1.00 15.57           H  
ATOM   3090 1HD1 LEU A 196      -6.023 -33.137  25.619  1.00 15.57           H  
ATOM   3091 2HD1 LEU A 196      -5.513 -32.932  27.317  1.00 15.57           H  
ATOM   3092 3HD1 LEU A 196      -4.514 -32.268  26.000  1.00 15.57           H  
ATOM   3093 1HD2 LEU A 196      -4.744 -34.646  24.108  1.00 15.57           H  
ATOM   3094 2HD2 LEU A 196      -3.233 -33.822  24.491  1.00 15.57           H  
ATOM   3095 3HD2 LEU A 196      -3.368 -35.578  24.731  1.00 15.57           H  
ATOM   3096  N   GLY A 197      -0.973 -36.105  29.166  1.00 15.11           N  
ATOM   3097  CA  GLY A 197       0.246 -36.080  29.957  1.00 15.11           C  
ATOM   3098  C   GLY A 197       1.277 -37.010  29.305  1.00 15.11           C  
ATOM   3099  O   GLY A 197       2.374 -37.201  29.826  1.00 15.11           O  
ATOM   3100  H   GLY A 197      -1.744 -36.656  29.540  1.00 15.11           H  
ATOM   3101 1HA  GLY A 197       0.634 -35.066  30.006  1.00 15.11           H  
ATOM   3102 2HA  GLY A 197       0.031 -36.406  30.976  1.00 15.11           H  
ATOM   3103  N   THR A 198       0.883 -37.591  28.147  1.00 14.63           N  
ATOM   3104  CA  THR A 198       1.614 -38.500  27.260  1.00 14.63           C  
ATOM   3105  C   THR A 198       1.620 -39.950  27.741  1.00 14.63           C  
ATOM   3106  O   THR A 198       2.025 -40.857  27.023  1.00 14.63           O  
ATOM   3107  CB  THR A 198       3.025 -37.965  26.910  1.00 14.63           C  
ATOM   3108  OG1 THR A 198       3.914 -38.164  27.982  1.00 14.63           O  
ATOM   3109  CG2 THR A 198       2.991 -36.469  26.528  1.00 14.63           C  
ATOM   3110  H   THR A 198      -0.068 -37.408  27.844  1.00 14.63           H  
ATOM   3111  HA  THR A 198       1.079 -38.500  26.313  1.00 14.63           H  
ATOM   3112  HB  THR A 198       3.396 -38.524  26.059  1.00 14.63           H  
ATOM   3113  HG1 THR A 198       3.524 -37.819  28.795  1.00 14.63           H  
ATOM   3114 1HG2 THR A 198       3.994 -36.147  26.270  1.00 14.63           H  
ATOM   3115 2HG2 THR A 198       2.330 -36.330  25.672  1.00 14.63           H  
ATOM   3116 3HG2 THR A 198       2.640 -35.854  27.344  1.00 14.63           H  
ATOM   3117  N   GLN A 199       1.070 -40.182  28.927  1.00 14.10           N  
ATOM   3118  CA  GLN A 199       0.906 -41.535  29.456  1.00 14.10           C  
ATOM   3119  C   GLN A 199      -0.062 -42.375  28.626  1.00 14.10           C  
ATOM   3120  O   GLN A 199       0.029 -43.601  28.615  1.00 14.10           O  
ATOM   3121  CB  GLN A 199       0.365 -41.524  30.883  1.00 14.10           C  
ATOM   3122  CG  GLN A 199       1.299 -41.031  31.948  1.00 14.10           C  
ATOM   3123  CD  GLN A 199       0.585 -41.032  33.309  1.00 14.10           C  
ATOM   3124  OE1 GLN A 199      -0.599 -40.678  33.375  1.00 14.10           O  
ATOM   3125  NE2 GLN A 199       1.265 -41.437  34.376  1.00 14.10           N  
ATOM   3126  H   GLN A 199       0.763 -39.392  29.472  1.00 14.10           H  
ATOM   3127  HA  GLN A 199       1.875 -42.034  29.443  1.00 14.10           H  
ATOM   3128 1HB  GLN A 199      -0.530 -40.902  30.918  1.00 14.10           H  
ATOM   3129 2HB  GLN A 199       0.066 -42.534  31.155  1.00 14.10           H  
ATOM   3130 1HG  GLN A 199       2.178 -41.678  32.010  1.00 14.10           H  
ATOM   3131 2HG  GLN A 199       1.598 -40.015  31.695  1.00 14.10           H  
ATOM   3132 1HE2 GLN A 199       0.823 -41.452  35.270  1.00 14.10           H  
ATOM   3133 2HE2 GLN A 199       2.242 -41.734  34.299  1.00 14.10           H  
ATOM   3134  N   GLY A 200      -1.066 -41.735  28.017  1.00 13.51           N  
ATOM   3135  CA  GLY A 200      -2.066 -42.480  27.265  1.00 13.51           C  
ATOM   3136  C   GLY A 200      -2.431 -41.792  25.961  1.00 13.51           C  
ATOM   3137  O   GLY A 200      -3.582 -41.861  25.531  1.00 13.51           O  
ATOM   3138  H   GLY A 200      -1.145 -40.718  28.033  1.00 13.51           H  
ATOM   3139 1HA  GLY A 200      -1.688 -43.478  27.047  1.00 13.51           H  
ATOM   3140 2HA  GLY A 200      -2.959 -42.602  27.875  1.00 13.51           H  
ATOM   3141  N   LEU A 201      -1.488 -41.083  25.358  1.00 12.86           N  
ATOM   3142  CA  LEU A 201      -1.800 -40.348  24.135  1.00 12.86           C  
ATOM   3143  C   LEU A 201      -2.356 -41.295  23.094  1.00 12.86           C  
ATOM   3144  O   LEU A 201      -1.877 -42.423  22.963  1.00 12.86           O  
ATOM   3145  CB  LEU A 201      -0.535 -39.687  23.584  1.00 12.86           C  
ATOM   3146  CG  LEU A 201       0.571 -40.672  23.153  1.00 12.86           C  
ATOM   3147  CD1 LEU A 201       0.432 -40.994  21.657  1.00 12.86           C  
ATOM   3148  CD2 LEU A 201       1.924 -40.093  23.498  1.00 12.86           C  
ATOM   3149  H   LEU A 201      -0.553 -41.066  25.744  1.00 12.86           H  
ATOM   3150  HA  LEU A 201      -2.550 -39.586  24.356  1.00 12.86           H  
ATOM   3151 1HB  LEU A 201      -0.811 -39.093  22.709  1.00 12.86           H  
ATOM   3152 2HB  LEU A 201      -0.131 -39.021  24.339  1.00 12.86           H  
ATOM   3153  HG  LEU A 201       0.439 -41.596  23.681  1.00 12.86           H  
ATOM   3154 1HD1 LEU A 201       1.200 -41.709  21.364  1.00 12.86           H  
ATOM   3155 2HD1 LEU A 201      -0.546 -41.423  21.468  1.00 12.86           H  
ATOM   3156 3HD1 LEU A 201       0.546 -40.092  21.077  1.00 12.86           H  
ATOM   3157 1HD2 LEU A 201       2.711 -40.790  23.211  1.00 12.86           H  
ATOM   3158 2HD2 LEU A 201       2.058 -39.171  22.974  1.00 12.86           H  
ATOM   3159 3HD2 LEU A 201       1.983 -39.916  24.563  1.00 12.86           H  
ATOM   3160  N   ASP A 202      -3.351 -40.838  22.335  1.00 12.22           N  
ATOM   3161  CA  ASP A 202      -3.909 -41.667  21.280  1.00 12.22           C  
ATOM   3162  C   ASP A 202      -3.053 -41.468  20.033  1.00 12.22           C  
ATOM   3163  O   ASP A 202      -2.685 -42.416  19.338  1.00 12.22           O  
ATOM   3164  CB  ASP A 202      -5.370 -41.297  21.006  1.00 12.22           C  
ATOM   3165  CG  ASP A 202      -6.176 -42.404  20.283  1.00 12.22           C  
ATOM   3166  OD1 ASP A 202      -6.381 -43.453  20.896  1.00 12.22           O  
ATOM   3167  OD2 ASP A 202      -6.565 -42.220  19.151  1.00 12.22           O  
ATOM   3168  H   ASP A 202      -3.718 -39.897  22.474  1.00 12.22           H  
ATOM   3169  HA  ASP A 202      -3.858 -42.710  21.585  1.00 12.22           H  
ATOM   3170 1HB  ASP A 202      -5.857 -41.071  21.946  1.00 12.22           H  
ATOM   3171 2HB  ASP A 202      -5.408 -40.382  20.410  1.00 12.22           H  
ATOM   3172  N   LYS A 203      -2.734 -40.210  19.750  1.00 11.64           N  
ATOM   3173  CA  LYS A 203      -1.926 -39.911  18.573  1.00 11.64           C  
ATOM   3174  C   LYS A 203      -1.219 -38.571  18.629  1.00 11.64           C  
ATOM   3175  O   LYS A 203      -1.664 -37.629  19.289  1.00 11.64           O  
ATOM   3176  CB  LYS A 203      -2.790 -39.986  17.299  1.00 11.64           C  
ATOM   3177  CG  LYS A 203      -3.972 -39.003  17.285  1.00 11.64           C  
ATOM   3178  CD  LYS A 203      -4.826 -39.112  16.037  1.00 11.64           C  
ATOM   3179  CE  LYS A 203      -6.162 -38.345  16.152  1.00 11.64           C  
ATOM   3180  NZ  LYS A 203      -6.036 -36.843  16.036  1.00 11.64           N  
ATOM   3181  H   LYS A 203      -3.071 -39.470  20.367  1.00 11.64           H  
ATOM   3182  HA  LYS A 203      -1.152 -40.676  18.498  1.00 11.64           H  
ATOM   3183 1HB  LYS A 203      -2.169 -39.768  16.428  1.00 11.64           H  
ATOM   3184 2HB  LYS A 203      -3.186 -40.997  17.172  1.00 11.64           H  
ATOM   3185 1HG  LYS A 203      -4.608 -39.258  18.126  1.00 11.64           H  
ATOM   3186 2HG  LYS A 203      -3.607 -37.981  17.392  1.00 11.64           H  
ATOM   3187 1HD  LYS A 203      -4.275 -38.693  15.205  1.00 11.64           H  
ATOM   3188 2HD  LYS A 203      -5.041 -40.161  15.832  1.00 11.64           H  
ATOM   3189 1HE  LYS A 203      -6.825 -38.695  15.375  1.00 11.64           H  
ATOM   3190 2HE  LYS A 203      -6.599 -38.586  17.115  1.00 11.64           H  
ATOM   3191 1HZ  LYS A 203      -6.954 -36.440  16.129  1.00 11.64           H  
ATOM   3192 2HZ  LYS A 203      -5.439 -36.451  16.768  1.00 11.64           H  
ATOM   3193 3HZ  LYS A 203      -5.667 -36.599  15.131  1.00 11.64           H  
ATOM   3194  N   ILE A 204      -0.115 -38.490  17.897  1.00 11.23           N  
ATOM   3195  CA  ILE A 204       0.584 -37.233  17.671  1.00 11.23           C  
ATOM   3196  C   ILE A 204       0.705 -37.025  16.176  1.00 11.23           C  
ATOM   3197  O   ILE A 204       1.165 -37.903  15.441  1.00 11.23           O  
ATOM   3198  CB  ILE A 204       1.921 -37.136  18.417  1.00 11.23           C  
ATOM   3199  CG1 ILE A 204       1.619 -37.233  19.908  1.00 11.23           C  
ATOM   3200  CG2 ILE A 204       2.607 -35.823  18.081  1.00 11.23           C  
ATOM   3201  CD1 ILE A 204       2.784 -37.290  20.806  1.00 11.23           C  
ATOM   3202  H   ILE A 204       0.221 -39.319  17.429  1.00 11.23           H  
ATOM   3203  HA  ILE A 204      -0.032 -36.428  18.056  1.00 11.23           H  
ATOM   3204  HB  ILE A 204       2.572 -37.955  18.144  1.00 11.23           H  
ATOM   3205 1HG1 ILE A 204       1.033 -36.390  20.147  1.00 11.23           H  
ATOM   3206 2HG1 ILE A 204       1.035 -38.108  20.099  1.00 11.23           H  
ATOM   3207 1HG2 ILE A 204       3.550 -35.756  18.625  1.00 11.23           H  
ATOM   3208 2HG2 ILE A 204       2.792 -35.787  17.015  1.00 11.23           H  
ATOM   3209 3HG2 ILE A 204       1.961 -34.991  18.363  1.00 11.23           H  
ATOM   3210 1HD1 ILE A 204       2.443 -37.321  21.828  1.00 11.23           H  
ATOM   3211 2HD1 ILE A 204       3.353 -38.181  20.591  1.00 11.23           H  
ATOM   3212 3HD1 ILE A 204       3.408 -36.411  20.666  1.00 11.23           H  
ATOM   3213  N   VAL A 205       0.205 -35.883  15.734  1.00 11.01           N  
ATOM   3214  CA  VAL A 205       0.099 -35.552  14.326  1.00 11.01           C  
ATOM   3215  C   VAL A 205       0.832 -34.287  13.927  1.00 11.01           C  
ATOM   3216  O   VAL A 205       0.793 -33.270  14.626  1.00 11.01           O  
ATOM   3217  CB  VAL A 205      -1.392 -35.457  13.941  1.00 11.01           C  
ATOM   3218  CG1 VAL A 205      -1.549 -35.031  12.479  1.00 11.01           C  
ATOM   3219  CG2 VAL A 205      -2.047 -36.835  14.174  1.00 11.01           C  
ATOM   3220  H   VAL A 205      -0.122 -35.210  16.429  1.00 11.01           H  
ATOM   3221  HA  VAL A 205       0.532 -36.376  13.757  1.00 11.01           H  
ATOM   3222  HB  VAL A 205      -1.881 -34.705  14.562  1.00 11.01           H  
ATOM   3223 1HG1 VAL A 205      -2.608 -34.974  12.231  1.00 11.01           H  
ATOM   3224 2HG1 VAL A 205      -1.096 -34.053  12.324  1.00 11.01           H  
ATOM   3225 3HG1 VAL A 205      -1.065 -35.762  11.831  1.00 11.01           H  
ATOM   3226 1HG2 VAL A 205      -3.101 -36.787  13.910  1.00 11.01           H  
ATOM   3227 2HG2 VAL A 205      -1.549 -37.576  13.547  1.00 11.01           H  
ATOM   3228 3HG2 VAL A 205      -1.953 -37.122  15.218  1.00 11.01           H  
ATOM   3229  N   VAL A 206       1.538 -34.366  12.805  1.00 11.00           N  
ATOM   3230  CA  VAL A 206       2.257 -33.215  12.293  1.00 11.00           C  
ATOM   3231  C   VAL A 206       1.643 -32.829  10.944  1.00 11.00           C  
ATOM   3232  O   VAL A 206       1.420 -33.699  10.098  1.00 11.00           O  
ATOM   3233  CB  VAL A 206       3.734 -33.544  12.105  1.00 11.00           C  
ATOM   3234  CG1 VAL A 206       4.416 -32.353  11.638  1.00 11.00           C  
ATOM   3235  CG2 VAL A 206       4.314 -34.061  13.373  1.00 11.00           C  
ATOM   3236  H   VAL A 206       1.550 -35.233  12.287  1.00 11.00           H  
ATOM   3237  HA  VAL A 206       2.156 -32.381  12.985  1.00 11.00           H  
ATOM   3238  HB  VAL A 206       3.842 -34.298  11.323  1.00 11.00           H  
ATOM   3239 1HG1 VAL A 206       5.459 -32.585  11.475  1.00 11.00           H  
ATOM   3240 2HG1 VAL A 206       3.967 -32.016  10.723  1.00 11.00           H  
ATOM   3241 3HG1 VAL A 206       4.314 -31.580  12.392  1.00 11.00           H  
ATOM   3242 1HG2 VAL A 206       5.364 -34.277  13.205  1.00 11.00           H  
ATOM   3243 2HG2 VAL A 206       4.205 -33.315  14.150  1.00 11.00           H  
ATOM   3244 3HG2 VAL A 206       3.792 -34.965  13.672  1.00 11.00           H  
ATOM   3245  N   ALA A 207       1.321 -31.548  10.761  1.00 11.22           N  
ATOM   3246  CA  ALA A 207       0.696 -31.101   9.515  1.00 11.22           C  
ATOM   3247  C   ALA A 207       1.582 -30.144   8.723  1.00 11.22           C  
ATOM   3248  O   ALA A 207       2.246 -29.275   9.291  1.00 11.22           O  
ATOM   3249  CB  ALA A 207      -0.635 -30.440   9.821  1.00 11.22           C  
ATOM   3250  H   ALA A 207       1.537 -30.885  11.504  1.00 11.22           H  
ATOM   3251  HA  ALA A 207       0.519 -31.977   8.893  1.00 11.22           H  
ATOM   3252 1HB  ALA A 207      -1.115 -30.142   8.888  1.00 11.22           H  
ATOM   3253 2HB  ALA A 207      -1.276 -31.146  10.352  1.00 11.22           H  
ATOM   3254 3HB  ALA A 207      -0.471 -29.568  10.437  1.00 11.22           H  
ATOM   3255  N   PHE A 208       1.524 -30.278   7.392  1.00 11.64           N  
ATOM   3256  CA  PHE A 208       2.301 -29.468   6.441  1.00 11.64           C  
ATOM   3257  C   PHE A 208       1.415 -28.881   5.321  1.00 11.64           C  
ATOM   3258  O   PHE A 208       0.402 -29.486   4.963  1.00 11.64           O  
ATOM   3259  CB  PHE A 208       3.378 -30.367   5.820  1.00 11.64           C  
ATOM   3260  CG  PHE A 208       4.360 -30.935   6.812  1.00 11.64           C  
ATOM   3261  CD1 PHE A 208       4.123 -32.159   7.416  1.00 11.64           C  
ATOM   3262  CD2 PHE A 208       5.508 -30.247   7.151  1.00 11.64           C  
ATOM   3263  CE1 PHE A 208       5.004 -32.666   8.329  1.00 11.64           C  
ATOM   3264  CE2 PHE A 208       6.390 -30.754   8.068  1.00 11.64           C  
ATOM   3265  CZ  PHE A 208       6.133 -31.960   8.662  1.00 11.64           C  
ATOM   3266  H   PHE A 208       0.933 -31.007   7.015  1.00 11.64           H  
ATOM   3267  HA  PHE A 208       2.779 -28.643   6.978  1.00 11.64           H  
ATOM   3268 1HB  PHE A 208       2.890 -31.202   5.319  1.00 11.64           H  
ATOM   3269 2HB  PHE A 208       3.917 -29.842   5.078  1.00 11.64           H  
ATOM   3270  HD1 PHE A 208       3.221 -32.721   7.164  1.00 11.64           H  
ATOM   3271  HD2 PHE A 208       5.704 -29.284   6.693  1.00 11.64           H  
ATOM   3272  HE1 PHE A 208       4.804 -33.631   8.806  1.00 11.64           H  
ATOM   3273  HE2 PHE A 208       7.286 -30.192   8.331  1.00 11.64           H  
ATOM   3274  HZ  PHE A 208       6.807 -32.360   9.399  1.00 11.64           H  
ATOM   3275  N   SER A 209       1.812 -27.731   4.739  1.00 12.22           N  
ATOM   3276  CA  SER A 209       1.086 -27.132   3.597  1.00 12.22           C  
ATOM   3277  C   SER A 209       2.016 -26.300   2.714  1.00 12.22           C  
ATOM   3278  O   SER A 209       2.767 -25.474   3.214  1.00 12.22           O  
ATOM   3279  CB  SER A 209      -0.039 -26.247   4.079  1.00 12.22           C  
ATOM   3280  OG  SER A 209      -0.690 -25.656   2.988  1.00 12.22           O  
ATOM   3281  H   SER A 209       2.642 -27.246   5.089  1.00 12.22           H  
ATOM   3282  HA  SER A 209       0.672 -27.935   2.988  1.00 12.22           H  
ATOM   3283 1HB  SER A 209      -0.750 -26.829   4.666  1.00 12.22           H  
ATOM   3284 2HB  SER A 209       0.368 -25.470   4.723  1.00 12.22           H  
ATOM   3285  HG  SER A 209       0.015 -25.405   2.375  1.00 12.22           H  
ATOM   3286  N   THR A 210       1.929 -26.473   1.395  1.00 12.91           N  
ATOM   3287  CA  THR A 210       2.869 -25.790   0.504  1.00 12.91           C  
ATOM   3288  C   THR A 210       2.294 -24.893  -0.583  1.00 12.91           C  
ATOM   3289  O   THR A 210       1.125 -24.988  -0.959  1.00 12.91           O  
ATOM   3290  CB  THR A 210       3.710 -26.856  -0.222  1.00 12.91           C  
ATOM   3291  OG1 THR A 210       2.849 -27.658  -1.036  1.00 12.91           O  
ATOM   3292  CG2 THR A 210       4.407 -27.733   0.761  1.00 12.91           C  
ATOM   3293  H   THR A 210       1.257 -27.126   1.016  1.00 12.91           H  
ATOM   3294  HA  THR A 210       3.530 -25.174   1.116  1.00 12.91           H  
ATOM   3295  HB  THR A 210       4.447 -26.370  -0.861  1.00 12.91           H  
ATOM   3296  HG1 THR A 210       2.497 -27.121  -1.753  1.00 12.91           H  
ATOM   3297 1HG2 THR A 210       4.980 -28.482   0.235  1.00 12.91           H  
ATOM   3298 2HG2 THR A 210       5.060 -27.115   1.342  1.00 12.91           H  
ATOM   3299 3HG2 THR A 210       3.689 -28.230   1.406  1.00 12.91           H  
ATOM   3300  N   GLN A 211       3.191 -24.056  -1.102  1.00 13.63           N  
ATOM   3301  CA  GLN A 211       3.026 -23.199  -2.272  1.00 13.63           C  
ATOM   3302  C   GLN A 211       4.312 -23.371  -3.078  1.00 13.63           C  
ATOM   3303  O   GLN A 211       5.353 -23.669  -2.500  1.00 13.63           O  
ATOM   3304  CB  GLN A 211       2.766 -21.726  -1.916  1.00 13.63           C  
ATOM   3305  CG  GLN A 211       1.436 -21.458  -1.176  1.00 13.63           C  
ATOM   3306  CD  GLN A 211       1.471 -21.625   0.356  1.00 13.63           C  
ATOM   3307  OE1 GLN A 211       2.404 -21.172   1.042  1.00 13.63           O  
ATOM   3308  NE2 GLN A 211       0.440 -22.275   0.889  1.00 13.63           N  
ATOM   3309  H   GLN A 211       4.098 -24.046  -0.661  1.00 13.63           H  
ATOM   3310  HA  GLN A 211       2.193 -23.562  -2.874  1.00 13.63           H  
ATOM   3311 1HB  GLN A 211       3.573 -21.331  -1.333  1.00 13.63           H  
ATOM   3312 2HB  GLN A 211       2.734 -21.146  -2.836  1.00 13.63           H  
ATOM   3313 1HG  GLN A 211       1.129 -20.437  -1.391  1.00 13.63           H  
ATOM   3314 2HG  GLN A 211       0.690 -22.154  -1.567  1.00 13.63           H  
ATOM   3315 1HE2 GLN A 211       0.382 -22.424   1.874  1.00 13.63           H  
ATOM   3316 2HE2 GLN A 211      -0.289 -22.627   0.293  1.00 13.63           H  
ATOM   3317  N   SER A 212       4.257 -23.217  -4.396  1.00 14.30           N  
ATOM   3318  CA  SER A 212       5.458 -23.426  -5.217  1.00 14.30           C  
ATOM   3319  C   SER A 212       6.625 -22.453  -4.996  1.00 14.30           C  
ATOM   3320  O   SER A 212       7.781 -22.864  -4.962  1.00 14.30           O  
ATOM   3321  CB  SER A 212       5.081 -23.368  -6.679  1.00 14.30           C  
ATOM   3322  OG  SER A 212       4.240 -24.432  -7.030  1.00 14.30           O  
ATOM   3323  H   SER A 212       3.382 -22.972  -4.839  1.00 14.30           H  
ATOM   3324  HA  SER A 212       5.829 -24.429  -5.000  1.00 14.30           H  
ATOM   3325 1HB  SER A 212       4.586 -22.420  -6.889  1.00 14.30           H  
ATOM   3326 2HB  SER A 212       5.982 -23.401  -7.280  1.00 14.30           H  
ATOM   3327  HG  SER A 212       4.092 -24.351  -7.978  1.00 14.30           H  
ATOM   3328  N   LYS A 213       6.349 -21.165  -4.842  1.00 14.85           N  
ATOM   3329  CA  LYS A 213       7.458 -20.211  -4.752  1.00 14.85           C  
ATOM   3330  C   LYS A 213       7.984 -20.011  -3.340  1.00 14.85           C  
ATOM   3331  O   LYS A 213       7.850 -18.920  -2.799  1.00 14.85           O  
ATOM   3332  CB  LYS A 213       7.023 -18.849  -5.281  1.00 14.85           C  
ATOM   3333  CG  LYS A 213       6.508 -18.836  -6.715  1.00 14.85           C  
ATOM   3334  CD  LYS A 213       7.581 -19.209  -7.722  1.00 14.85           C  
ATOM   3335  CE  LYS A 213       7.051 -19.049  -9.149  1.00 14.85           C  
ATOM   3336  NZ  LYS A 213       8.046 -19.444 -10.160  1.00 14.85           N  
ATOM   3337  H   LYS A 213       5.392 -20.848  -4.823  1.00 14.85           H  
ATOM   3338  HA  LYS A 213       8.277 -20.586  -5.365  1.00 14.85           H  
ATOM   3339 1HB  LYS A 213       6.232 -18.454  -4.640  1.00 14.85           H  
ATOM   3340 2HB  LYS A 213       7.861 -18.156  -5.224  1.00 14.85           H  
ATOM   3341 1HG  LYS A 213       5.681 -19.544  -6.798  1.00 14.85           H  
ATOM   3342 2HG  LYS A 213       6.132 -17.840  -6.950  1.00 14.85           H  
ATOM   3343 1HD  LYS A 213       8.450 -18.562  -7.588  1.00 14.85           H  
ATOM   3344 2HD  LYS A 213       7.894 -20.244  -7.568  1.00 14.85           H  
ATOM   3345 1HE  LYS A 213       6.157 -19.660  -9.270  1.00 14.85           H  
ATOM   3346 2HE  LYS A 213       6.787 -18.004  -9.306  1.00 14.85           H  
ATOM   3347 1HZ  LYS A 213       7.695 -19.328 -11.093  1.00 14.85           H  
ATOM   3348 2HZ  LYS A 213       8.902 -18.884 -10.071  1.00 14.85           H  
ATOM   3349 3HZ  LYS A 213       8.323 -20.410 -10.054  1.00 14.85           H  
ATOM   3350  N   LEU A 214       8.573 -21.044  -2.752  1.00 15.25           N  
ATOM   3351  CA  LEU A 214       9.057 -20.953  -1.369  1.00 15.25           C  
ATOM   3352  C   LEU A 214      10.494 -21.481  -1.160  1.00 15.25           C  
ATOM   3353  O   LEU A 214      10.978 -22.170  -2.022  1.00 15.25           O  
ATOM   3354  CB  LEU A 214       8.095 -21.686  -0.464  1.00 15.25           C  
ATOM   3355  CG  LEU A 214       6.707 -21.129  -0.417  1.00 15.25           C  
ATOM   3356  CD1 LEU A 214       5.842 -22.046   0.392  1.00 15.25           C  
ATOM   3357  CD2 LEU A 214       6.762 -19.739   0.175  1.00 15.25           C  
ATOM   3358  H   LEU A 214       8.647 -21.911  -3.295  1.00 15.25           H  
ATOM   3359  HA  LEU A 214       9.009 -19.911  -1.105  1.00 15.25           H  
ATOM   3360 1HB  LEU A 214       8.007 -22.695  -0.843  1.00 15.25           H  
ATOM   3361 2HB  LEU A 214       8.496 -21.705   0.523  1.00 15.25           H  
ATOM   3362  HG  LEU A 214       6.290 -21.090  -1.420  1.00 15.25           H  
ATOM   3363 1HD1 LEU A 214       4.841 -21.665   0.437  1.00 15.25           H  
ATOM   3364 2HD1 LEU A 214       5.836 -23.038  -0.048  1.00 15.25           H  
ATOM   3365 3HD1 LEU A 214       6.228 -22.093   1.377  1.00 15.25           H  
ATOM   3366 1HD2 LEU A 214       5.761 -19.323   0.205  1.00 15.25           H  
ATOM   3367 2HD2 LEU A 214       7.173 -19.800   1.181  1.00 15.25           H  
ATOM   3368 3HD2 LEU A 214       7.392 -19.096  -0.424  1.00 15.25           H  
ATOM   3369  N   PRO A 215      11.249 -21.032  -0.125  1.00 15.47           N  
ATOM   3370  CA  PRO A 215      12.529 -21.599   0.366  1.00 15.47           C  
ATOM   3371  C   PRO A 215      12.358 -23.045   0.882  1.00 15.47           C  
ATOM   3372  O   PRO A 215      11.298 -23.375   1.366  1.00 15.47           O  
ATOM   3373  CB  PRO A 215      12.873 -20.659   1.533  1.00 15.47           C  
ATOM   3374  CG  PRO A 215      12.145 -19.366   1.227  1.00 15.47           C  
ATOM   3375  CD  PRO A 215      10.865 -19.780   0.556  1.00 15.47           C  
ATOM   3376  HA  PRO A 215      13.286 -21.552  -0.429  1.00 15.47           H  
ATOM   3377 1HB  PRO A 215      12.556 -21.112   2.482  1.00 15.47           H  
ATOM   3378 2HB  PRO A 215      13.962 -20.538   1.590  1.00 15.47           H  
ATOM   3379 1HG  PRO A 215      11.974 -18.793   2.147  1.00 15.47           H  
ATOM   3380 2HG  PRO A 215      12.765 -18.733   0.575  1.00 15.47           H  
ATOM   3381 1HD  PRO A 215      10.053 -19.952   1.280  1.00 15.47           H  
ATOM   3382 2HD  PRO A 215      10.641 -19.000  -0.150  1.00 15.47           H  
ATOM   3383  N   ASP A 216      13.395 -23.893   0.824  1.00 15.52           N  
ATOM   3384  CA  ASP A 216      13.284 -25.286   1.335  1.00 15.52           C  
ATOM   3385  C   ASP A 216      12.962 -25.528   2.824  1.00 15.52           C  
ATOM   3386  O   ASP A 216      13.404 -24.798   3.714  1.00 15.52           O  
ATOM   3387  CB  ASP A 216      14.507 -26.122   0.988  1.00 15.52           C  
ATOM   3388  CG  ASP A 216      14.496 -26.674  -0.424  1.00 15.52           C  
ATOM   3389  OD1 ASP A 216      13.456 -26.648  -1.074  1.00 15.52           O  
ATOM   3390  OD2 ASP A 216      15.523 -27.141  -0.853  1.00 15.52           O  
ATOM   3391  H   ASP A 216      14.267 -23.582   0.411  1.00 15.52           H  
ATOM   3392  HA  ASP A 216      12.472 -25.741   0.782  1.00 15.52           H  
ATOM   3393 1HB  ASP A 216      15.406 -25.521   1.118  1.00 15.52           H  
ATOM   3394 2HB  ASP A 216      14.572 -26.960   1.689  1.00 15.52           H  
ATOM   3395  N   ARG A 217      12.232 -26.638   3.039  1.00 15.42           N  
ATOM   3396  CA  ARG A 217      11.741 -27.217   4.303  1.00 15.42           C  
ATOM   3397  C   ARG A 217      12.447 -28.494   4.770  1.00 15.42           C  
ATOM   3398  O   ARG A 217      13.257 -29.086   4.054  1.00 15.42           O  
ATOM   3399  CB  ARG A 217      10.300 -27.665   4.120  1.00 15.42           C  
ATOM   3400  CG  ARG A 217      10.194 -28.819   3.096  1.00 15.42           C  
ATOM   3401  CD  ARG A 217       8.818 -29.232   2.789  1.00 15.42           C  
ATOM   3402  NE  ARG A 217       8.804 -30.299   1.783  1.00 15.42           N  
ATOM   3403  CZ  ARG A 217       7.708 -30.932   1.317  1.00 15.42           C  
ATOM   3404  NH1 ARG A 217       6.518 -30.634   1.769  1.00 15.42           N  
ATOM   3405  NH2 ARG A 217       7.840 -31.868   0.396  1.00 15.42           N  
ATOM   3406  H   ARG A 217      11.923 -27.106   2.193  1.00 15.42           H  
ATOM   3407  HA  ARG A 217      11.820 -26.456   5.082  1.00 15.42           H  
ATOM   3408 1HB  ARG A 217       9.875 -28.004   5.063  1.00 15.42           H  
ATOM   3409 2HB  ARG A 217       9.713 -26.867   3.770  1.00 15.42           H  
ATOM   3410 1HG  ARG A 217      10.670 -28.515   2.163  1.00 15.42           H  
ATOM   3411 2HG  ARG A 217      10.717 -29.689   3.491  1.00 15.42           H  
ATOM   3412 1HD  ARG A 217       8.324 -29.591   3.684  1.00 15.42           H  
ATOM   3413 2HD  ARG A 217       8.288 -28.386   2.395  1.00 15.42           H  
ATOM   3414  HE  ARG A 217       9.698 -30.573   1.393  1.00 15.42           H  
ATOM   3415 1HH1 ARG A 217       6.413 -29.931   2.475  1.00 15.42           H  
ATOM   3416 2HH1 ARG A 217       5.705 -31.116   1.411  1.00 15.42           H  
ATOM   3417 1HH2 ARG A 217       8.757 -32.104   0.044  1.00 15.42           H  
ATOM   3418 2HH2 ARG A 217       7.025 -32.348   0.046  1.00 15.42           H  
ATOM   3419  N   LYS A 218      12.057 -28.928   5.977  1.00 15.21           N  
ATOM   3420  CA  LYS A 218      12.423 -30.216   6.575  1.00 15.21           C  
ATOM   3421  C   LYS A 218      11.116 -30.855   7.066  1.00 15.21           C  
ATOM   3422  O   LYS A 218      10.280 -30.175   7.666  1.00 15.21           O  
ATOM   3423  CB  LYS A 218      13.448 -30.087   7.716  1.00 15.21           C  
ATOM   3424  CG  LYS A 218      13.849 -31.463   8.327  1.00 15.21           C  
ATOM   3425  CD  LYS A 218      14.991 -31.388   9.372  1.00 15.21           C  
ATOM   3426  CE  LYS A 218      15.300 -32.805   9.903  1.00 15.21           C  
ATOM   3427  NZ  LYS A 218      16.432 -32.850  10.905  1.00 15.21           N  
ATOM   3428  H   LYS A 218      11.433 -28.339   6.507  1.00 15.21           H  
ATOM   3429  HA  LYS A 218      12.845 -30.862   5.805  1.00 15.21           H  
ATOM   3430 1HB  LYS A 218      14.353 -29.603   7.344  1.00 15.21           H  
ATOM   3431 2HB  LYS A 218      13.040 -29.463   8.513  1.00 15.21           H  
ATOM   3432 1HG  LYS A 218      12.973 -31.905   8.809  1.00 15.21           H  
ATOM   3433 2HG  LYS A 218      14.162 -32.130   7.526  1.00 15.21           H  
ATOM   3434 1HD  LYS A 218      15.888 -30.985   8.898  1.00 15.21           H  
ATOM   3435 2HD  LYS A 218      14.728 -30.739  10.190  1.00 15.21           H  
ATOM   3436 1HE  LYS A 218      14.402 -33.209  10.371  1.00 15.21           H  
ATOM   3437 2HE  LYS A 218      15.565 -33.428   9.052  1.00 15.21           H  
ATOM   3438 1HZ  LYS A 218      16.582 -33.805  11.196  1.00 15.21           H  
ATOM   3439 2HZ  LYS A 218      17.276 -32.495  10.490  1.00 15.21           H  
ATOM   3440 3HZ  LYS A 218      16.230 -32.316  11.756  1.00 15.21           H  
ATOM   3441  N   VAL A 219      10.915 -32.136   6.755  1.00 14.95           N  
ATOM   3442  CA  VAL A 219       9.668 -32.828   7.093  1.00 14.95           C  
ATOM   3443  C   VAL A 219       9.828 -33.953   8.110  1.00 14.95           C  
ATOM   3444  O   VAL A 219      10.735 -34.778   8.018  1.00 14.95           O  
ATOM   3445  CB  VAL A 219       9.016 -33.379   5.806  1.00 14.95           C  
ATOM   3446  CG1 VAL A 219       7.760 -34.180   6.118  1.00 14.95           C  
ATOM   3447  CG2 VAL A 219       8.660 -32.207   4.903  1.00 14.95           C  
ATOM   3448  H   VAL A 219      11.639 -32.641   6.264  1.00 14.95           H  
ATOM   3449  HA  VAL A 219       8.988 -32.095   7.517  1.00 14.95           H  
ATOM   3450  HB  VAL A 219       9.717 -34.040   5.301  1.00 14.95           H  
ATOM   3451 1HG1 VAL A 219       7.326 -34.548   5.191  1.00 14.95           H  
ATOM   3452 2HG1 VAL A 219       8.003 -35.026   6.759  1.00 14.95           H  
ATOM   3453 3HG1 VAL A 219       7.051 -33.553   6.609  1.00 14.95           H  
ATOM   3454 1HG2 VAL A 219       8.207 -32.582   3.988  1.00 14.95           H  
ATOM   3455 2HG2 VAL A 219       7.954 -31.554   5.417  1.00 14.95           H  
ATOM   3456 3HG2 VAL A 219       9.560 -31.651   4.661  1.00 14.95           H  
ATOM   3457  N   VAL A 220       8.934 -33.944   9.092  1.00 14.73           N  
ATOM   3458  CA  VAL A 220       8.868 -34.925  10.166  1.00 14.73           C  
ATOM   3459  C   VAL A 220       7.549 -35.668  10.186  1.00 14.73           C  
ATOM   3460  O   VAL A 220       6.482 -35.061  10.273  1.00 14.73           O  
ATOM   3461  CB  VAL A 220       9.034 -34.231  11.523  1.00 14.73           C  
ATOM   3462  CG1 VAL A 220       8.905 -35.221  12.672  1.00 14.73           C  
ATOM   3463  CG2 VAL A 220      10.350 -33.592  11.552  1.00 14.73           C  
ATOM   3464  H   VAL A 220       8.246 -33.213   9.070  1.00 14.73           H  
ATOM   3465  HA  VAL A 220       9.674 -35.644  10.028  1.00 14.73           H  
ATOM   3466  HB  VAL A 220       8.254 -33.489  11.643  1.00 14.73           H  
ATOM   3467 1HG1 VAL A 220       9.024 -34.697  13.624  1.00 14.73           H  
ATOM   3468 2HG1 VAL A 220       7.927 -35.685  12.635  1.00 14.73           H  
ATOM   3469 3HG1 VAL A 220       9.673 -35.986  12.584  1.00 14.73           H  
ATOM   3470 1HG2 VAL A 220      10.468 -33.103  12.494  1.00 14.73           H  
ATOM   3471 2HG2 VAL A 220      11.126 -34.349  11.434  1.00 14.73           H  
ATOM   3472 3HG2 VAL A 220      10.420 -32.868  10.746  1.00 14.73           H  
ATOM   3473  N   ASN A 221       7.634 -36.989  10.135  1.00 14.55           N  
ATOM   3474  CA  ASN A 221       6.454 -37.830  10.196  1.00 14.55           C  
ATOM   3475  C   ASN A 221       6.391 -38.545  11.535  1.00 14.55           C  
ATOM   3476  O   ASN A 221       7.033 -39.579  11.733  1.00 14.55           O  
ATOM   3477  CB  ASN A 221       6.430 -38.854   9.078  1.00 14.55           C  
ATOM   3478  CG  ASN A 221       5.148 -39.650   9.092  1.00 14.55           C  
ATOM   3479  OD1 ASN A 221       4.255 -39.369   9.915  1.00 14.55           O  
ATOM   3480  ND2 ASN A 221       5.042 -40.627   8.223  1.00 14.55           N  
ATOM   3481  H   ASN A 221       8.545 -37.416  10.052  1.00 14.55           H  
ATOM   3482  HA  ASN A 221       5.565 -37.201  10.119  1.00 14.55           H  
ATOM   3483 1HB  ASN A 221       6.532 -38.355   8.113  1.00 14.55           H  
ATOM   3484 2HB  ASN A 221       7.269 -39.542   9.188  1.00 14.55           H  
ATOM   3485 1HD2 ASN A 221       4.218 -41.195   8.197  1.00 14.55           H  
ATOM   3486 2HD2 ASN A 221       5.797 -40.825   7.594  1.00 14.55           H  
ATOM   3487  N   LEU A 222       5.600 -38.032  12.463  1.00 14.42           N  
ATOM   3488  CA  LEU A 222       5.581 -38.677  13.761  1.00 14.42           C  
ATOM   3489  C   LEU A 222       4.641 -39.870  13.790  1.00 14.42           C  
ATOM   3490  O   LEU A 222       4.618 -40.593  14.776  1.00 14.42           O  
ATOM   3491  CB  LEU A 222       5.222 -37.710  14.896  1.00 14.42           C  
ATOM   3492  CG  LEU A 222       6.232 -36.591  15.150  1.00 14.42           C  
ATOM   3493  CD1 LEU A 222       5.723 -35.707  16.279  1.00 14.42           C  
ATOM   3494  CD2 LEU A 222       7.576 -37.190  15.461  1.00 14.42           C  
ATOM   3495  H   LEU A 222       5.057 -37.198  12.281  1.00 14.42           H  
ATOM   3496  HA  LEU A 222       6.586 -39.044  13.969  1.00 14.42           H  
ATOM   3497 1HB  LEU A 222       4.253 -37.258  14.681  1.00 14.42           H  
ATOM   3498 2HB  LEU A 222       5.131 -38.283  15.824  1.00 14.42           H  
ATOM   3499  HG  LEU A 222       6.329 -35.983  14.275  1.00 14.42           H  
ATOM   3500 1HD1 LEU A 222       6.426 -34.916  16.472  1.00 14.42           H  
ATOM   3501 2HD1 LEU A 222       4.770 -35.282  16.005  1.00 14.42           H  
ATOM   3502 3HD1 LEU A 222       5.608 -36.311  17.184  1.00 14.42           H  
ATOM   3503 1HD2 LEU A 222       8.283 -36.389  15.634  1.00 14.42           H  
ATOM   3504 2HD2 LEU A 222       7.504 -37.803  16.334  1.00 14.42           H  
ATOM   3505 3HD2 LEU A 222       7.912 -37.800  14.623  1.00 14.42           H  
ATOM   3506  N   SER A 223       3.899 -40.134  12.711  1.00 14.31           N  
ATOM   3507  CA  SER A 223       2.983 -41.270  12.742  1.00 14.31           C  
ATOM   3508  C   SER A 223       3.768 -42.559  12.929  1.00 14.31           C  
ATOM   3509  O   SER A 223       3.334 -43.466  13.642  1.00 14.31           O  
ATOM   3510  CB  SER A 223       2.165 -41.347  11.473  1.00 14.31           C  
ATOM   3511  OG  SER A 223       1.293 -40.251  11.361  1.00 14.31           O  
ATOM   3512  H   SER A 223       3.971 -39.569  11.866  1.00 14.31           H  
ATOM   3513  HA  SER A 223       2.308 -41.150  13.591  1.00 14.31           H  
ATOM   3514 1HB  SER A 223       2.832 -41.384  10.617  1.00 14.31           H  
ATOM   3515 2HB  SER A 223       1.594 -42.268  11.476  1.00 14.31           H  
ATOM   3516  HG  SER A 223       0.643 -40.364  12.057  1.00 14.31           H  
ATOM   3517  N   ASP A 224       4.933 -42.631  12.285  1.00 14.19           N  
ATOM   3518  CA  ASP A 224       5.789 -43.804  12.339  1.00 14.19           C  
ATOM   3519  C   ASP A 224       6.455 -43.939  13.710  1.00 14.19           C  
ATOM   3520  O   ASP A 224       6.576 -45.044  14.244  1.00 14.19           O  
ATOM   3521  CB  ASP A 224       6.842 -43.695  11.240  1.00 14.19           C  
ATOM   3522  CG  ASP A 224       6.242 -43.846   9.840  1.00 14.19           C  
ATOM   3523  OD1 ASP A 224       5.126 -44.320   9.725  1.00 14.19           O  
ATOM   3524  OD2 ASP A 224       6.898 -43.487   8.896  1.00 14.19           O  
ATOM   3525  H   ASP A 224       5.226 -41.834  11.733  1.00 14.19           H  
ATOM   3526  HA  ASP A 224       5.180 -44.691  12.159  1.00 14.19           H  
ATOM   3527 1HB  ASP A 224       7.332 -42.719  11.306  1.00 14.19           H  
ATOM   3528 2HB  ASP A 224       7.607 -44.459  11.387  1.00 14.19           H  
ATOM   3529  N   THR A 225       6.854 -42.814  14.299  1.00 14.05           N  
ATOM   3530  CA  THR A 225       7.492 -42.851  15.609  1.00 14.05           C  
ATOM   3531  C   THR A 225       6.450 -43.241  16.666  1.00 14.05           C  
ATOM   3532  O   THR A 225       6.722 -44.063  17.543  1.00 14.05           O  
ATOM   3533  CB  THR A 225       8.169 -41.528  15.964  1.00 14.05           C  
ATOM   3534  OG1 THR A 225       9.161 -41.205  14.974  1.00 14.05           O  
ATOM   3535  CG2 THR A 225       8.870 -41.704  17.294  1.00 14.05           C  
ATOM   3536  H   THR A 225       6.717 -41.930  13.828  1.00 14.05           H  
ATOM   3537  HA  THR A 225       8.263 -43.622  15.600  1.00 14.05           H  
ATOM   3538  HB  THR A 225       7.426 -40.730  16.012  1.00 14.05           H  
ATOM   3539  HG1 THR A 225       8.729 -41.034  14.128  1.00 14.05           H  
ATOM   3540 1HG2 THR A 225       9.376 -40.779  17.567  1.00 14.05           H  
ATOM   3541 2HG2 THR A 225       8.134 -41.965  18.062  1.00 14.05           H  
ATOM   3542 3HG2 THR A 225       9.603 -42.502  17.217  1.00 14.05           H  
ATOM   3543  N   VAL A 226       5.244 -42.671  16.561  1.00 13.91           N  
ATOM   3544  CA  VAL A 226       4.161 -43.013  17.474  1.00 13.91           C  
ATOM   3545  C   VAL A 226       3.838 -44.490  17.316  1.00 13.91           C  
ATOM   3546  O   VAL A 226       3.643 -45.190  18.309  1.00 13.91           O  
ATOM   3547  CB  VAL A 226       2.883 -42.183  17.223  1.00 13.91           C  
ATOM   3548  CG1 VAL A 226       1.732 -42.760  18.059  1.00 13.91           C  
ATOM   3549  CG2 VAL A 226       3.099 -40.721  17.621  1.00 13.91           C  
ATOM   3550  H   VAL A 226       5.074 -41.981  15.837  1.00 13.91           H  
ATOM   3551  HA  VAL A 226       4.495 -42.824  18.495  1.00 13.91           H  
ATOM   3552  HB  VAL A 226       2.620 -42.245  16.165  1.00 13.91           H  
ATOM   3553 1HG1 VAL A 226       0.825 -42.188  17.876  1.00 13.91           H  
ATOM   3554 2HG1 VAL A 226       1.571 -43.797  17.770  1.00 13.91           H  
ATOM   3555 3HG1 VAL A 226       1.985 -42.712  19.118  1.00 13.91           H  
ATOM   3556 1HG2 VAL A 226       2.194 -40.165  17.428  1.00 13.91           H  
ATOM   3557 2HG2 VAL A 226       3.347 -40.663  18.681  1.00 13.91           H  
ATOM   3558 3HG2 VAL A 226       3.910 -40.290  17.050  1.00 13.91           H  
ATOM   3559  N   SER A 227       3.806 -44.982  16.069  1.00 13.78           N  
ATOM   3560  CA  SER A 227       3.536 -46.389  15.836  1.00 13.78           C  
ATOM   3561  C   SER A 227       4.573 -47.223  16.562  1.00 13.78           C  
ATOM   3562  O   SER A 227       4.232 -48.220  17.200  1.00 13.78           O  
ATOM   3563  CB  SER A 227       3.631 -46.706  14.365  1.00 13.78           C  
ATOM   3564  OG  SER A 227       2.673 -46.012  13.650  1.00 13.78           O  
ATOM   3565  H   SER A 227       3.935 -44.370  15.264  1.00 13.78           H  
ATOM   3566  HA  SER A 227       2.545 -46.633  16.214  1.00 13.78           H  
ATOM   3567 1HB  SER A 227       4.612 -46.464  13.992  1.00 13.78           H  
ATOM   3568 2HB  SER A 227       3.489 -47.770  14.233  1.00 13.78           H  
ATOM   3569  HG  SER A 227       2.827 -45.059  13.850  1.00 13.78           H  
ATOM   3570  N   CYS A 228       5.839 -46.791  16.507  1.00 13.66           N  
ATOM   3571  CA  CYS A 228       6.901 -47.510  17.182  1.00 13.66           C  
ATOM   3572  C   CYS A 228       6.571 -47.615  18.652  1.00 13.66           C  
ATOM   3573  O   CYS A 228       6.611 -48.700  19.227  1.00 13.66           O  
ATOM   3574  CB  CYS A 228       8.242 -46.778  17.079  1.00 13.66           C  
ATOM   3575  SG  CYS A 228       9.649 -47.696  17.703  1.00 13.66           S  
ATOM   3576  H   CYS A 228       6.070 -45.973  15.943  1.00 13.66           H  
ATOM   3577  HA  CYS A 228       6.975 -48.497  16.755  1.00 13.66           H  
ATOM   3578 1HB  CYS A 228       8.434 -46.447  16.083  1.00 13.66           H  
ATOM   3579 2HB  CYS A 228       8.193 -45.892  17.686  1.00 13.66           H  
ATOM   3580  HG  CYS A 228       9.145 -48.003  18.913  1.00 13.66           H  
ATOM   3581  N   ALA A 229       6.203 -46.482  19.250  1.00 13.59           N  
ATOM   3582  CA  ALA A 229       5.888 -46.424  20.667  1.00 13.59           C  
ATOM   3583  C   ALA A 229       4.736 -47.347  21.041  1.00 13.59           C  
ATOM   3584  O   ALA A 229       4.776 -48.041  22.065  1.00 13.59           O  
ATOM   3585  CB  ALA A 229       5.512 -45.003  21.032  1.00 13.59           C  
ATOM   3586  H   ALA A 229       6.180 -45.622  18.696  1.00 13.59           H  
ATOM   3587  HA  ALA A 229       6.776 -46.732  21.216  1.00 13.59           H  
ATOM   3588 1HB  ALA A 229       5.320 -44.943  22.093  1.00 13.59           H  
ATOM   3589 2HB  ALA A 229       6.318 -44.334  20.762  1.00 13.59           H  
ATOM   3590 3HB  ALA A 229       4.626 -44.708  20.489  1.00 13.59           H  
ATOM   3591  N   LEU A 230       3.718 -47.389  20.188  1.00 13.60           N  
ATOM   3592  CA  LEU A 230       2.565 -48.229  20.444  1.00 13.60           C  
ATOM   3593  C   LEU A 230       2.954 -49.702  20.376  1.00 13.60           C  
ATOM   3594  O   LEU A 230       2.495 -50.510  21.194  1.00 13.60           O  
ATOM   3595  CB  LEU A 230       1.457 -47.900  19.440  1.00 13.60           C  
ATOM   3596  CG  LEU A 230       0.823 -46.494  19.604  1.00 13.60           C  
ATOM   3597  CD1 LEU A 230      -0.113 -46.223  18.436  1.00 13.60           C  
ATOM   3598  CD2 LEU A 230       0.082 -46.419  20.928  1.00 13.60           C  
ATOM   3599  H   LEU A 230       3.736 -46.791  19.361  1.00 13.60           H  
ATOM   3600  HA  LEU A 230       2.200 -48.016  21.446  1.00 13.60           H  
ATOM   3601 1HB  LEU A 230       1.877 -47.962  18.435  1.00 13.60           H  
ATOM   3602 2HB  LEU A 230       0.668 -48.644  19.531  1.00 13.60           H  
ATOM   3603  HG  LEU A 230       1.607 -45.742  19.596  1.00 13.60           H  
ATOM   3604 1HD1 LEU A 230      -0.550 -45.228  18.545  1.00 13.60           H  
ATOM   3605 2HD1 LEU A 230       0.447 -46.271  17.502  1.00 13.60           H  
ATOM   3606 3HD1 LEU A 230      -0.901 -46.969  18.425  1.00 13.60           H  
ATOM   3607 1HD2 LEU A 230      -0.353 -45.422  21.044  1.00 13.60           H  
ATOM   3608 2HD2 LEU A 230      -0.711 -47.165  20.946  1.00 13.60           H  
ATOM   3609 3HD2 LEU A 230       0.777 -46.610  21.743  1.00 13.60           H  
ATOM   3610  N   HIS A 231       3.832 -50.054  19.430  1.00 13.70           N  
ATOM   3611  CA  HIS A 231       4.250 -51.441  19.294  1.00 13.70           C  
ATOM   3612  C   HIS A 231       5.159 -51.850  20.430  1.00 13.70           C  
ATOM   3613  O   HIS A 231       4.944 -52.888  21.062  1.00 13.70           O  
ATOM   3614  CB  HIS A 231       4.997 -51.683  17.983  1.00 13.70           C  
ATOM   3615  CG  HIS A 231       4.153 -51.675  16.773  1.00 13.70           C  
ATOM   3616  ND1 HIS A 231       3.115 -52.561  16.591  1.00 13.70           N  
ATOM   3617  CD2 HIS A 231       4.200 -50.919  15.655  1.00 13.70           C  
ATOM   3618  CE1 HIS A 231       2.554 -52.337  15.424  1.00 13.70           C  
ATOM   3619  NE2 HIS A 231       3.193 -51.352  14.842  1.00 13.70           N  
ATOM   3620  H   HIS A 231       4.181 -49.353  18.774  1.00 13.70           H  
ATOM   3621  HA  HIS A 231       3.375 -52.087  19.309  1.00 13.70           H  
ATOM   3622 1HB  HIS A 231       5.731 -50.893  17.864  1.00 13.70           H  
ATOM   3623 2HB  HIS A 231       5.537 -52.624  18.031  1.00 13.70           H  
ATOM   3624  HD2 HIS A 231       4.908 -50.116  15.439  1.00 13.70           H  
ATOM   3625  HE1 HIS A 231       1.705 -52.879  15.013  1.00 13.70           H  
ATOM   3626  HE2 HIS A 231       2.978 -50.972  13.936  1.00 13.70           H  
ATOM   3627  N   ASP A 232       6.121 -50.997  20.767  1.00 13.93           N  
ATOM   3628  CA  ASP A 232       7.044 -51.326  21.830  1.00 13.93           C  
ATOM   3629  C   ASP A 232       6.287 -51.550  23.126  1.00 13.93           C  
ATOM   3630  O   ASP A 232       6.603 -52.475  23.868  1.00 13.93           O  
ATOM   3631  CB  ASP A 232       8.088 -50.220  22.004  1.00 13.93           C  
ATOM   3632  CG  ASP A 232       9.171 -50.171  20.879  1.00 13.93           C  
ATOM   3633  OD1 ASP A 232       9.294 -51.124  20.115  1.00 13.93           O  
ATOM   3634  OD2 ASP A 232       9.867 -49.176  20.812  1.00 13.93           O  
ATOM   3635  H   ASP A 232       6.235 -50.132  20.248  1.00 13.93           H  
ATOM   3636  HA  ASP A 232       7.559 -52.249  21.568  1.00 13.93           H  
ATOM   3637 1HB  ASP A 232       7.572 -49.255  22.017  1.00 13.93           H  
ATOM   3638 2HB  ASP A 232       8.583 -50.334  22.967  1.00 13.93           H  
ATOM   3639  N   ARG A 233       5.257 -50.741  23.377  1.00 14.33           N  
ATOM   3640  CA  ARG A 233       4.416 -50.874  24.560  1.00 14.33           C  
ATOM   3641  C   ARG A 233       3.593 -52.175  24.520  1.00 14.33           C  
ATOM   3642  O   ARG A 233       3.506 -52.912  25.513  1.00 14.33           O  
ATOM   3643  CB  ARG A 233       3.502 -49.674  24.626  1.00 14.33           C  
ATOM   3644  CG  ARG A 233       2.715 -49.469  25.870  1.00 14.33           C  
ATOM   3645  CD  ARG A 233       2.066 -48.173  25.749  1.00 14.33           C  
ATOM   3646  NE  ARG A 233       1.433 -47.708  26.956  1.00 14.33           N  
ATOM   3647  CZ  ARG A 233       0.183 -47.988  27.359  1.00 14.33           C  
ATOM   3648  NH1 ARG A 233      -0.590 -48.774  26.640  1.00 14.33           N  
ATOM   3649  NH2 ARG A 233      -0.269 -47.465  28.485  1.00 14.33           N  
ATOM   3650  H   ARG A 233       5.055 -49.972  22.735  1.00 14.33           H  
ATOM   3651  HA  ARG A 233       5.056 -50.884  25.441  1.00 14.33           H  
ATOM   3652 1HB  ARG A 233       4.076 -48.774  24.460  1.00 14.33           H  
ATOM   3653 2HB  ARG A 233       2.787 -49.737  23.804  1.00 14.33           H  
ATOM   3654 1HG  ARG A 233       1.962 -50.249  25.975  1.00 14.33           H  
ATOM   3655 2HG  ARG A 233       3.373 -49.456  26.741  1.00 14.33           H  
ATOM   3656 1HD  ARG A 233       2.851 -47.486  25.495  1.00 14.33           H  
ATOM   3657 2HD  ARG A 233       1.325 -48.191  24.952  1.00 14.33           H  
ATOM   3658  HE  ARG A 233       1.996 -47.074  27.535  1.00 14.33           H  
ATOM   3659 1HH1 ARG A 233      -0.242 -49.173  25.780  1.00 14.33           H  
ATOM   3660 2HH1 ARG A 233      -1.530 -48.979  26.949  1.00 14.33           H  
ATOM   3661 1HH2 ARG A 233       0.328 -46.855  29.036  1.00 14.33           H  
ATOM   3662 2HH2 ARG A 233      -1.204 -47.664  28.796  1.00 14.33           H  
ATOM   3663  N   SER A 234       3.038 -52.485  23.335  1.00 14.89           N  
ATOM   3664  CA  SER A 234       2.208 -53.667  23.109  1.00 14.89           C  
ATOM   3665  C   SER A 234       2.956 -54.951  23.431  1.00 14.89           C  
ATOM   3666  O   SER A 234       2.354 -55.936  23.876  1.00 14.89           O  
ATOM   3667  CB  SER A 234       1.741 -53.706  21.672  1.00 14.89           C  
ATOM   3668  OG  SER A 234       0.881 -52.632  21.395  1.00 14.89           O  
ATOM   3669  H   SER A 234       3.148 -51.843  22.549  1.00 14.89           H  
ATOM   3670  HA  SER A 234       1.335 -53.604  23.757  1.00 14.89           H  
ATOM   3671 1HB  SER A 234       2.593 -53.674  21.008  1.00 14.89           H  
ATOM   3672 2HB  SER A 234       1.241 -54.633  21.493  1.00 14.89           H  
ATOM   3673  HG  SER A 234       1.427 -51.822  21.476  1.00 14.89           H  
ATOM   3674  N   TYR A 235       4.272 -54.945  23.215  1.00 15.60           N  
ATOM   3675  CA  TYR A 235       5.076 -56.116  23.519  1.00 15.60           C  
ATOM   3676  C   TYR A 235       5.769 -55.977  24.879  1.00 15.60           C  
ATOM   3677  O   TYR A 235       5.868 -56.949  25.632  1.00 15.60           O  
ATOM   3678  CB  TYR A 235       6.134 -56.338  22.439  1.00 15.60           C  
ATOM   3679  CG  TYR A 235       5.579 -56.578  21.054  1.00 15.60           C  
ATOM   3680  CD1 TYR A 235       5.780 -55.631  20.065  1.00 15.60           C  
ATOM   3681  CD2 TYR A 235       4.859 -57.728  20.775  1.00 15.60           C  
ATOM   3682  CE1 TYR A 235       5.279 -55.830  18.800  1.00 15.60           C  
ATOM   3683  CE2 TYR A 235       4.354 -57.932  19.509  1.00 15.60           C  
ATOM   3684  CZ  TYR A 235       4.565 -56.985  18.521  1.00 15.60           C  
ATOM   3685  OH  TYR A 235       4.070 -57.190  17.253  1.00 15.60           O  
ATOM   3686  H   TYR A 235       4.694 -54.117  22.789  1.00 15.60           H  
ATOM   3687  HA  TYR A 235       4.425 -56.987  23.564  1.00 15.60           H  
ATOM   3688 1HB  TYR A 235       6.781 -55.456  22.394  1.00 15.60           H  
ATOM   3689 2HB  TYR A 235       6.756 -57.188  22.710  1.00 15.60           H  
ATOM   3690  HD1 TYR A 235       6.344 -54.726  20.289  1.00 15.60           H  
ATOM   3691  HD2 TYR A 235       4.697 -58.471  21.551  1.00 15.60           H  
ATOM   3692  HE1 TYR A 235       5.444 -55.084  18.024  1.00 15.60           H  
ATOM   3693  HE2 TYR A 235       3.789 -58.839  19.288  1.00 15.60           H  
ATOM   3694  HH  TYR A 235       4.300 -56.442  16.695  1.00 15.60           H  
ATOM   3695  N   GLY A 236       6.218 -54.768  25.219  1.00 16.44           N  
ATOM   3696  CA  GLY A 236       6.952 -54.480  26.450  1.00 16.44           C  
ATOM   3697  C   GLY A 236       6.163 -54.827  27.703  1.00 16.44           C  
ATOM   3698  O   GLY A 236       6.732 -55.266  28.706  1.00 16.44           O  
ATOM   3699  H   GLY A 236       6.090 -53.994  24.584  1.00 16.44           H  
ATOM   3700 1HA  GLY A 236       7.892 -55.032  26.447  1.00 16.44           H  
ATOM   3701 2HA  GLY A 236       7.208 -53.421  26.464  1.00 16.44           H  
ATOM   3702  N   ARG A 237       4.836 -54.712  27.627  1.00 17.32           N  
ATOM   3703  CA  ARG A 237       3.960 -55.035  28.750  1.00 17.32           C  
ATOM   3704  C   ARG A 237       4.119 -56.494  29.210  1.00 17.32           C  
ATOM   3705  O   ARG A 237       3.770 -56.827  30.344  1.00 17.32           O  
ATOM   3706  CB  ARG A 237       2.505 -54.801  28.375  1.00 17.32           C  
ATOM   3707  CG  ARG A 237       1.936 -55.797  27.380  1.00 17.32           C  
ATOM   3708  CD  ARG A 237       0.590 -55.404  26.909  1.00 17.32           C  
ATOM   3709  NE  ARG A 237      -0.395 -55.258  28.003  1.00 17.32           N  
ATOM   3710  CZ  ARG A 237      -1.111 -56.270  28.553  1.00 17.32           C  
ATOM   3711  NH1 ARG A 237      -0.934 -57.501  28.153  1.00 17.32           N  
ATOM   3712  NH2 ARG A 237      -2.004 -56.011  29.495  1.00 17.32           N  
ATOM   3713  H   ARG A 237       4.422 -54.317  26.779  1.00 17.32           H  
ATOM   3714  HA  ARG A 237       4.215 -54.379  29.581  1.00 17.32           H  
ATOM   3715 1HB  ARG A 237       1.885 -54.830  29.267  1.00 17.32           H  
ATOM   3716 2HB  ARG A 237       2.404 -53.808  27.930  1.00 17.32           H  
ATOM   3717 1HG  ARG A 237       2.600 -55.859  26.514  1.00 17.32           H  
ATOM   3718 2HG  ARG A 237       1.856 -56.780  27.845  1.00 17.32           H  
ATOM   3719 1HD  ARG A 237       0.662 -54.453  26.377  1.00 17.32           H  
ATOM   3720 2HD  ARG A 237       0.227 -56.169  26.223  1.00 17.32           H  
ATOM   3721  HE  ARG A 237      -0.570 -54.322  28.346  1.00 17.32           H  
ATOM   3722 1HH1 ARG A 237      -0.239 -57.716  27.447  1.00 17.32           H  
ATOM   3723 2HH1 ARG A 237      -1.508 -58.264  28.543  1.00 17.32           H  
ATOM   3724 1HH2 ARG A 237      -2.149 -55.064  29.807  1.00 17.32           H  
ATOM   3725 2HH2 ARG A 237      -2.542 -56.766  29.905  1.00 17.32           H  
ATOM   3726  N   SER A 238       4.663 -57.365  28.339  1.00 18.07           N  
ATOM   3727  CA  SER A 238       4.878 -58.773  28.664  1.00 18.07           C  
ATOM   3728  C   SER A 238       5.935 -58.928  29.772  1.00 18.07           C  
ATOM   3729  O   SER A 238       6.096 -60.004  30.367  1.00 18.07           O  
ATOM   3730  CB  SER A 238       5.298 -59.525  27.412  1.00 18.07           C  
ATOM   3731  OG  SER A 238       6.548 -59.112  26.962  1.00 18.07           O  
ATOM   3732  H   SER A 238       4.963 -57.043  27.418  1.00 18.07           H  
ATOM   3733  HA  SER A 238       3.933 -59.190  29.017  1.00 18.07           H  
ATOM   3734 1HB  SER A 238       5.332 -60.571  27.611  1.00 18.07           H  
ATOM   3735 2HB  SER A 238       4.556 -59.367  26.628  1.00 18.07           H  
ATOM   3736  HG  SER A 238       6.391 -58.270  26.495  1.00 18.07           H  
ATOM   3737  N   ALA A 239       6.729 -57.874  29.969  1.00 18.52           N  
ATOM   3738  CA  ALA A 239       7.756 -57.736  30.995  1.00 18.52           C  
ATOM   3739  C   ALA A 239       8.617 -58.970  31.350  1.00 18.52           C  
ATOM   3740  O   ALA A 239       8.759 -59.246  32.539  1.00 18.52           O  
ATOM   3741  CB  ALA A 239       7.082 -57.256  32.262  1.00 18.52           C  
ATOM   3742  H   ALA A 239       6.570 -57.042  29.404  1.00 18.52           H  
ATOM   3743  HA  ALA A 239       8.435 -56.956  30.647  1.00 18.52           H  
ATOM   3744 1HB  ALA A 239       7.835 -57.060  33.023  1.00 18.52           H  
ATOM   3745 2HB  ALA A 239       6.529 -56.340  32.045  1.00 18.52           H  
ATOM   3746 3HB  ALA A 239       6.394 -58.019  32.618  1.00 18.52           H  
ATOM   3747  N   ASN A 240       9.225 -59.724  30.413  1.00 18.56           N  
ATOM   3748  CA  ASN A 240       9.190 -59.638  28.954  1.00 18.56           C  
ATOM   3749  C   ASN A 240       8.847 -61.034  28.428  1.00 18.56           C  
ATOM   3750  O   ASN A 240       9.364 -61.462  27.396  1.00 18.56           O  
ATOM   3751  CB  ASN A 240      10.514 -59.134  28.412  1.00 18.56           C  
ATOM   3752  CG  ASN A 240      10.775 -57.691  28.796  1.00 18.56           C  
ATOM   3753  OD1 ASN A 240      10.213 -56.766  28.201  1.00 18.56           O  
ATOM   3754  ND2 ASN A 240      11.619 -57.488  29.778  1.00 18.56           N  
ATOM   3755  H   ASN A 240       9.788 -60.481  30.772  1.00 18.56           H  
ATOM   3756  HA  ASN A 240       8.431 -58.968  28.607  1.00 18.56           H  
ATOM   3757 1HB  ASN A 240      11.326 -59.755  28.787  1.00 18.56           H  
ATOM   3758 2HB  ASN A 240      10.511 -59.213  27.324  1.00 18.56           H  
ATOM   3759 1HD2 ASN A 240      11.828 -56.553  30.072  1.00 18.56           H  
ATOM   3760 2HD2 ASN A 240      12.058 -58.264  30.232  1.00 18.56           H  
ATOM   3761  N   GLY A 241       8.043 -61.775  29.204  1.00 18.21           N  
ATOM   3762  CA  GLY A 241       7.671 -63.147  28.835  1.00 18.21           C  
ATOM   3763  C   GLY A 241       6.181 -63.502  28.972  1.00 18.21           C  
ATOM   3764  O   GLY A 241       5.799 -64.650  28.729  1.00 18.21           O  
ATOM   3765  H   GLY A 241       7.629 -61.332  30.022  1.00 18.21           H  
ATOM   3766 1HA  GLY A 241       7.974 -63.322  27.802  1.00 18.21           H  
ATOM   3767 2HA  GLY A 241       8.254 -63.839  29.442  1.00 18.21           H  
ATOM   3768  N   GLY A 242       5.347 -62.546  29.372  1.00 17.57           N  
ATOM   3769  CA  GLY A 242       3.922 -62.780  29.562  1.00 17.57           C  
ATOM   3770  C   GLY A 242       3.095 -62.359  28.349  1.00 17.57           C  
ATOM   3771  O   GLY A 242       3.576 -62.345  27.216  1.00 17.57           O  
ATOM   3772  H   GLY A 242       5.701 -61.621  29.585  1.00 17.57           H  
ATOM   3773 1HA  GLY A 242       3.750 -63.835  29.775  1.00 17.57           H  
ATOM   3774 2HA  GLY A 242       3.588 -62.223  30.436  1.00 17.57           H  
ATOM   3775  N   GLU A 243       1.831 -62.034  28.596  1.00 16.79           N  
ATOM   3776  CA  GLU A 243       0.894 -61.649  27.544  1.00 16.79           C  
ATOM   3777  C   GLU A 243       1.328 -60.418  26.757  1.00 16.79           C  
ATOM   3778  O   GLU A 243       1.672 -59.392  27.347  1.00 16.79           O  
ATOM   3779  CB  GLU A 243      -0.478 -61.351  28.163  1.00 16.79           C  
ATOM   3780  CG  GLU A 243      -1.593 -60.985  27.162  1.00 16.79           C  
ATOM   3781  CD  GLU A 243      -2.907 -60.669  27.840  1.00 16.79           C  
ATOM   3782  OE1 GLU A 243      -2.948 -59.705  28.583  1.00 16.79           O  
ATOM   3783  OE2 GLU A 243      -3.862 -61.377  27.621  1.00 16.79           O  
ATOM   3784  H   GLU A 243       1.505 -62.065  29.551  1.00 16.79           H  
ATOM   3785  HA  GLU A 243       0.802 -62.482  26.846  1.00 16.79           H  
ATOM   3786 1HB  GLU A 243      -0.814 -62.222  28.726  1.00 16.79           H  
ATOM   3787 2HB  GLU A 243      -0.382 -60.526  28.868  1.00 16.79           H  
ATOM   3788 1HG  GLU A 243      -1.287 -60.110  26.588  1.00 16.79           H  
ATOM   3789 2HG  GLU A 243      -1.734 -61.807  26.463  1.00 16.79           H  
ATOM   3790  N   SER A 244       1.251 -60.507  25.428  1.00 16.02           N  
ATOM   3791  CA  SER A 244       1.525 -59.370  24.551  1.00 16.02           C  
ATOM   3792  C   SER A 244       0.235 -59.011  23.825  1.00 16.02           C  
ATOM   3793  O   SER A 244      -0.604 -59.888  23.608  1.00 16.02           O  
ATOM   3794  CB  SER A 244       2.610 -59.714  23.550  1.00 16.02           C  
ATOM   3795  OG  SER A 244       2.219 -60.777  22.712  1.00 16.02           O  
ATOM   3796  H   SER A 244       0.988 -61.391  25.018  1.00 16.02           H  
ATOM   3797  HA  SER A 244       1.842 -58.513  25.148  1.00 16.02           H  
ATOM   3798 1HB  SER A 244       2.812 -58.833  22.946  1.00 16.02           H  
ATOM   3799 2HB  SER A 244       3.531 -59.971  24.075  1.00 16.02           H  
ATOM   3800  HG  SER A 244       2.213 -61.563  23.265  1.00 16.02           H  
ATOM   3801  N   LEU A 245       0.080 -57.747  23.427  1.00 15.39           N  
ATOM   3802  CA  LEU A 245      -1.126 -57.337  22.713  1.00 15.39           C  
ATOM   3803  C   LEU A 245      -0.846 -56.531  21.448  1.00 15.39           C  
ATOM   3804  O   LEU A 245      -1.159 -55.346  21.428  1.00 15.39           O  
ATOM   3805  CB  LEU A 245      -2.025 -56.493  23.625  1.00 15.39           C  
ATOM   3806  CG  LEU A 245      -2.580 -57.204  24.861  1.00 15.39           C  
ATOM   3807  CD1 LEU A 245      -3.252 -56.191  25.755  1.00 15.39           C  
ATOM   3808  CD2 LEU A 245      -3.552 -58.280  24.435  1.00 15.39           C  
ATOM   3809  H   LEU A 245       0.812 -57.061  23.624  1.00 15.39           H  
ATOM   3810  HA  LEU A 245      -1.692 -58.225  22.459  1.00 15.39           H  
ATOM   3811 1HB  LEU A 245      -1.456 -55.629  23.965  1.00 15.39           H  
ATOM   3812 2HB  LEU A 245      -2.871 -56.135  23.042  1.00 15.39           H  
ATOM   3813  HG  LEU A 245      -1.768 -57.659  25.417  1.00 15.39           H  
ATOM   3814 1HD1 LEU A 245      -3.640 -56.695  26.644  1.00 15.39           H  
ATOM   3815 2HD1 LEU A 245      -2.537 -55.431  26.050  1.00 15.39           H  
ATOM   3816 3HD1 LEU A 245      -4.074 -55.722  25.217  1.00 15.39           H  
ATOM   3817 1HD2 LEU A 245      -3.940 -58.789  25.323  1.00 15.39           H  
ATOM   3818 2HD2 LEU A 245      -4.376 -57.832  23.882  1.00 15.39           H  
ATOM   3819 3HD2 LEU A 245      -3.043 -59.005  23.801  1.00 15.39           H  
ATOM   3820  N   PRO A 246      -0.309 -57.129  20.364  1.00 14.95           N  
ATOM   3821  CA  PRO A 246       0.056 -56.440  19.126  1.00 14.95           C  
ATOM   3822  C   PRO A 246      -1.151 -55.805  18.434  1.00 14.95           C  
ATOM   3823  O   PRO A 246      -1.001 -54.887  17.632  1.00 14.95           O  
ATOM   3824  CB  PRO A 246       0.639 -57.575  18.275  1.00 14.95           C  
ATOM   3825  CG  PRO A 246       0.058 -58.849  18.855  1.00 14.95           C  
ATOM   3826  CD  PRO A 246      -0.067 -58.583  20.341  1.00 14.95           C  
ATOM   3827  HA  PRO A 246       0.822 -55.682  19.341  1.00 14.95           H  
ATOM   3828 1HB  PRO A 246       0.372 -57.424  17.219  1.00 14.95           H  
ATOM   3829 2HB  PRO A 246       1.723 -57.551  18.328  1.00 14.95           H  
ATOM   3830 1HG  PRO A 246      -0.909 -59.073  18.380  1.00 14.95           H  
ATOM   3831 2HG  PRO A 246       0.722 -59.698  18.637  1.00 14.95           H  
ATOM   3832 1HD  PRO A 246      -0.911 -59.161  20.722  1.00 14.95           H  
ATOM   3833 2HD  PRO A 246       0.873 -58.829  20.858  1.00 14.95           H  
ATOM   3834  N   VAL A 247      -2.338 -56.329  18.746  1.00 14.72           N  
ATOM   3835  CA  VAL A 247      -3.639 -55.887  18.255  1.00 14.72           C  
ATOM   3836  C   VAL A 247      -3.614 -54.741  17.232  1.00 14.72           C  
ATOM   3837  O   VAL A 247      -3.865 -53.599  17.605  1.00 14.72           O  
ATOM   3838  CB  VAL A 247      -4.494 -55.429  19.434  1.00 14.72           C  
ATOM   3839  CG1 VAL A 247      -5.831 -54.891  18.899  1.00 14.72           C  
ATOM   3840  CG2 VAL A 247      -4.680 -56.600  20.405  1.00 14.72           C  
ATOM   3841  H   VAL A 247      -2.345 -57.095  19.399  1.00 14.72           H  
ATOM   3842  HA  VAL A 247      -4.137 -56.752  17.837  1.00 14.72           H  
ATOM   3843  HB  VAL A 247      -3.990 -54.609  19.951  1.00 14.72           H  
ATOM   3844 1HG1 VAL A 247      -6.444 -54.548  19.729  1.00 14.72           H  
ATOM   3845 2HG1 VAL A 247      -5.652 -54.057  18.215  1.00 14.72           H  
ATOM   3846 3HG1 VAL A 247      -6.354 -55.685  18.368  1.00 14.72           H  
ATOM   3847 1HG2 VAL A 247      -5.281 -56.281  21.256  1.00 14.72           H  
ATOM   3848 2HG2 VAL A 247      -5.183 -57.420  19.894  1.00 14.72           H  
ATOM   3849 3HG2 VAL A 247      -3.707 -56.937  20.756  1.00 14.72           H  
ATOM   3850  N   PRO A 248      -3.380 -55.008  15.933  1.00 14.66           N  
ATOM   3851  CA  PRO A 248      -3.316 -54.010  14.875  1.00 14.66           C  
ATOM   3852  C   PRO A 248      -4.700 -53.483  14.514  1.00 14.66           C  
ATOM   3853  O   PRO A 248      -4.837 -52.516  13.751  1.00 14.66           O  
ATOM   3854  CB  PRO A 248      -2.715 -54.805  13.713  1.00 14.66           C  
ATOM   3855  CG  PRO A 248      -3.152 -56.234  13.958  1.00 14.66           C  
ATOM   3856  CD  PRO A 248      -3.172 -56.396  15.474  1.00 14.66           C  
ATOM   3857  HA  PRO A 248      -2.653 -53.194  15.186  1.00 14.66           H  
ATOM   3858 1HB  PRO A 248      -3.074 -54.404  12.756  1.00 14.66           H  
ATOM   3859 2HB  PRO A 248      -1.618 -54.691  13.721  1.00 14.66           H  
ATOM   3860 1HG  PRO A 248      -4.143 -56.402  13.502  1.00 14.66           H  
ATOM   3861 2HG  PRO A 248      -2.456 -56.930  13.466  1.00 14.66           H  
ATOM   3862 1HD  PRO A 248      -4.018 -57.039  15.724  1.00 14.66           H  
ATOM   3863 2HD  PRO A 248      -2.214 -56.790  15.843  1.00 14.66           H  
ATOM   3864  N   LEU A 249      -5.722 -54.164  15.014  1.00 14.71           N  
ATOM   3865  CA  LEU A 249      -7.089 -53.881  14.657  1.00 14.71           C  
ATOM   3866  C   LEU A 249      -7.430 -52.468  15.045  1.00 14.71           C  
ATOM   3867  O   LEU A 249      -7.155 -52.042  16.164  1.00 14.71           O  
ATOM   3868  CB  LEU A 249      -7.987 -54.869  15.381  1.00 14.71           C  
ATOM   3869  CG  LEU A 249      -7.743 -56.329  14.997  1.00 14.71           C  
ATOM   3870  CD1 LEU A 249      -8.585 -57.218  15.879  1.00 14.71           C  
ATOM   3871  CD2 LEU A 249      -8.058 -56.531  13.526  1.00 14.71           C  
ATOM   3872  H   LEU A 249      -5.545 -54.918  15.655  1.00 14.71           H  
ATOM   3873  HA  LEU A 249      -7.220 -53.993  13.590  1.00 14.71           H  
ATOM   3874 1HB  LEU A 249      -7.834 -54.764  16.452  1.00 14.71           H  
ATOM   3875 2HB  LEU A 249      -9.026 -54.628  15.153  1.00 14.71           H  
ATOM   3876  HG  LEU A 249      -6.694 -56.578  15.172  1.00 14.71           H  
ATOM   3877 1HD1 LEU A 249      -8.407 -58.262  15.624  1.00 14.71           H  
ATOM   3878 2HD1 LEU A 249      -8.320 -57.049  16.923  1.00 14.71           H  
ATOM   3879 3HD1 LEU A 249      -9.639 -56.983  15.729  1.00 14.71           H  
ATOM   3880 1HD2 LEU A 249      -7.873 -57.569  13.250  1.00 14.71           H  
ATOM   3881 2HD2 LEU A 249      -9.091 -56.292  13.346  1.00 14.71           H  
ATOM   3882 3HD2 LEU A 249      -7.429 -55.883  12.936  1.00 14.71           H  
ATOM   3883  N   SER A 250      -8.017 -51.737  14.107  1.00 14.82           N  
ATOM   3884  CA  SER A 250      -8.369 -50.342  14.313  1.00 14.82           C  
ATOM   3885  C   SER A 250      -7.179 -49.545  14.860  1.00 14.82           C  
ATOM   3886  O   SER A 250      -7.352 -48.671  15.713  1.00 14.82           O  
ATOM   3887  CB  SER A 250      -9.547 -50.230  15.265  1.00 14.82           C  
ATOM   3888  OG  SER A 250     -10.676 -50.882  14.752  1.00 14.82           O  
ATOM   3889  H   SER A 250      -8.211 -52.158  13.211  1.00 14.82           H  
ATOM   3890  HA  SER A 250      -8.654 -49.913  13.349  1.00 14.82           H  
ATOM   3891 1HB  SER A 250      -9.284 -50.656  16.231  1.00 14.82           H  
ATOM   3892 2HB  SER A 250      -9.777 -49.182  15.429  1.00 14.82           H  
ATOM   3893  HG  SER A 250     -10.882 -50.436  13.924  1.00 14.82           H  
ATOM   3894  N   SER A 251      -5.974 -49.803  14.342  1.00 14.98           N  
ATOM   3895  CA  SER A 251      -4.803 -49.089  14.818  1.00 14.98           C  
ATOM   3896  C   SER A 251      -4.927 -47.586  14.728  1.00 14.98           C  
ATOM   3897  O   SER A 251      -5.281 -47.011  13.688  1.00 14.98           O  
ATOM   3898  CB  SER A 251      -3.552 -49.493  14.071  1.00 14.98           C  
ATOM   3899  OG  SER A 251      -2.447 -48.679  14.463  1.00 14.98           O  
ATOM   3900  H   SER A 251      -5.858 -50.572  13.686  1.00 14.98           H  
ATOM   3901  HA  SER A 251      -4.664 -49.356  15.867  1.00 14.98           H  
ATOM   3902 1HB  SER A 251      -3.326 -50.535  14.283  1.00 14.98           H  
ATOM   3903 2HB  SER A 251      -3.719 -49.409  13.002  1.00 14.98           H  
ATOM   3904  HG  SER A 251      -1.668 -49.111  14.095  1.00 14.98           H  
ATOM   3905  N   ARG A 252      -4.454 -46.962  15.798  1.00 15.14           N  
ATOM   3906  CA  ARG A 252      -4.400 -45.525  16.003  1.00 15.14           C  
ATOM   3907  C   ARG A 252      -3.580 -44.840  14.923  1.00 15.14           C  
ATOM   3908  O   ARG A 252      -3.798 -43.669  14.603  1.00 15.14           O  
ATOM   3909  CB  ARG A 252      -3.776 -45.262  17.359  1.00 15.14           C  
ATOM   3910  CG  ARG A 252      -4.645 -45.676  18.519  1.00 15.14           C  
ATOM   3911  CD  ARG A 252      -3.969 -45.513  19.818  1.00 15.14           C  
ATOM   3912  NE  ARG A 252      -4.861 -45.792  20.906  1.00 15.14           N  
ATOM   3913  CZ  ARG A 252      -4.977 -46.962  21.560  1.00 15.14           C  
ATOM   3914  NH1 ARG A 252      -4.222 -47.994  21.236  1.00 15.14           N  
ATOM   3915  NH2 ARG A 252      -5.857 -47.071  22.534  1.00 15.14           N  
ATOM   3916  H   ARG A 252      -4.150 -47.550  16.561  1.00 15.14           H  
ATOM   3917  HA  ARG A 252      -5.417 -45.132  15.992  1.00 15.14           H  
ATOM   3918 1HB  ARG A 252      -2.840 -45.798  17.434  1.00 15.14           H  
ATOM   3919 2HB  ARG A 252      -3.557 -44.196  17.469  1.00 15.14           H  
ATOM   3920 1HG  ARG A 252      -5.539 -45.043  18.537  1.00 15.14           H  
ATOM   3921 2HG  ARG A 252      -4.940 -46.717  18.405  1.00 15.14           H  
ATOM   3922 1HD  ARG A 252      -3.121 -46.189  19.883  1.00 15.14           H  
ATOM   3923 2HD  ARG A 252      -3.629 -44.511  19.925  1.00 15.14           H  
ATOM   3924  HE  ARG A 252      -5.484 -45.012  21.172  1.00 15.14           H  
ATOM   3925 1HH1 ARG A 252      -3.557 -47.915  20.481  1.00 15.14           H  
ATOM   3926 2HH1 ARG A 252      -4.320 -48.866  21.733  1.00 15.14           H  
ATOM   3927 1HH2 ARG A 252      -6.436 -46.276  22.773  1.00 15.14           H  
ATOM   3928 2HH2 ARG A 252      -5.958 -47.941  23.031  1.00 15.14           H  
ATOM   3929  N   THR A 253      -2.630 -45.572  14.355  1.00 15.30           N  
ATOM   3930  CA  THR A 253      -1.766 -45.025  13.327  1.00 15.30           C  
ATOM   3931  C   THR A 253      -2.557 -44.647  12.081  1.00 15.30           C  
ATOM   3932  O   THR A 253      -2.295 -43.615  11.443  1.00 15.30           O  
ATOM   3933  CB  THR A 253      -0.654 -46.003  12.986  1.00 15.30           C  
ATOM   3934  OG1 THR A 253       0.134 -46.225  14.167  1.00 15.30           O  
ATOM   3935  CG2 THR A 253       0.193 -45.428  11.887  1.00 15.30           C  
ATOM   3936  H   THR A 253      -2.529 -46.558  14.609  1.00 15.30           H  
ATOM   3937  HA  THR A 253      -1.304 -44.117  13.716  1.00 15.30           H  
ATOM   3938  HB  THR A 253      -1.079 -46.951  12.653  1.00 15.30           H  
ATOM   3939  HG1 THR A 253       1.059 -46.305  13.924  1.00 15.30           H  
ATOM   3940 1HG2 THR A 253       0.989 -46.105  11.629  1.00 15.30           H  
ATOM   3941 2HG2 THR A 253      -0.441 -45.273  11.029  1.00 15.30           H  
ATOM   3942 3HG2 THR A 253       0.619 -44.480  12.212  1.00 15.30           H  
ATOM   3943  N   GLN A 254      -3.512 -45.501  11.716  1.00 15.44           N  
ATOM   3944  CA  GLN A 254      -4.281 -45.253  10.521  1.00 15.44           C  
ATOM   3945  C   GLN A 254      -5.433 -44.335  10.860  1.00 15.44           C  
ATOM   3946  O   GLN A 254      -5.842 -43.510  10.042  1.00 15.44           O  
ATOM   3947  CB  GLN A 254      -4.726 -46.545   9.859  1.00 15.44           C  
ATOM   3948  CG  GLN A 254      -3.630 -47.201   9.045  1.00 15.44           C  
ATOM   3949  CD  GLN A 254      -2.512 -47.834   9.852  1.00 15.44           C  
ATOM   3950  OE1 GLN A 254      -2.747 -48.467  10.875  1.00 15.44           O  
ATOM   3951  NE2 GLN A 254      -1.293 -47.680   9.370  1.00 15.44           N  
ATOM   3952  H   GLN A 254      -3.740 -46.298  12.307  1.00 15.44           H  
ATOM   3953  HA  GLN A 254      -3.634 -44.763   9.808  1.00 15.44           H  
ATOM   3954 1HB  GLN A 254      -5.076 -47.252  10.616  1.00 15.44           H  
ATOM   3955 2HB  GLN A 254      -5.551 -46.344   9.181  1.00 15.44           H  
ATOM   3956 1HG  GLN A 254      -4.108 -47.953   8.439  1.00 15.44           H  
ATOM   3957 2HG  GLN A 254      -3.185 -46.445   8.390  1.00 15.44           H  
ATOM   3958 1HE2 GLN A 254      -0.503 -48.068   9.840  1.00 15.44           H  
ATOM   3959 2HE2 GLN A 254      -1.155 -47.191   8.506  1.00 15.44           H  
ATOM   3960  N   PHE A 255      -5.917 -44.414  12.096  1.00 15.60           N  
ATOM   3961  CA  PHE A 255      -6.958 -43.489  12.499  1.00 15.60           C  
ATOM   3962  C   PHE A 255      -6.430 -42.080  12.317  1.00 15.60           C  
ATOM   3963  O   PHE A 255      -7.102 -41.214  11.764  1.00 15.60           O  
ATOM   3964  CB  PHE A 255      -7.367 -43.636  13.953  1.00 15.60           C  
ATOM   3965  CG  PHE A 255      -8.454 -42.674  14.311  1.00 15.60           C  
ATOM   3966  CD1 PHE A 255      -9.754 -42.916  13.906  1.00 15.60           C  
ATOM   3967  CD2 PHE A 255      -8.193 -41.532  15.046  1.00 15.60           C  
ATOM   3968  CE1 PHE A 255     -10.771 -42.041  14.220  1.00 15.60           C  
ATOM   3969  CE2 PHE A 255      -9.212 -40.650  15.368  1.00 15.60           C  
ATOM   3970  CZ  PHE A 255     -10.502 -40.905  14.953  1.00 15.60           C  
ATOM   3971  H   PHE A 255      -5.580 -45.132  12.741  1.00 15.60           H  
ATOM   3972  HA  PHE A 255      -7.831 -43.628  11.858  1.00 15.60           H  
ATOM   3973 1HB  PHE A 255      -7.679 -44.625  14.172  1.00 15.60           H  
ATOM   3974 2HB  PHE A 255      -6.511 -43.420  14.586  1.00 15.60           H  
ATOM   3975  HD1 PHE A 255      -9.966 -43.806  13.327  1.00 15.60           H  
ATOM   3976  HD2 PHE A 255      -7.172 -41.333  15.372  1.00 15.60           H  
ATOM   3977  HE1 PHE A 255     -11.787 -42.252  13.889  1.00 15.60           H  
ATOM   3978  HE2 PHE A 255      -8.999 -39.754  15.948  1.00 15.60           H  
ATOM   3979  HZ  PHE A 255     -11.303 -40.209  15.207  1.00 15.60           H  
ATOM   3980  N   ALA A 256      -5.210 -41.847  12.800  1.00 15.76           N  
ATOM   3981  CA  ALA A 256      -4.597 -40.540  12.728  1.00 15.76           C  
ATOM   3982  C   ALA A 256      -4.485 -40.008  11.305  1.00 15.76           C  
ATOM   3983  O   ALA A 256      -4.999 -38.929  11.006  1.00 15.76           O  
ATOM   3984  CB  ALA A 256      -3.208 -40.617  13.329  1.00 15.76           C  
ATOM   3985  H   ALA A 256      -4.697 -42.599  13.260  1.00 15.76           H  
ATOM   3986  HA  ALA A 256      -5.213 -39.851  13.297  1.00 15.76           H  
ATOM   3987 1HB  ALA A 256      -2.746 -39.640  13.311  1.00 15.76           H  
ATOM   3988 2HB  ALA A 256      -3.269 -40.978  14.350  1.00 15.76           H  
ATOM   3989 3HB  ALA A 256      -2.605 -41.314  12.747  1.00 15.76           H  
ATOM   3990  N   VAL A 257      -3.892 -40.785  10.392  1.00 15.94           N  
ATOM   3991  CA  VAL A 257      -3.767 -40.277   9.022  1.00 15.94           C  
ATOM   3992  C   VAL A 257      -5.127 -40.067   8.343  1.00 15.94           C  
ATOM   3993  O   VAL A 257      -5.256 -39.200   7.474  1.00 15.94           O  
ATOM   3994  CB  VAL A 257      -2.871 -41.191   8.170  1.00 15.94           C  
ATOM   3995  CG1 VAL A 257      -3.557 -42.470   7.876  1.00 15.94           C  
ATOM   3996  CG2 VAL A 257      -2.506 -40.476   6.885  1.00 15.94           C  
ATOM   3997  H   VAL A 257      -3.494 -41.688  10.656  1.00 15.94           H  
ATOM   3998  HA  VAL A 257      -3.269 -39.314   9.071  1.00 15.94           H  
ATOM   3999  HB  VAL A 257      -1.978 -41.414   8.737  1.00 15.94           H  
ATOM   4000 1HG1 VAL A 257      -2.919 -43.122   7.310  1.00 15.94           H  
ATOM   4001 2HG1 VAL A 257      -3.795 -42.916   8.793  1.00 15.94           H  
ATOM   4002 3HG1 VAL A 257      -4.459 -42.293   7.310  1.00 15.94           H  
ATOM   4003 1HG2 VAL A 257      -1.862 -41.096   6.281  1.00 15.94           H  
ATOM   4004 2HG2 VAL A 257      -3.417 -40.257   6.327  1.00 15.94           H  
ATOM   4005 3HG2 VAL A 257      -1.991 -39.547   7.123  1.00 15.94           H  
ATOM   4006  N   SER A 258      -6.137 -40.838   8.754  1.00 16.15           N  
ATOM   4007  CA  SER A 258      -7.478 -40.747   8.204  1.00 16.15           C  
ATOM   4008  C   SER A 258      -8.484 -40.120   9.171  1.00 16.15           C  
ATOM   4009  O   SER A 258      -9.699 -40.336   9.035  1.00 16.15           O  
ATOM   4010  CB  SER A 258      -7.985 -42.124   7.814  1.00 16.15           C  
ATOM   4011  OG  SER A 258      -7.200 -42.702   6.806  1.00 16.15           O  
ATOM   4012  H   SER A 258      -5.967 -41.555   9.462  1.00 16.15           H  
ATOM   4013  HA  SER A 258      -7.438 -40.120   7.313  1.00 16.15           H  
ATOM   4014 1HB  SER A 258      -7.994 -42.773   8.694  1.00 16.15           H  
ATOM   4015 2HB  SER A 258      -9.011 -42.035   7.466  1.00 16.15           H  
ATOM   4016  HG  SER A 258      -6.403 -43.025   7.248  1.00 16.15           H  
ATOM   4017  N   THR A 259      -8.027 -39.360  10.163  1.00 16.38           N  
ATOM   4018  CA  THR A 259      -9.023 -38.796  11.047  1.00 16.38           C  
ATOM   4019  C   THR A 259      -9.968 -37.908  10.262  1.00 16.38           C  
ATOM   4020  O   THR A 259      -9.662 -36.757   9.946  1.00 16.38           O  
ATOM   4021  CB  THR A 259      -8.372 -37.978  12.166  1.00 16.38           C  
ATOM   4022  OG1 THR A 259      -7.526 -38.812  12.938  1.00 16.38           O  
ATOM   4023  CG2 THR A 259      -9.418 -37.347  13.048  1.00 16.38           C  
ATOM   4024  H   THR A 259      -7.028 -39.198  10.312  1.00 16.38           H  
ATOM   4025  HA  THR A 259      -9.592 -39.612  11.495  1.00 16.38           H  
ATOM   4026  HB  THR A 259      -7.760 -37.199  11.715  1.00 16.38           H  
ATOM   4027  HG1 THR A 259      -7.311 -39.624  12.416  1.00 16.38           H  
ATOM   4028 1HG2 THR A 259      -8.938 -36.763  13.827  1.00 16.38           H  
ATOM   4029 2HG2 THR A 259     -10.030 -36.703  12.442  1.00 16.38           H  
ATOM   4030 3HG2 THR A 259     -10.035 -38.121  13.502  1.00 16.38           H  
ATOM   4031  N   ALA A 260     -11.184 -38.403  10.088  1.00 16.62           N  
ATOM   4032  CA  ALA A 260     -12.224 -37.713   9.336  1.00 16.62           C  
ATOM   4033  C   ALA A 260     -12.542 -36.353   9.927  1.00 16.62           C  
ATOM   4034  O   ALA A 260     -12.782 -35.384   9.205  1.00 16.62           O  
ATOM   4035  CB  ALA A 260     -13.486 -38.551   9.309  1.00 16.62           C  
ATOM   4036  H   ALA A 260     -11.304 -39.369  10.363  1.00 16.62           H  
ATOM   4037  HA  ALA A 260     -11.868 -37.577   8.318  1.00 16.62           H  
ATOM   4038 1HB  ALA A 260     -14.248 -38.041   8.721  1.00 16.62           H  
ATOM   4039 2HB  ALA A 260     -13.267 -39.520   8.859  1.00 16.62           H  
ATOM   4040 3HB  ALA A 260     -13.848 -38.695  10.325  1.00 16.62           H  
ATOM   4041  N   GLN A 261     -12.456 -36.263  11.246  1.00 16.84           N  
ATOM   4042  CA  GLN A 261     -12.794 -35.055  11.986  1.00 16.84           C  
ATOM   4043  C   GLN A 261     -11.925 -33.857  11.609  1.00 16.84           C  
ATOM   4044  O   GLN A 261     -12.326 -32.714  11.826  1.00 16.84           O  
ATOM   4045  CB  GLN A 261     -12.672 -35.314  13.488  1.00 16.84           C  
ATOM   4046  CG  GLN A 261     -13.712 -36.273  14.042  1.00 16.84           C  
ATOM   4047  CD  GLN A 261     -13.509 -36.561  15.523  1.00 16.84           C  
ATOM   4048  OE1 GLN A 261     -12.389 -36.497  16.039  1.00 16.84           O  
ATOM   4049  NE2 GLN A 261     -14.598 -36.882  16.215  1.00 16.84           N  
ATOM   4050  H   GLN A 261     -12.192 -37.092  11.758  1.00 16.84           H  
ATOM   4051  HA  GLN A 261     -13.829 -34.799  11.759  1.00 16.84           H  
ATOM   4052 1HB  GLN A 261     -11.694 -35.703  13.720  1.00 16.84           H  
ATOM   4053 2HB  GLN A 261     -12.775 -34.370  14.022  1.00 16.84           H  
ATOM   4054 1HG  GLN A 261     -14.702 -35.835  13.910  1.00 16.84           H  
ATOM   4055 2HG  GLN A 261     -13.645 -37.214  13.498  1.00 16.84           H  
ATOM   4056 1HE2 GLN A 261     -14.529 -37.081  17.194  1.00 16.84           H  
ATOM   4057 2HE2 GLN A 261     -15.487 -36.922  15.759  1.00 16.84           H  
ATOM   4058  N   ALA A 262     -10.723 -34.105  11.087  1.00 17.05           N  
ATOM   4059  CA  ALA A 262      -9.839 -33.016  10.712  1.00 17.05           C  
ATOM   4060  C   ALA A 262      -9.375 -33.176   9.273  1.00 17.05           C  
ATOM   4061  O   ALA A 262      -8.324 -32.660   8.894  1.00 17.05           O  
ATOM   4062  CB  ALA A 262      -8.645 -32.969  11.645  1.00 17.05           C  
ATOM   4063  H   ALA A 262     -10.426 -35.062  10.891  1.00 17.05           H  
ATOM   4064  HA  ALA A 262     -10.391 -32.080  10.783  1.00 17.05           H  
ATOM   4065 1HB  ALA A 262      -7.997 -32.139  11.365  1.00 17.05           H  
ATOM   4066 2HB  ALA A 262      -8.989 -32.833  12.669  1.00 17.05           H  
ATOM   4067 3HB  ALA A 262      -8.093 -33.906  11.565  1.00 17.05           H  
ATOM   4068  N   ASP A 263     -10.149 -33.899   8.464  1.00 17.23           N  
ATOM   4069  CA  ASP A 263      -9.763 -34.151   7.078  1.00 17.23           C  
ATOM   4070  C   ASP A 263      -9.694 -32.879   6.245  1.00 17.23           C  
ATOM   4071  O   ASP A 263     -10.484 -31.942   6.425  1.00 17.23           O  
ATOM   4072  CB  ASP A 263     -10.714 -35.133   6.394  1.00 17.23           C  
ATOM   4073  CG  ASP A 263     -10.133 -35.716   5.081  1.00 17.23           C  
ATOM   4074  OD1 ASP A 263      -9.413 -36.685   5.157  1.00 17.23           O  
ATOM   4075  OD2 ASP A 263     -10.349 -35.147   4.028  1.00 17.23           O  
ATOM   4076  H   ASP A 263     -11.021 -34.302   8.813  1.00 17.23           H  
ATOM   4077  HA  ASP A 263      -8.769 -34.599   7.088  1.00 17.23           H  
ATOM   4078 1HB  ASP A 263     -10.913 -35.949   7.072  1.00 17.23           H  
ATOM   4079 2HB  ASP A 263     -11.665 -34.643   6.189  1.00 17.23           H  
ATOM   4080  N   ASP A 264      -8.815 -32.893   5.249  1.00 17.39           N  
ATOM   4081  CA  ASP A 264      -8.681 -31.776   4.324  1.00 17.39           C  
ATOM   4082  C   ASP A 264     -10.006 -31.460   3.631  1.00 17.39           C  
ATOM   4083  O   ASP A 264     -10.288 -30.308   3.299  1.00 17.39           O  
ATOM   4084  CB  ASP A 264      -7.647 -32.090   3.249  1.00 17.39           C  
ATOM   4085  CG  ASP A 264      -6.203 -32.103   3.729  1.00 17.39           C  
ATOM   4086  OD1 ASP A 264      -5.931 -31.638   4.806  1.00 17.39           O  
ATOM   4087  OD2 ASP A 264      -5.378 -32.589   2.994  1.00 17.39           O  
ATOM   4088  H   ASP A 264      -8.219 -33.704   5.136  1.00 17.39           H  
ATOM   4089  HA  ASP A 264      -8.367 -30.901   4.881  1.00 17.39           H  
ATOM   4090 1HB  ASP A 264      -7.881 -33.062   2.807  1.00 17.39           H  
ATOM   4091 2HB  ASP A 264      -7.730 -31.349   2.464  1.00 17.39           H  
ATOM   4092  N   ASP A 265     -10.818 -32.487   3.381  1.00 17.55           N  
ATOM   4093  CA  ASP A 265     -12.075 -32.275   2.688  1.00 17.55           C  
ATOM   4094  C   ASP A 265     -12.997 -31.382   3.520  1.00 17.55           C  
ATOM   4095  O   ASP A 265     -13.832 -30.667   2.961  1.00 17.55           O  
ATOM   4096  CB  ASP A 265     -12.737 -33.616   2.361  1.00 17.55           C  
ATOM   4097  CG  ASP A 265     -13.739 -33.533   1.176  1.00 17.55           C  
ATOM   4098  OD1 ASP A 265     -13.290 -33.247   0.062  1.00 17.55           O  
ATOM   4099  OD2 ASP A 265     -14.907 -33.772   1.373  1.00 17.55           O  
ATOM   4100  H   ASP A 265     -10.566 -33.432   3.674  1.00 17.55           H  
ATOM   4101  HA  ASP A 265     -11.874 -31.764   1.755  1.00 17.55           H  
ATOM   4102 1HB  ASP A 265     -11.961 -34.351   2.128  1.00 17.55           H  
ATOM   4103 2HB  ASP A 265     -13.261 -33.979   3.247  1.00 17.55           H  
ATOM   4104  N   ASN A 266     -12.876 -31.415   4.855  1.00 17.71           N  
ATOM   4105  CA  ASN A 266     -13.714 -30.563   5.682  1.00 17.71           C  
ATOM   4106  C   ASN A 266     -13.161 -29.151   5.615  1.00 17.71           C  
ATOM   4107  O   ASN A 266     -13.906 -28.175   5.542  1.00 17.71           O  
ATOM   4108  CB  ASN A 266     -13.761 -31.053   7.112  1.00 17.71           C  
ATOM   4109  CG  ASN A 266     -14.548 -32.318   7.264  1.00 17.71           C  
ATOM   4110  OD1 ASN A 266     -15.430 -32.629   6.452  1.00 17.71           O  
ATOM   4111  ND2 ASN A 266     -14.256 -33.056   8.293  1.00 17.71           N  
ATOM   4112  H   ASN A 266     -12.155 -31.978   5.301  1.00 17.71           H  
ATOM   4113  HA  ASN A 266     -14.725 -30.548   5.271  1.00 17.71           H  
ATOM   4114 1HB  ASN A 266     -12.744 -31.227   7.473  1.00 17.71           H  
ATOM   4115 2HB  ASN A 266     -14.203 -30.285   7.745  1.00 17.71           H  
ATOM   4116 1HD2 ASN A 266     -14.750 -33.912   8.448  1.00 17.71           H  
ATOM   4117 2HD2 ASN A 266     -13.546 -32.764   8.934  1.00 17.71           H  
ATOM   4118  N   LEU A 267     -11.834 -29.046   5.557  1.00 17.85           N  
ATOM   4119  CA  LEU A 267     -11.179 -27.742   5.507  1.00 17.85           C  
ATOM   4120  C   LEU A 267     -11.535 -27.011   4.206  1.00 17.85           C  
ATOM   4121  O   LEU A 267     -11.634 -25.785   4.173  1.00 17.85           O  
ATOM   4122  CB  LEU A 267      -9.662 -27.901   5.632  1.00 17.85           C  
ATOM   4123  CG  LEU A 267      -9.177 -28.435   6.993  1.00 17.85           C  
ATOM   4124  CD1 LEU A 267      -7.665 -28.650   6.956  1.00 17.85           C  
ATOM   4125  CD2 LEU A 267      -9.574 -27.460   8.084  1.00 17.85           C  
ATOM   4126  H   LEU A 267     -11.277 -29.901   5.610  1.00 17.85           H  
ATOM   4127  HA  LEU A 267     -11.534 -27.144   6.344  1.00 17.85           H  
ATOM   4128 1HB  LEU A 267      -9.316 -28.579   4.861  1.00 17.85           H  
ATOM   4129 2HB  LEU A 267      -9.196 -26.932   5.467  1.00 17.85           H  
ATOM   4130  HG  LEU A 267      -9.644 -29.409   7.185  1.00 17.85           H  
ATOM   4131 1HD1 LEU A 267      -7.332 -29.044   7.915  1.00 17.85           H  
ATOM   4132 2HD1 LEU A 267      -7.402 -29.355   6.175  1.00 17.85           H  
ATOM   4133 3HD1 LEU A 267      -7.169 -27.701   6.761  1.00 17.85           H  
ATOM   4134 1HD2 LEU A 267      -9.242 -27.843   9.051  1.00 17.85           H  
ATOM   4135 2HD2 LEU A 267      -9.107 -26.492   7.898  1.00 17.85           H  
ATOM   4136 3HD2 LEU A 267     -10.658 -27.345   8.091  1.00 17.85           H  
ATOM   4137  N   ARG A 268     -11.775 -27.787   3.146  1.00 17.99           N  
ATOM   4138  CA  ARG A 268     -12.151 -27.257   1.837  1.00 17.99           C  
ATOM   4139  C   ARG A 268     -13.658 -26.989   1.688  1.00 17.99           C  
ATOM   4140  O   ARG A 268     -14.108 -26.577   0.615  1.00 17.99           O  
ATOM   4141  CB  ARG A 268     -11.760 -28.218   0.718  1.00 17.99           C  
ATOM   4142  CG  ARG A 268     -10.265 -28.402   0.437  1.00 17.99           C  
ATOM   4143  CD  ARG A 268     -10.076 -29.174  -0.842  1.00 17.99           C  
ATOM   4144  NE  ARG A 268     -10.542 -30.565  -0.744  1.00 17.99           N  
ATOM   4145  CZ  ARG A 268      -9.762 -31.625  -0.441  1.00 17.99           C  
ATOM   4146  NH1 ARG A 268      -8.467 -31.462  -0.250  1.00 17.99           N  
ATOM   4147  NH2 ARG A 268     -10.303 -32.831  -0.349  1.00 17.99           N  
ATOM   4148  H   ARG A 268     -11.632 -28.791   3.246  1.00 17.99           H  
ATOM   4149  HA  ARG A 268     -11.622 -26.318   1.689  1.00 17.99           H  
ATOM   4150 1HB  ARG A 268     -12.162 -29.207   0.955  1.00 17.99           H  
ATOM   4151 2HB  ARG A 268     -12.227 -27.895  -0.210  1.00 17.99           H  
ATOM   4152 1HG  ARG A 268      -9.789 -27.429   0.333  1.00 17.99           H  
ATOM   4153 2HG  ARG A 268      -9.799 -28.951   1.251  1.00 17.99           H  
ATOM   4154 1HD  ARG A 268     -10.631 -28.686  -1.641  1.00 17.99           H  
ATOM   4155 2HD  ARG A 268      -9.017 -29.189  -1.096  1.00 17.99           H  
ATOM   4156  HE  ARG A 268     -11.535 -30.745  -0.881  1.00 17.99           H  
ATOM   4157 1HH1 ARG A 268      -8.058 -30.542  -0.324  1.00 17.99           H  
ATOM   4158 2HH1 ARG A 268      -7.880 -32.260  -0.040  1.00 17.99           H  
ATOM   4159 1HH2 ARG A 268     -11.328 -32.953  -0.483  1.00 17.99           H  
ATOM   4160 2HH2 ARG A 268      -9.732 -33.628  -0.125  1.00 17.99           H  
ATOM   4161  N   SER A 269     -14.444 -27.244   2.732  1.00 18.12           N  
ATOM   4162  CA  SER A 269     -15.891 -27.068   2.680  1.00 18.12           C  
ATOM   4163  C   SER A 269     -16.281 -25.624   2.377  1.00 18.12           C  
ATOM   4164  O   SER A 269     -15.659 -24.674   2.862  1.00 18.12           O  
ATOM   4165  CB  SER A 269     -16.518 -27.513   3.985  1.00 18.12           C  
ATOM   4166  OG  SER A 269     -17.901 -27.283   3.978  1.00 18.12           O  
ATOM   4167  H   SER A 269     -14.042 -27.571   3.611  1.00 18.12           H  
ATOM   4168  HA  SER A 269     -16.279 -27.698   1.880  1.00 18.12           H  
ATOM   4169 1HB  SER A 269     -16.315 -28.574   4.144  1.00 18.12           H  
ATOM   4170 2HB  SER A 269     -16.061 -26.966   4.808  1.00 18.12           H  
ATOM   4171  HG  SER A 269     -18.005 -26.343   3.799  1.00 18.12           H  
ATOM   4172  N   GLU A 270     -17.359 -25.440   1.612  1.00 18.22           N  
ATOM   4173  CA  GLU A 270     -17.796 -24.091   1.235  1.00 18.22           C  
ATOM   4174  C   GLU A 270     -18.547 -23.375   2.359  1.00 18.22           C  
ATOM   4175  O   GLU A 270     -19.744 -23.108   2.282  1.00 18.22           O  
ATOM   4176  CB  GLU A 270     -18.681 -24.154  -0.012  1.00 18.22           C  
ATOM   4177  CG  GLU A 270     -17.970 -24.679  -1.257  1.00 18.22           C  
ATOM   4178  CD  GLU A 270     -18.853 -24.717  -2.488  1.00 18.22           C  
ATOM   4179  OE1 GLU A 270     -20.027 -24.461  -2.369  1.00 18.22           O  
ATOM   4180  OE2 GLU A 270     -18.343 -25.002  -3.548  1.00 18.22           O  
ATOM   4181  H   GLU A 270     -17.856 -26.245   1.256  1.00 18.22           H  
ATOM   4182  HA  GLU A 270     -16.907 -23.504   0.997  1.00 18.22           H  
ATOM   4183 1HB  GLU A 270     -19.537 -24.800   0.183  1.00 18.22           H  
ATOM   4184 2HB  GLU A 270     -19.064 -23.159  -0.236  1.00 18.22           H  
ATOM   4185 1HG  GLU A 270     -17.110 -24.041  -1.460  1.00 18.22           H  
ATOM   4186 2HG  GLU A 270     -17.599 -25.682  -1.049  1.00 18.22           H  
ATOM   4187  N   ALA A 271     -17.789 -23.052   3.399  1.00 18.30           N  
ATOM   4188  CA  ALA A 271     -18.252 -22.386   4.606  1.00 18.30           C  
ATOM   4189  C   ALA A 271     -18.889 -20.984   4.424  1.00 18.30           C  
ATOM   4190  O   ALA A 271     -19.916 -20.716   5.054  1.00 18.30           O  
ATOM   4191  CB  ALA A 271     -17.096 -22.284   5.590  1.00 18.30           C  
ATOM   4192  H   ALA A 271     -16.815 -23.338   3.336  1.00 18.30           H  
ATOM   4193  HA  ALA A 271     -19.015 -23.027   5.047  1.00 18.30           H  
ATOM   4194 1HB  ALA A 271     -17.456 -21.858   6.525  1.00 18.30           H  
ATOM   4195 2HB  ALA A 271     -16.697 -23.284   5.773  1.00 18.30           H  
ATOM   4196 3HB  ALA A 271     -16.312 -21.658   5.194  1.00 18.30           H  
ATOM   4197  N   PRO A 272     -18.370 -20.053   3.572  1.00 18.37           N  
ATOM   4198  CA  PRO A 272     -18.851 -18.679   3.482  1.00 18.37           C  
ATOM   4199  C   PRO A 272     -20.145 -18.532   2.685  1.00 18.37           C  
ATOM   4200  O   PRO A 272     -20.201 -17.834   1.662  1.00 18.37           O  
ATOM   4201  CB  PRO A 272     -17.665 -17.972   2.815  1.00 18.37           C  
ATOM   4202  CG  PRO A 272     -17.062 -19.011   1.915  1.00 18.37           C  
ATOM   4203  CD  PRO A 272     -17.231 -20.331   2.645  1.00 18.37           C  
ATOM   4204  HA  PRO A 272     -18.994 -18.294   4.502  1.00 18.37           H  
ATOM   4205 1HB  PRO A 272     -18.019 -17.087   2.267  1.00 18.37           H  
ATOM   4206 2HB  PRO A 272     -16.959 -17.613   3.583  1.00 18.37           H  
ATOM   4207 1HG  PRO A 272     -17.576 -19.007   0.939  1.00 18.37           H  
ATOM   4208 2HG  PRO A 272     -16.008 -18.770   1.717  1.00 18.37           H  
ATOM   4209 1HD  PRO A 272     -17.500 -21.023   1.866  1.00 18.37           H  
ATOM   4210 2HD  PRO A 272     -16.316 -20.609   3.173  1.00 18.37           H  
ATOM   4211  N   SER A 273     -21.204 -19.143   3.216  1.00 18.42           N  
ATOM   4212  CA  SER A 273     -22.539 -19.161   2.623  1.00 18.42           C  
ATOM   4213  C   SER A 273     -23.159 -17.773   2.521  1.00 18.42           C  
ATOM   4214  O   SER A 273     -24.064 -17.540   1.714  1.00 18.42           O  
ATOM   4215  CB  SER A 273     -23.429 -20.073   3.425  1.00 18.42           C  
ATOM   4216  OG  SER A 273     -23.612 -19.580   4.724  1.00 18.42           O  
ATOM   4217  H   SER A 273     -21.042 -19.671   4.070  1.00 18.42           H  
ATOM   4218  HA  SER A 273     -22.450 -19.571   1.615  1.00 18.42           H  
ATOM   4219 1HB  SER A 273     -24.392 -20.157   2.925  1.00 18.42           H  
ATOM   4220 2HB  SER A 273     -22.986 -21.068   3.465  1.00 18.42           H  
ATOM   4221  HG  SER A 273     -22.798 -19.786   5.200  1.00 18.42           H  
ATOM   4222  N   SER A 274     -22.632 -16.825   3.290  1.00 18.48           N  
ATOM   4223  CA  SER A 274     -23.114 -15.458   3.245  1.00 18.48           C  
ATOM   4224  C   SER A 274     -22.888 -14.845   1.862  1.00 18.48           C  
ATOM   4225  O   SER A 274     -23.558 -13.882   1.500  1.00 18.48           O  
ATOM   4226  CB  SER A 274     -22.421 -14.619   4.300  1.00 18.48           C  
ATOM   4227  OG  SER A 274     -21.057 -14.484   4.015  1.00 18.48           O  
ATOM   4228  H   SER A 274     -21.892 -17.075   3.927  1.00 18.48           H  
ATOM   4229  HA  SER A 274     -24.181 -15.463   3.455  1.00 18.48           H  
ATOM   4230 1HB  SER A 274     -22.885 -13.633   4.335  1.00 18.48           H  
ATOM   4231 2HB  SER A 274     -22.550 -15.077   5.278  1.00 18.48           H  
ATOM   4232  HG  SER A 274     -21.004 -14.258   3.083  1.00 18.48           H  
ATOM   4233  N   SER A 275     -21.958 -15.412   1.069  1.00 18.55           N  
ATOM   4234  CA  SER A 275     -21.681 -14.905  -0.274  1.00 18.55           C  
ATOM   4235  C   SER A 275     -22.745 -15.354  -1.285  1.00 18.55           C  
ATOM   4236  O   SER A 275     -22.794 -14.857  -2.412  1.00 18.55           O  
ATOM   4237  CB  SER A 275     -20.294 -15.334  -0.724  1.00 18.55           C  
ATOM   4238  OG  SER A 275     -20.209 -16.725  -0.898  1.00 18.55           O  
ATOM   4239  H   SER A 275     -21.428 -16.224   1.395  1.00 18.55           H  
ATOM   4240  HA  SER A 275     -21.698 -13.815  -0.235  1.00 18.55           H  
ATOM   4241 1HB  SER A 275     -20.048 -14.833  -1.659  1.00 18.55           H  
ATOM   4242 2HB  SER A 275     -19.562 -15.019   0.018  1.00 18.55           H  
ATOM   4243  HG  SER A 275     -20.278 -17.118   0.003  1.00 18.55           H  
ATOM   4244  N   ASP A 276     -23.596 -16.298  -0.871  1.00 18.63           N  
ATOM   4245  CA  ASP A 276     -24.705 -16.787  -1.674  1.00 18.63           C  
ATOM   4246  C   ASP A 276     -25.909 -15.942  -1.278  1.00 18.63           C  
ATOM   4247  O   ASP A 276     -26.587 -15.352  -2.111  1.00 18.63           O  
ATOM   4248  CB  ASP A 276     -24.960 -18.281  -1.402  1.00 18.63           C  
ATOM   4249  CG  ASP A 276     -25.955 -18.963  -2.372  1.00 18.63           C  
ATOM   4250  OD1 ASP A 276     -25.696 -18.963  -3.553  1.00 18.63           O  
ATOM   4251  OD2 ASP A 276     -26.959 -19.514  -1.906  1.00 18.63           O  
ATOM   4252  H   ASP A 276     -23.499 -16.678   0.063  1.00 18.63           H  
ATOM   4253  HA  ASP A 276     -24.489 -16.640  -2.731  1.00 18.63           H  
ATOM   4254 1HB  ASP A 276     -24.012 -18.817  -1.443  1.00 18.63           H  
ATOM   4255 2HB  ASP A 276     -25.345 -18.397  -0.388  1.00 18.63           H  
ATOM   4256  N   ILE A 277     -26.110 -15.810   0.028  1.00 18.72           N  
ATOM   4257  CA  ILE A 277     -27.243 -15.077   0.583  1.00 18.72           C  
ATOM   4258  C   ILE A 277     -27.231 -13.605   0.172  1.00 18.72           C  
ATOM   4259  O   ILE A 277     -28.268 -13.029  -0.147  1.00 18.72           O  
ATOM   4260  CB  ILE A 277     -27.240 -15.183   2.106  1.00 18.72           C  
ATOM   4261  CG1 ILE A 277     -27.527 -16.630   2.512  1.00 18.72           C  
ATOM   4262  CG2 ILE A 277     -28.276 -14.238   2.686  1.00 18.72           C  
ATOM   4263  CD1 ILE A 277     -27.262 -16.916   3.954  1.00 18.72           C  
ATOM   4264  H   ILE A 277     -25.474 -16.294   0.662  1.00 18.72           H  
ATOM   4265  HA  ILE A 277     -28.160 -15.532   0.206  1.00 18.72           H  
ATOM   4266  HB  ILE A 277     -26.258 -14.918   2.482  1.00 18.72           H  
ATOM   4267 1HG1 ILE A 277     -28.570 -16.854   2.298  1.00 18.72           H  
ATOM   4268 2HG1 ILE A 277     -26.899 -17.296   1.911  1.00 18.72           H  
ATOM   4269 1HG2 ILE A 277     -28.267 -14.312   3.772  1.00 18.72           H  
ATOM   4270 2HG2 ILE A 277     -28.043 -13.216   2.390  1.00 18.72           H  
ATOM   4271 3HG2 ILE A 277     -29.266 -14.507   2.311  1.00 18.72           H  
ATOM   4272 1HD1 ILE A 277     -27.484 -17.952   4.159  1.00 18.72           H  
ATOM   4273 2HD1 ILE A 277     -26.212 -16.722   4.176  1.00 18.72           H  
ATOM   4274 3HD1 ILE A 277     -27.889 -16.282   4.575  1.00 18.72           H  
ATOM   4275  N   GLN A 278     -26.042 -12.999   0.210  1.00 18.83           N  
ATOM   4276  CA  GLN A 278     -25.816 -11.603  -0.152  1.00 18.83           C  
ATOM   4277  C   GLN A 278     -25.363 -11.446  -1.610  1.00 18.83           C  
ATOM   4278  O   GLN A 278     -24.857 -10.387  -1.995  1.00 18.83           O  
ATOM   4279  CB  GLN A 278     -24.753 -10.978   0.758  1.00 18.83           C  
ATOM   4280  CG  GLN A 278     -25.092 -10.941   2.252  1.00 18.83           C  
ATOM   4281  CD  GLN A 278     -26.312 -10.107   2.547  1.00 18.83           C  
ATOM   4282  OE1 GLN A 278     -26.519  -9.071   1.910  1.00 18.83           O  
ATOM   4283  NE2 GLN A 278     -27.106 -10.520   3.528  1.00 18.83           N  
ATOM   4284  H   GLN A 278     -25.228 -13.525   0.520  1.00 18.83           H  
ATOM   4285  HA  GLN A 278     -26.752 -11.059  -0.033  1.00 18.83           H  
ATOM   4286 1HB  GLN A 278     -23.819 -11.524   0.641  1.00 18.83           H  
ATOM   4287 2HB  GLN A 278     -24.566  -9.955   0.436  1.00 18.83           H  
ATOM   4288 1HG  GLN A 278     -25.285 -11.965   2.584  1.00 18.83           H  
ATOM   4289 2HG  GLN A 278     -24.247 -10.525   2.799  1.00 18.83           H  
ATOM   4290 1HE2 GLN A 278     -27.923  -9.990   3.766  1.00 18.83           H  
ATOM   4291 2HE2 GLN A 278     -26.873 -11.342   4.047  1.00 18.83           H  
ATOM   4292  N   PHE A 279     -25.493 -12.504  -2.409  1.00 18.95           N  
ATOM   4293  CA  PHE A 279     -25.078 -12.483  -3.803  1.00 18.95           C  
ATOM   4294  C   PHE A 279     -25.672 -11.280  -4.523  1.00 18.95           C  
ATOM   4295  O   PHE A 279     -26.799 -10.862  -4.250  1.00 18.95           O  
ATOM   4296  CB  PHE A 279     -25.430 -13.796  -4.504  1.00 18.95           C  
ATOM   4297  CG  PHE A 279     -24.991 -13.859  -5.918  1.00 18.95           C  
ATOM   4298  CD1 PHE A 279     -23.647 -13.979  -6.227  1.00 18.95           C  
ATOM   4299  CD2 PHE A 279     -25.905 -13.825  -6.942  1.00 18.95           C  
ATOM   4300  CE1 PHE A 279     -23.231 -14.043  -7.542  1.00 18.95           C  
ATOM   4301  CE2 PHE A 279     -25.501 -13.890  -8.259  1.00 18.95           C  
ATOM   4302  CZ  PHE A 279     -24.160 -13.995  -8.560  1.00 18.95           C  
ATOM   4303  H   PHE A 279     -25.917 -13.366  -2.065  1.00 18.95           H  
ATOM   4304  HA  PHE A 279     -23.990 -12.390  -3.829  1.00 18.95           H  
ATOM   4305 1HB  PHE A 279     -24.954 -14.615  -3.976  1.00 18.95           H  
ATOM   4306 2HB  PHE A 279     -26.495 -13.968  -4.464  1.00 18.95           H  
ATOM   4307  HD1 PHE A 279     -22.917 -14.019  -5.412  1.00 18.95           H  
ATOM   4308  HD2 PHE A 279     -26.953 -13.752  -6.694  1.00 18.95           H  
ATOM   4309  HE1 PHE A 279     -22.170 -14.132  -7.775  1.00 18.95           H  
ATOM   4310  HE2 PHE A 279     -26.235 -13.862  -9.062  1.00 18.95           H  
ATOM   4311  HZ  PHE A 279     -23.833 -14.047  -9.599  1.00 18.95           H  
ATOM   4312  N   SER A 280     -24.917 -10.711  -5.464  1.00 19.08           N  
ATOM   4313  CA  SER A 280     -25.309  -9.477  -6.158  1.00 19.08           C  
ATOM   4314  C   SER A 280     -26.690  -9.491  -6.829  1.00 19.08           C  
ATOM   4315  O   SER A 280     -27.260  -8.433  -7.101  1.00 19.08           O  
ATOM   4316  CB  SER A 280     -24.268  -9.136  -7.204  1.00 19.08           C  
ATOM   4317  OG  SER A 280     -24.237 -10.099  -8.217  1.00 19.08           O  
ATOM   4318  H   SER A 280     -24.017 -11.122  -5.671  1.00 19.08           H  
ATOM   4319  HA  SER A 280     -25.314  -8.677  -5.415  1.00 19.08           H  
ATOM   4320 1HB  SER A 280     -24.504  -8.163  -7.634  1.00 19.08           H  
ATOM   4321 2HB  SER A 280     -23.288  -9.061  -6.739  1.00 19.08           H  
ATOM   4322  HG  SER A 280     -25.156 -10.297  -8.421  1.00 19.08           H  
ATOM   4323  N   SER A 281     -27.282 -10.663  -7.042  1.00 19.19           N  
ATOM   4324  CA  SER A 281     -28.610 -10.727  -7.645  1.00 19.19           C  
ATOM   4325  C   SER A 281     -29.666 -10.147  -6.688  1.00 19.19           C  
ATOM   4326  O   SER A 281     -30.799  -9.863  -7.103  1.00 19.19           O  
ATOM   4327  CB  SER A 281     -28.996 -12.132  -8.044  1.00 19.19           C  
ATOM   4328  OG  SER A 281     -29.199 -12.929  -6.933  1.00 19.19           O  
ATOM   4329  H   SER A 281     -26.799 -11.510  -6.784  1.00 19.19           H  
ATOM   4330  HA  SER A 281     -28.603 -10.118  -8.550  1.00 19.19           H  
ATOM   4331 1HB  SER A 281     -29.903 -12.093  -8.637  1.00 19.19           H  
ATOM   4332 2HB  SER A 281     -28.219 -12.558  -8.669  1.00 19.19           H  
ATOM   4333  HG  SER A 281     -29.810 -12.434  -6.377  1.00 19.19           H  
ATOM   4334  N   GLN A 282     -29.284  -9.901  -5.419  1.00 19.26           N  
ATOM   4335  CA  GLN A 282     -30.187  -9.282  -4.451  1.00 19.26           C  
ATOM   4336  C   GLN A 282     -30.671  -7.916  -4.953  1.00 19.26           C  
ATOM   4337  O   GLN A 282     -31.689  -7.400  -4.493  1.00 19.26           O  
ATOM   4338  CB  GLN A 282     -29.536  -9.090  -3.074  1.00 19.26           C  
ATOM   4339  CG  GLN A 282     -28.439  -8.041  -2.994  1.00 19.26           C  
ATOM   4340  CD  GLN A 282     -27.897  -7.919  -1.572  1.00 19.26           C  
ATOM   4341  OE1 GLN A 282     -28.687  -7.832  -0.623  1.00 19.26           O  
ATOM   4342  NE2 GLN A 282     -26.582  -7.899  -1.415  1.00 19.26           N  
ATOM   4343  H   GLN A 282     -28.347 -10.163  -5.111  1.00 19.26           H  
ATOM   4344  HA  GLN A 282     -31.046  -9.930  -4.328  1.00 19.26           H  
ATOM   4345 1HB  GLN A 282     -30.299  -8.840  -2.342  1.00 19.26           H  
ATOM   4346 2HB  GLN A 282     -29.078 -10.014  -2.763  1.00 19.26           H  
ATOM   4347 1HG  GLN A 282     -27.618  -8.341  -3.652  1.00 19.26           H  
ATOM   4348 2HG  GLN A 282     -28.834  -7.074  -3.295  1.00 19.26           H  
ATOM   4349 1HE2 GLN A 282     -26.188  -7.825  -0.492  1.00 19.26           H  
ATOM   4350 2HE2 GLN A 282     -25.978  -7.964  -2.212  1.00 19.26           H  
ATOM   4351  N   LYS A 283     -29.942  -7.316  -5.902  1.00 19.30           N  
ATOM   4352  CA  LYS A 283     -30.336  -6.045  -6.479  1.00 19.30           C  
ATOM   4353  C   LYS A 283     -31.669  -6.175  -7.234  1.00 19.30           C  
ATOM   4354  O   LYS A 283     -32.397  -5.194  -7.390  1.00 19.30           O  
ATOM   4355  CB  LYS A 283     -29.253  -5.546  -7.433  1.00 19.30           C  
ATOM   4356  CG  LYS A 283     -27.955  -5.109  -6.759  1.00 19.30           C  
ATOM   4357  CD  LYS A 283     -26.928  -4.654  -7.797  1.00 19.30           C  
ATOM   4358  CE  LYS A 283     -25.619  -4.221  -7.151  1.00 19.30           C  
ATOM   4359  NZ  LYS A 283     -24.615  -3.786  -8.168  1.00 19.30           N  
ATOM   4360  H   LYS A 283     -29.094  -7.766  -6.252  1.00 19.30           H  
ATOM   4361  HA  LYS A 283     -30.469  -5.321  -5.673  1.00 19.30           H  
ATOM   4362 1HB  LYS A 283     -29.002  -6.348  -8.132  1.00 19.30           H  
ATOM   4363 2HB  LYS A 283     -29.636  -4.712  -8.015  1.00 19.30           H  
ATOM   4364 1HG  LYS A 283     -28.155  -4.289  -6.070  1.00 19.30           H  
ATOM   4365 2HG  LYS A 283     -27.544  -5.947  -6.193  1.00 19.30           H  
ATOM   4366 1HD  LYS A 283     -26.723  -5.482  -8.480  1.00 19.30           H  
ATOM   4367 2HD  LYS A 283     -27.331  -3.823  -8.373  1.00 19.30           H  
ATOM   4368 1HE  LYS A 283     -25.813  -3.394  -6.470  1.00 19.30           H  
ATOM   4369 2HE  LYS A 283     -25.205  -5.057  -6.585  1.00 19.30           H  
ATOM   4370 1HZ  LYS A 283     -23.762  -3.506  -7.705  1.00 19.30           H  
ATOM   4371 2HZ  LYS A 283     -24.422  -4.552  -8.798  1.00 19.30           H  
ATOM   4372 3HZ  LYS A 283     -24.984  -3.004  -8.692  1.00 19.30           H  
ATOM   4373  N   SER A 284     -31.951  -7.381  -7.756  1.00 19.28           N  
ATOM   4374  CA  SER A 284     -33.160  -7.650  -8.523  1.00 19.28           C  
ATOM   4375  C   SER A 284     -34.284  -8.257  -7.670  1.00 19.28           C  
ATOM   4376  O   SER A 284     -35.459  -8.169  -8.039  1.00 19.28           O  
ATOM   4377  CB  SER A 284     -32.833  -8.582  -9.680  1.00 19.28           C  
ATOM   4378  OG  SER A 284     -32.437  -9.854  -9.227  1.00 19.28           O  
ATOM   4379  H   SER A 284     -31.325  -8.159  -7.578  1.00 19.28           H  
ATOM   4380  HA  SER A 284     -33.521  -6.706  -8.932  1.00 19.28           H  
ATOM   4381 1HB  SER A 284     -33.700  -8.677 -10.331  1.00 19.28           H  
ATOM   4382 2HB  SER A 284     -32.031  -8.142 -10.267  1.00 19.28           H  
ATOM   4383  HG  SER A 284     -31.841  -9.698  -8.463  1.00 19.28           H  
ATOM   4384  N   GLY A 285     -33.939  -8.855  -6.523  1.00 19.20           N  
ATOM   4385  CA  GLY A 285     -34.979  -9.468  -5.688  1.00 19.20           C  
ATOM   4386  C   GLY A 285     -34.486 -10.275  -4.478  1.00 19.20           C  
ATOM   4387  O   GLY A 285     -33.310 -10.576  -4.325  1.00 19.20           O  
ATOM   4388  H   GLY A 285     -32.954  -8.915  -6.278  1.00 19.20           H  
ATOM   4389 1HA  GLY A 285     -35.645  -8.681  -5.335  1.00 19.20           H  
ATOM   4390 2HA  GLY A 285     -35.585 -10.117  -6.317  1.00 19.20           H  
ATOM   4391  N   LYS A 286     -35.439 -10.725  -3.661  1.00 19.08           N  
ATOM   4392  CA  LYS A 286     -35.155 -11.481  -2.432  1.00 19.08           C  
ATOM   4393  C   LYS A 286     -35.160 -12.995  -2.643  1.00 19.08           C  
ATOM   4394  O   LYS A 286     -35.259 -13.779  -1.695  1.00 19.08           O  
ATOM   4395  CB  LYS A 286     -36.131 -11.089  -1.331  1.00 19.08           C  
ATOM   4396  CG  LYS A 286     -35.997  -9.642  -0.873  1.00 19.08           C  
ATOM   4397  CD  LYS A 286     -36.952  -9.326   0.269  1.00 19.08           C  
ATOM   4398  CE  LYS A 286     -36.797  -7.882   0.739  1.00 19.08           C  
ATOM   4399  NZ  LYS A 286     -37.751  -7.548   1.832  1.00 19.08           N  
ATOM   4400  H   LYS A 286     -36.399 -10.482  -3.864  1.00 19.08           H  
ATOM   4401  HA  LYS A 286     -34.154 -11.208  -2.093  1.00 19.08           H  
ATOM   4402 1HB  LYS A 286     -37.154 -11.253  -1.661  1.00 19.08           H  
ATOM   4403 2HB  LYS A 286     -35.956 -11.712  -0.462  1.00 19.08           H  
ATOM   4404 1HG  LYS A 286     -34.974  -9.458  -0.544  1.00 19.08           H  
ATOM   4405 2HG  LYS A 286     -36.216  -8.977  -1.708  1.00 19.08           H  
ATOM   4406 1HD  LYS A 286     -37.979  -9.489  -0.059  1.00 19.08           H  
ATOM   4407 2HD  LYS A 286     -36.746  -9.994   1.106  1.00 19.08           H  
ATOM   4408 1HE  LYS A 286     -35.780  -7.734   1.100  1.00 19.08           H  
ATOM   4409 2HE  LYS A 286     -36.974  -7.211  -0.103  1.00 19.08           H  
ATOM   4410 1HZ  LYS A 286     -37.617  -6.587   2.114  1.00 19.08           H  
ATOM   4411 2HZ  LYS A 286     -38.698  -7.672   1.501  1.00 19.08           H  
ATOM   4412 3HZ  LYS A 286     -37.588  -8.157   2.620  1.00 19.08           H  
ATOM   4413  N   LYS A 287     -35.033 -13.401  -3.899  1.00 18.94           N  
ATOM   4414  CA  LYS A 287     -34.996 -14.798  -4.316  1.00 18.94           C  
ATOM   4415  C   LYS A 287     -33.859 -15.596  -3.667  1.00 18.94           C  
ATOM   4416  O   LYS A 287     -33.942 -16.822  -3.570  1.00 18.94           O  
ATOM   4417  CB  LYS A 287     -34.914 -14.868  -5.839  1.00 18.94           C  
ATOM   4418  CG  LYS A 287     -33.626 -14.323  -6.438  1.00 18.94           C  
ATOM   4419  CD  LYS A 287     -33.696 -14.353  -7.961  1.00 18.94           C  
ATOM   4420  CE  LYS A 287     -32.430 -13.815  -8.596  1.00 18.94           C  
ATOM   4421  NZ  LYS A 287     -32.530 -13.796 -10.085  1.00 18.94           N  
ATOM   4422  H   LYS A 287     -34.946 -12.689  -4.610  1.00 18.94           H  
ATOM   4423  HA  LYS A 287     -35.934 -15.264  -4.011  1.00 18.94           H  
ATOM   4424 1HB  LYS A 287     -35.009 -15.907  -6.157  1.00 18.94           H  
ATOM   4425 2HB  LYS A 287     -35.747 -14.317  -6.274  1.00 18.94           H  
ATOM   4426 1HG  LYS A 287     -33.470 -13.293  -6.101  1.00 18.94           H  
ATOM   4427 2HG  LYS A 287     -32.780 -14.927  -6.108  1.00 18.94           H  
ATOM   4428 1HD  LYS A 287     -33.854 -15.377  -8.298  1.00 18.94           H  
ATOM   4429 2HD  LYS A 287     -34.537 -13.744  -8.294  1.00 18.94           H  
ATOM   4430 1HE  LYS A 287     -32.257 -12.797  -8.239  1.00 18.94           H  
ATOM   4431 2HE  LYS A 287     -31.585 -14.439  -8.302  1.00 18.94           H  
ATOM   4432 1HZ  LYS A 287     -31.676 -13.429 -10.477  1.00 18.94           H  
ATOM   4433 2HZ  LYS A 287     -32.682 -14.733 -10.427  1.00 18.94           H  
ATOM   4434 3HZ  LYS A 287     -33.305 -13.206 -10.359  1.00 18.94           H  
ATOM   4435  N   LEU A 288     -32.839 -14.908  -3.144  1.00 18.78           N  
ATOM   4436  CA  LEU A 288     -31.696 -15.553  -2.503  1.00 18.78           C  
ATOM   4437  C   LEU A 288     -32.086 -16.194  -1.169  1.00 18.78           C  
ATOM   4438  O   LEU A 288     -31.324 -16.970  -0.592  1.00 18.78           O  
ATOM   4439  CB  LEU A 288     -30.567 -14.551  -2.315  1.00 18.78           C  
ATOM   4440  CG  LEU A 288     -29.973 -14.047  -3.618  1.00 18.78           C  
ATOM   4441  CD1 LEU A 288     -28.982 -12.989  -3.320  1.00 18.78           C  
ATOM   4442  CD2 LEU A 288     -29.328 -15.208  -4.363  1.00 18.78           C  
ATOM   4443  H   LEU A 288     -32.844 -13.901  -3.230  1.00 18.78           H  
ATOM   4444  HA  LEU A 288     -31.336 -16.343  -3.161  1.00 18.78           H  
ATOM   4445 1HB  LEU A 288     -30.934 -13.694  -1.750  1.00 18.78           H  
ATOM   4446 2HB  LEU A 288     -29.759 -15.020  -1.744  1.00 18.78           H  
ATOM   4447  HG  LEU A 288     -30.759 -13.609  -4.233  1.00 18.78           H  
ATOM   4448 1HD1 LEU A 288     -28.566 -12.614  -4.247  1.00 18.78           H  
ATOM   4449 2HD1 LEU A 288     -29.471 -12.192  -2.789  1.00 18.78           H  
ATOM   4450 3HD1 LEU A 288     -28.193 -13.395  -2.707  1.00 18.78           H  
ATOM   4451 1HD2 LEU A 288     -28.898 -14.853  -5.294  1.00 18.78           H  
ATOM   4452 2HD2 LEU A 288     -28.538 -15.641  -3.745  1.00 18.78           H  
ATOM   4453 3HD2 LEU A 288     -30.077 -15.968  -4.577  1.00 18.78           H  
ATOM   4454  N   ARG A 289     -33.316 -15.950  -0.709  1.00 18.62           N  
ATOM   4455  CA  ARG A 289     -33.816 -16.618   0.483  1.00 18.62           C  
ATOM   4456  C   ARG A 289     -33.932 -18.132   0.230  1.00 18.62           C  
ATOM   4457  O   ARG A 289     -34.048 -18.909   1.171  1.00 18.62           O  
ATOM   4458  CB  ARG A 289     -35.152 -16.045   0.923  1.00 18.62           C  
ATOM   4459  CG  ARG A 289     -35.083 -14.619   1.471  1.00 18.62           C  
ATOM   4460  CD  ARG A 289     -36.430 -14.083   1.804  1.00 18.62           C  
ATOM   4461  NE  ARG A 289     -37.245 -13.901   0.622  1.00 18.62           N  
ATOM   4462  CZ  ARG A 289     -38.544 -13.536   0.633  1.00 18.62           C  
ATOM   4463  NH1 ARG A 289     -39.165 -13.324   1.779  1.00 18.62           N  
ATOM   4464  NH2 ARG A 289     -39.197 -13.395  -0.506  1.00 18.62           N  
ATOM   4465  H   ARG A 289     -33.928 -15.288  -1.189  1.00 18.62           H  
ATOM   4466  HA  ARG A 289     -33.104 -16.458   1.294  1.00 18.62           H  
ATOM   4467 1HB  ARG A 289     -35.837 -16.035   0.075  1.00 18.62           H  
ATOM   4468 2HB  ARG A 289     -35.588 -16.681   1.693  1.00 18.62           H  
ATOM   4469 1HG  ARG A 289     -34.484 -14.613   2.379  1.00 18.62           H  
ATOM   4470 2HG  ARG A 289     -34.623 -13.964   0.734  1.00 18.62           H  
ATOM   4471 1HD  ARG A 289     -36.945 -14.773   2.471  1.00 18.62           H  
ATOM   4472 2HD  ARG A 289     -36.323 -13.115   2.294  1.00 18.62           H  
ATOM   4473  HE  ARG A 289     -36.790 -14.050  -0.288  1.00 18.62           H  
ATOM   4474 1HH1 ARG A 289     -38.667 -13.434   2.653  1.00 18.62           H  
ATOM   4475 2HH1 ARG A 289     -40.137 -13.051   1.785  1.00 18.62           H  
ATOM   4476 1HH2 ARG A 289     -38.727 -13.564  -1.385  1.00 18.62           H  
ATOM   4477 2HH2 ARG A 289     -40.167 -13.123  -0.500  1.00 18.62           H  
ATOM   4478  N   SER A 290     -33.864 -18.547  -1.053  1.00 18.46           N  
ATOM   4479  CA  SER A 290     -33.880 -19.948  -1.473  1.00 18.46           C  
ATOM   4480  C   SER A 290     -32.443 -20.506  -1.543  1.00 18.46           C  
ATOM   4481  O   SER A 290     -32.197 -21.544  -2.160  1.00 18.46           O  
ATOM   4482  CB  SER A 290     -34.571 -20.120  -2.817  1.00 18.46           C  
ATOM   4483  OG  SER A 290     -33.883 -19.470  -3.851  1.00 18.46           O  
ATOM   4484  H   SER A 290     -33.794 -17.851  -1.796  1.00 18.46           H  
ATOM   4485  HA  SER A 290     -34.430 -20.525  -0.730  1.00 18.46           H  
ATOM   4486 1HB  SER A 290     -34.649 -21.180  -3.045  1.00 18.46           H  
ATOM   4487 2HB  SER A 290     -35.583 -19.726  -2.755  1.00 18.46           H  
ATOM   4488  HG  SER A 290     -33.942 -18.512  -3.662  1.00 18.46           H  
ATOM   4489  N   THR A 291     -31.510 -19.795  -0.895  1.00 18.28           N  
ATOM   4490  CA  THR A 291     -30.086 -20.116  -0.773  1.00 18.28           C  
ATOM   4491  C   THR A 291     -29.687 -21.570  -0.739  1.00 18.28           C  
ATOM   4492  O   THR A 291     -30.386 -22.449  -0.210  1.00 18.28           O  
ATOM   4493  CB  THR A 291     -29.466 -19.483   0.492  1.00 18.28           C  
ATOM   4494  OG1 THR A 291     -28.084 -19.903   0.599  1.00 18.28           O  
ATOM   4495  CG2 THR A 291     -30.218 -19.884   1.726  1.00 18.28           C  
ATOM   4496  H   THR A 291     -31.794 -18.918  -0.470  1.00 18.28           H  
ATOM   4497  HA  THR A 291     -29.585 -19.666  -1.635  1.00 18.28           H  
ATOM   4498  HB  THR A 291     -29.490 -18.399   0.396  1.00 18.28           H  
ATOM   4499  HG1 THR A 291     -27.620 -19.696  -0.252  1.00 18.28           H  
ATOM   4500 1HG2 THR A 291     -29.762 -19.425   2.601  1.00 18.28           H  
ATOM   4501 2HG2 THR A 291     -31.246 -19.542   1.630  1.00 18.28           H  
ATOM   4502 3HG2 THR A 291     -30.198 -20.962   1.825  1.00 18.28           H  
ATOM   4503  N   GLU A 292     -28.471 -21.789  -1.243  1.00 18.09           N  
ATOM   4504  CA  GLU A 292     -27.812 -23.086  -1.276  1.00 18.09           C  
ATOM   4505  C   GLU A 292     -27.911 -23.796   0.079  1.00 18.09           C  
ATOM   4506  O   GLU A 292     -27.909 -25.029   0.130  1.00 18.09           O  
ATOM   4507  CB  GLU A 292     -26.346 -22.935  -1.685  1.00 18.09           C  
ATOM   4508  CG  GLU A 292     -25.596 -24.256  -1.939  1.00 18.09           C  
ATOM   4509  CD  GLU A 292     -26.059 -25.030  -3.204  1.00 18.09           C  
ATOM   4510  OE1 GLU A 292     -26.616 -24.430  -4.113  1.00 18.09           O  
ATOM   4511  OE2 GLU A 292     -25.833 -26.221  -3.248  1.00 18.09           O  
ATOM   4512  H   GLU A 292     -27.966 -20.985  -1.638  1.00 18.09           H  
ATOM   4513  HA  GLU A 292     -28.310 -23.693  -2.013  1.00 18.09           H  
ATOM   4514 1HB  GLU A 292     -26.286 -22.338  -2.598  1.00 18.09           H  
ATOM   4515 2HB  GLU A 292     -25.809 -22.389  -0.908  1.00 18.09           H  
ATOM   4516 1HG  GLU A 292     -24.535 -24.035  -2.030  1.00 18.09           H  
ATOM   4517 2HG  GLU A 292     -25.729 -24.901  -1.065  1.00 18.09           H  
ATOM   4518  N   LEU A 293     -27.971 -23.050   1.185  1.00 17.90           N  
ATOM   4519  CA  LEU A 293     -28.056 -23.722   2.478  1.00 17.90           C  
ATOM   4520  C   LEU A 293     -29.320 -24.590   2.569  1.00 17.90           C  
ATOM   4521  O   LEU A 293     -29.292 -25.674   3.150  1.00 17.90           O  
ATOM   4522  CB  LEU A 293     -28.091 -22.712   3.620  1.00 17.90           C  
ATOM   4523  CG  LEU A 293     -26.819 -21.933   3.849  1.00 17.90           C  
ATOM   4524  CD1 LEU A 293     -27.082 -20.869   4.892  1.00 17.90           C  
ATOM   4525  CD2 LEU A 293     -25.721 -22.892   4.303  1.00 17.90           C  
ATOM   4526  H   LEU A 293     -27.973 -22.026   1.102  1.00 17.90           H  
ATOM   4527  HA  LEU A 293     -27.183 -24.366   2.591  1.00 17.90           H  
ATOM   4528 1HB  LEU A 293     -28.888 -22.006   3.434  1.00 17.90           H  
ATOM   4529 2HB  LEU A 293     -28.325 -23.247   4.540  1.00 17.90           H  
ATOM   4530  HG  LEU A 293     -26.521 -21.434   2.924  1.00 17.90           H  
ATOM   4531 1HD1 LEU A 293     -26.176 -20.288   5.062  1.00 17.90           H  
ATOM   4532 2HD1 LEU A 293     -27.874 -20.216   4.539  1.00 17.90           H  
ATOM   4533 3HD1 LEU A 293     -27.389 -21.341   5.824  1.00 17.90           H  
ATOM   4534 1HD2 LEU A 293     -24.803 -22.346   4.481  1.00 17.90           H  
ATOM   4535 2HD2 LEU A 293     -26.029 -23.381   5.226  1.00 17.90           H  
ATOM   4536 3HD2 LEU A 293     -25.551 -23.644   3.532  1.00 17.90           H  
ATOM   4537  N   PHE A 294     -30.429 -24.132   1.982  1.00 17.71           N  
ATOM   4538  CA  PHE A 294     -31.667 -24.897   2.049  1.00 17.71           C  
ATOM   4539  C   PHE A 294     -31.585 -26.053   1.074  1.00 17.71           C  
ATOM   4540  O   PHE A 294     -32.168 -27.123   1.293  1.00 17.71           O  
ATOM   4541  CB  PHE A 294     -32.875 -24.030   1.745  1.00 17.71           C  
ATOM   4542  CG  PHE A 294     -33.140 -23.043   2.818  1.00 17.71           C  
ATOM   4543  CD1 PHE A 294     -33.012 -21.704   2.571  1.00 17.71           C  
ATOM   4544  CD2 PHE A 294     -33.481 -23.455   4.098  1.00 17.71           C  
ATOM   4545  CE1 PHE A 294     -33.231 -20.774   3.568  1.00 17.71           C  
ATOM   4546  CE2 PHE A 294     -33.699 -22.531   5.102  1.00 17.71           C  
ATOM   4547  CZ  PHE A 294     -33.574 -21.185   4.832  1.00 17.71           C  
ATOM   4548  H   PHE A 294     -30.408 -23.267   1.452  1.00 17.71           H  
ATOM   4549  HA  PHE A 294     -31.777 -25.296   3.058  1.00 17.71           H  
ATOM   4550 1HB  PHE A 294     -32.706 -23.485   0.810  1.00 17.71           H  
ATOM   4551 2HB  PHE A 294     -33.758 -24.652   1.615  1.00 17.71           H  
ATOM   4552  HD1 PHE A 294     -32.739 -21.377   1.564  1.00 17.71           H  
ATOM   4553  HD2 PHE A 294     -33.571 -24.524   4.313  1.00 17.71           H  
ATOM   4554  HE1 PHE A 294     -33.129 -19.712   3.348  1.00 17.71           H  
ATOM   4555  HE2 PHE A 294     -33.966 -22.868   6.104  1.00 17.71           H  
ATOM   4556  HZ  PHE A 294     -33.745 -20.449   5.615  1.00 17.71           H  
ATOM   4557  N   ARG A 295     -30.840 -25.845  -0.009  1.00 17.53           N  
ATOM   4558  CA  ARG A 295     -30.666 -26.918  -0.978  1.00 17.53           C  
ATOM   4559  C   ARG A 295     -29.888 -28.048  -0.295  1.00 17.53           C  
ATOM   4560  O   ARG A 295     -30.188 -29.226  -0.500  1.00 17.53           O  
ATOM   4561  CB  ARG A 295     -29.944 -26.440  -2.222  1.00 17.53           C  
ATOM   4562  CG  ARG A 295     -30.752 -25.468  -3.102  1.00 17.53           C  
ATOM   4563  CD  ARG A 295     -29.942 -24.979  -4.251  1.00 17.53           C  
ATOM   4564  NE  ARG A 295     -30.648 -24.028  -5.073  1.00 17.53           N  
ATOM   4565  CZ  ARG A 295     -30.045 -23.191  -5.940  1.00 17.53           C  
ATOM   4566  NH1 ARG A 295     -28.728 -23.191  -6.054  1.00 17.53           N  
ATOM   4567  NH2 ARG A 295     -30.772 -22.366  -6.677  1.00 17.53           N  
ATOM   4568  H   ARG A 295     -30.414 -24.925  -0.145  1.00 17.53           H  
ATOM   4569  HA  ARG A 295     -31.648 -27.293  -1.271  1.00 17.53           H  
ATOM   4570 1HB  ARG A 295     -29.023 -25.953  -1.939  1.00 17.53           H  
ATOM   4571 2HB  ARG A 295     -29.674 -27.298  -2.834  1.00 17.53           H  
ATOM   4572 1HG  ARG A 295     -31.640 -25.969  -3.481  1.00 17.53           H  
ATOM   4573 2HG  ARG A 295     -31.044 -24.604  -2.496  1.00 17.53           H  
ATOM   4574 1HD  ARG A 295     -29.055 -24.503  -3.895  1.00 17.53           H  
ATOM   4575 2HD  ARG A 295     -29.659 -25.823  -4.876  1.00 17.53           H  
ATOM   4576  HE  ARG A 295     -31.655 -23.993  -5.004  1.00 17.53           H  
ATOM   4577 1HH1 ARG A 295     -28.139 -23.811  -5.465  1.00 17.53           H  
ATOM   4578 2HH1 ARG A 295     -28.285 -22.562  -6.701  1.00 17.53           H  
ATOM   4579 1HH2 ARG A 295     -31.780 -22.362  -6.584  1.00 17.53           H  
ATOM   4580 2HH2 ARG A 295     -30.321 -21.738  -7.325  1.00 17.53           H  
ATOM   4581  N   SER A 296     -28.920 -27.684   0.561  1.00 17.35           N  
ATOM   4582  CA  SER A 296     -28.159 -28.679   1.310  1.00 17.35           C  
ATOM   4583  C   SER A 296     -29.087 -29.419   2.265  1.00 17.35           C  
ATOM   4584  O   SER A 296     -29.049 -30.646   2.341  1.00 17.35           O  
ATOM   4585  CB  SER A 296     -27.025 -28.037   2.086  1.00 17.35           C  
ATOM   4586  OG  SER A 296     -26.061 -27.492   1.225  1.00 17.35           O  
ATOM   4587  H   SER A 296     -28.690 -26.695   0.661  1.00 17.35           H  
ATOM   4588  HA  SER A 296     -27.738 -29.398   0.607  1.00 17.35           H  
ATOM   4589 1HB  SER A 296     -27.421 -27.256   2.725  1.00 17.35           H  
ATOM   4590 2HB  SER A 296     -26.565 -28.780   2.733  1.00 17.35           H  
ATOM   4591  HG  SER A 296     -26.526 -26.814   0.703  1.00 17.35           H  
ATOM   4592  N   ASP A 297     -29.982 -28.694   2.951  1.00 17.15           N  
ATOM   4593  CA  ASP A 297     -30.920 -29.378   3.841  1.00 17.15           C  
ATOM   4594  C   ASP A 297     -31.782 -30.361   3.045  1.00 17.15           C  
ATOM   4595  O   ASP A 297     -32.064 -31.473   3.513  1.00 17.15           O  
ATOM   4596  CB  ASP A 297     -31.826 -28.390   4.585  1.00 17.15           C  
ATOM   4597  CG  ASP A 297     -31.121 -27.595   5.698  1.00 17.15           C  
ATOM   4598  OD1 ASP A 297     -30.024 -27.950   6.072  1.00 17.15           O  
ATOM   4599  OD2 ASP A 297     -31.714 -26.655   6.184  1.00 17.15           O  
ATOM   4600  H   ASP A 297     -29.970 -27.674   2.883  1.00 17.15           H  
ATOM   4601  HA  ASP A 297     -30.351 -29.939   4.579  1.00 17.15           H  
ATOM   4602 1HB  ASP A 297     -32.247 -27.683   3.869  1.00 17.15           H  
ATOM   4603 2HB  ASP A 297     -32.662 -28.932   5.025  1.00 17.15           H  
ATOM   4604  N   SER A 298     -32.173 -29.969   1.823  1.00 16.91           N  
ATOM   4605  CA  SER A 298     -32.973 -30.839   0.969  1.00 16.91           C  
ATOM   4606  C   SER A 298     -32.176 -32.092   0.589  1.00 16.91           C  
ATOM   4607  O   SER A 298     -32.717 -33.206   0.605  1.00 16.91           O  
ATOM   4608  CB  SER A 298     -33.431 -30.090  -0.270  1.00 16.91           C  
ATOM   4609  OG  SER A 298     -34.311 -29.048   0.070  1.00 16.91           O  
ATOM   4610  H   SER A 298     -31.937 -29.031   1.498  1.00 16.91           H  
ATOM   4611  HA  SER A 298     -33.856 -31.148   1.525  1.00 16.91           H  
ATOM   4612 1HB  SER A 298     -32.581 -29.686  -0.797  1.00 16.91           H  
ATOM   4613 2HB  SER A 298     -33.930 -30.782  -0.946  1.00 16.91           H  
ATOM   4614  HG  SER A 298     -33.785 -28.425   0.606  1.00 16.91           H  
ATOM   4615  N   GLU A 299     -30.885 -31.931   0.274  1.00 16.60           N  
ATOM   4616  CA  GLU A 299     -30.049 -33.090  -0.035  1.00 16.60           C  
ATOM   4617  C   GLU A 299     -29.959 -34.026   1.157  1.00 16.60           C  
ATOM   4618  O   GLU A 299     -30.099 -35.241   1.012  1.00 16.60           O  
ATOM   4619  CB  GLU A 299     -28.631 -32.698  -0.446  1.00 16.60           C  
ATOM   4620  CG  GLU A 299     -27.746 -33.922  -0.749  1.00 16.60           C  
ATOM   4621  CD  GLU A 299     -26.335 -33.588  -1.199  1.00 16.60           C  
ATOM   4622  OE1 GLU A 299     -26.090 -32.475  -1.601  1.00 16.60           O  
ATOM   4623  OE2 GLU A 299     -25.491 -34.460  -1.101  1.00 16.60           O  
ATOM   4624  H   GLU A 299     -30.488 -30.991   0.237  1.00 16.60           H  
ATOM   4625  HA  GLU A 299     -30.508 -33.633  -0.861  1.00 16.60           H  
ATOM   4626 1HB  GLU A 299     -28.666 -32.060  -1.329  1.00 16.60           H  
ATOM   4627 2HB  GLU A 299     -28.160 -32.129   0.355  1.00 16.60           H  
ATOM   4628 1HG  GLU A 299     -27.688 -34.528   0.157  1.00 16.60           H  
ATOM   4629 2HG  GLU A 299     -28.232 -34.524  -1.516  1.00 16.60           H  
ATOM   4630  N   PHE A 300     -29.743 -33.469   2.346  1.00 16.21           N  
ATOM   4631  CA  PHE A 300     -29.625 -34.310   3.525  1.00 16.21           C  
ATOM   4632  C   PHE A 300     -30.944 -35.011   3.803  1.00 16.21           C  
ATOM   4633  O   PHE A 300     -30.963 -36.193   4.154  1.00 16.21           O  
ATOM   4634  CB  PHE A 300     -29.176 -33.495   4.731  1.00 16.21           C  
ATOM   4635  CG  PHE A 300     -27.724 -33.105   4.655  1.00 16.21           C  
ATOM   4636  CD1 PHE A 300     -27.347 -31.774   4.628  1.00 16.21           C  
ATOM   4637  CD2 PHE A 300     -26.734 -34.077   4.591  1.00 16.21           C  
ATOM   4638  CE1 PHE A 300     -26.018 -31.414   4.544  1.00 16.21           C  
ATOM   4639  CE2 PHE A 300     -25.401 -33.723   4.507  1.00 16.21           C  
ATOM   4640  CZ  PHE A 300     -25.042 -32.387   4.483  1.00 16.21           C  
ATOM   4641  H   PHE A 300     -29.634 -32.456   2.417  1.00 16.21           H  
ATOM   4642  HA  PHE A 300     -28.868 -35.067   3.330  1.00 16.21           H  
ATOM   4643 1HB  PHE A 300     -29.774 -32.582   4.794  1.00 16.21           H  
ATOM   4644 2HB  PHE A 300     -29.338 -34.064   5.645  1.00 16.21           H  
ATOM   4645  HD1 PHE A 300     -28.117 -31.004   4.674  1.00 16.21           H  
ATOM   4646  HD2 PHE A 300     -27.019 -35.128   4.607  1.00 16.21           H  
ATOM   4647  HE1 PHE A 300     -25.743 -30.360   4.526  1.00 16.21           H  
ATOM   4648  HE2 PHE A 300     -24.632 -34.494   4.458  1.00 16.21           H  
ATOM   4649  HZ  PHE A 300     -23.992 -32.105   4.417  1.00 16.21           H  
ATOM   4650  N   SER A 301     -32.055 -34.303   3.597  1.00 15.76           N  
ATOM   4651  CA  SER A 301     -33.369 -34.878   3.806  1.00 15.76           C  
ATOM   4652  C   SER A 301     -33.568 -36.032   2.826  1.00 15.76           C  
ATOM   4653  O   SER A 301     -34.089 -37.091   3.194  1.00 15.76           O  
ATOM   4654  CB  SER A 301     -34.428 -33.811   3.604  1.00 15.76           C  
ATOM   4655  OG  SER A 301     -34.305 -32.797   4.570  1.00 15.76           O  
ATOM   4656  H   SER A 301     -31.989 -33.323   3.326  1.00 15.76           H  
ATOM   4657  HA  SER A 301     -33.429 -35.264   4.825  1.00 15.76           H  
ATOM   4658 1HB  SER A 301     -34.328 -33.383   2.612  1.00 15.76           H  
ATOM   4659 2HB  SER A 301     -35.414 -34.264   3.668  1.00 15.76           H  
ATOM   4660  HG  SER A 301     -33.443 -32.353   4.376  1.00 15.76           H  
ATOM   4661  N   SER A 302     -33.117 -35.842   1.579  1.00 15.28           N  
ATOM   4662  CA  SER A 302     -33.212 -36.861   0.545  1.00 15.28           C  
ATOM   4663  C   SER A 302     -32.369 -38.078   0.930  1.00 15.28           C  
ATOM   4664  O   SER A 302     -32.785 -39.228   0.735  1.00 15.28           O  
ATOM   4665  CB  SER A 302     -32.763 -36.291  -0.787  1.00 15.28           C  
ATOM   4666  OG  SER A 302     -33.632 -35.269  -1.208  1.00 15.28           O  
ATOM   4667  H   SER A 302     -32.721 -34.937   1.329  1.00 15.28           H  
ATOM   4668  HA  SER A 302     -34.252 -37.169   0.457  1.00 15.28           H  
ATOM   4669 1HB  SER A 302     -31.761 -35.898  -0.696  1.00 15.28           H  
ATOM   4670 2HB  SER A 302     -32.737 -37.083  -1.531  1.00 15.28           H  
ATOM   4671  HG  SER A 302     -33.498 -34.533  -0.570  1.00 15.28           H  
ATOM   4672  N   ARG A 303     -31.185 -37.839   1.506  1.00 14.80           N  
ATOM   4673  CA  ARG A 303     -30.335 -38.943   1.931  1.00 14.80           C  
ATOM   4674  C   ARG A 303     -30.989 -39.747   3.056  1.00 14.80           C  
ATOM   4675  O   ARG A 303     -31.018 -40.985   3.005  1.00 14.80           O  
ATOM   4676  CB  ARG A 303     -28.978 -38.421   2.395  1.00 14.80           C  
ATOM   4677  CG  ARG A 303     -28.086 -37.931   1.275  1.00 14.80           C  
ATOM   4678  CD  ARG A 303     -26.788 -37.403   1.715  1.00 14.80           C  
ATOM   4679  NE  ARG A 303     -25.979 -36.990   0.565  1.00 14.80           N  
ATOM   4680  CZ  ARG A 303     -25.196 -37.813  -0.145  1.00 14.80           C  
ATOM   4681  NH1 ARG A 303     -25.094 -39.084   0.174  1.00 14.80           N  
ATOM   4682  NH2 ARG A 303     -24.536 -37.315  -1.164  1.00 14.80           N  
ATOM   4683  H   ARG A 303     -30.864 -36.877   1.617  1.00 14.80           H  
ATOM   4684  HA  ARG A 303     -30.174 -39.597   1.075  1.00 14.80           H  
ATOM   4685 1HB  ARG A 303     -29.119 -37.604   3.090  1.00 14.80           H  
ATOM   4686 2HB  ARG A 303     -28.445 -39.212   2.918  1.00 14.80           H  
ATOM   4687 1HG  ARG A 303     -27.895 -38.747   0.605  1.00 14.80           H  
ATOM   4688 2HG  ARG A 303     -28.584 -37.139   0.748  1.00 14.80           H  
ATOM   4689 1HD  ARG A 303     -26.947 -36.530   2.347  1.00 14.80           H  
ATOM   4690 2HD  ARG A 303     -26.244 -38.166   2.264  1.00 14.80           H  
ATOM   4691  HE  ARG A 303     -26.009 -36.013   0.240  1.00 14.80           H  
ATOM   4692 1HH1 ARG A 303     -25.619 -39.449   0.962  1.00 14.80           H  
ATOM   4693 2HH1 ARG A 303     -24.506 -39.699  -0.361  1.00 14.80           H  
ATOM   4694 1HH2 ARG A 303     -24.655 -36.312  -1.369  1.00 14.80           H  
ATOM   4695 2HH2 ARG A 303     -23.930 -37.895  -1.718  1.00 14.80           H  
ATOM   4696  N   GLU A 304     -31.583 -39.060   4.044  1.00 14.33           N  
ATOM   4697  CA  GLU A 304     -32.255 -39.787   5.118  1.00 14.33           C  
ATOM   4698  C   GLU A 304     -33.482 -40.511   4.587  1.00 14.33           C  
ATOM   4699  O   GLU A 304     -33.738 -41.657   4.960  1.00 14.33           O  
ATOM   4700  CB  GLU A 304     -32.662 -38.869   6.277  1.00 14.33           C  
ATOM   4701  CG  GLU A 304     -31.495 -38.321   7.113  1.00 14.33           C  
ATOM   4702  CD  GLU A 304     -31.946 -37.471   8.301  1.00 14.33           C  
ATOM   4703  OE1 GLU A 304     -33.127 -37.234   8.435  1.00 14.33           O  
ATOM   4704  OE2 GLU A 304     -31.102 -37.073   9.074  1.00 14.33           O  
ATOM   4705  H   GLU A 304     -31.537 -38.039   4.055  1.00 14.33           H  
ATOM   4706  HA  GLU A 304     -31.567 -40.534   5.510  1.00 14.33           H  
ATOM   4707 1HB  GLU A 304     -33.209 -38.013   5.876  1.00 14.33           H  
ATOM   4708 2HB  GLU A 304     -33.336 -39.406   6.945  1.00 14.33           H  
ATOM   4709 1HG  GLU A 304     -30.904 -39.159   7.481  1.00 14.33           H  
ATOM   4710 2HG  GLU A 304     -30.859 -37.721   6.462  1.00 14.33           H  
ATOM   4711  N   SER A 305     -34.213 -39.860   3.678  1.00 13.87           N  
ATOM   4712  CA  SER A 305     -35.415 -40.430   3.099  1.00 13.87           C  
ATOM   4713  C   SER A 305     -35.064 -41.696   2.337  1.00 13.87           C  
ATOM   4714  O   SER A 305     -35.778 -42.696   2.407  1.00 13.87           O  
ATOM   4715  CB  SER A 305     -36.073 -39.428   2.172  1.00 13.87           C  
ATOM   4716  OG  SER A 305     -36.511 -38.295   2.885  1.00 13.87           O  
ATOM   4717  H   SER A 305     -33.954 -38.913   3.412  1.00 13.87           H  
ATOM   4718  HA  SER A 305     -36.108 -40.680   3.901  1.00 13.87           H  
ATOM   4719 1HB  SER A 305     -35.368 -39.128   1.404  1.00 13.87           H  
ATOM   4720 2HB  SER A 305     -36.921 -39.899   1.673  1.00 13.87           H  
ATOM   4721  HG  SER A 305     -35.690 -37.858   3.207  1.00 13.87           H  
ATOM   4722  N   SER A 306     -33.938 -41.669   1.628  1.00 13.44           N  
ATOM   4723  CA  SER A 306     -33.495 -42.834   0.894  1.00 13.44           C  
ATOM   4724  C   SER A 306     -33.146 -43.965   1.865  1.00 13.44           C  
ATOM   4725  O   SER A 306     -33.580 -45.102   1.682  1.00 13.44           O  
ATOM   4726  CB  SER A 306     -32.298 -42.466   0.054  1.00 13.44           C  
ATOM   4727  OG  SER A 306     -32.650 -41.518  -0.917  1.00 13.44           O  
ATOM   4728  H   SER A 306     -33.395 -40.810   1.569  1.00 13.44           H  
ATOM   4729  HA  SER A 306     -34.302 -43.162   0.244  1.00 13.44           H  
ATOM   4730 1HB  SER A 306     -31.536 -42.055   0.694  1.00 13.44           H  
ATOM   4731 2HB  SER A 306     -31.892 -43.355  -0.421  1.00 13.44           H  
ATOM   4732  HG  SER A 306     -32.807 -40.679  -0.419  1.00 13.44           H  
ATOM   4733  N   ARG A 307     -32.433 -43.653   2.956  1.00 13.01           N  
ATOM   4734  CA  ARG A 307     -32.088 -44.684   3.943  1.00 13.01           C  
ATOM   4735  C   ARG A 307     -33.332 -45.289   4.582  1.00 13.01           C  
ATOM   4736  O   ARG A 307     -33.428 -46.511   4.772  1.00 13.01           O  
ATOM   4737  CB  ARG A 307     -31.186 -44.138   5.038  1.00 13.01           C  
ATOM   4738  CG  ARG A 307     -29.756 -43.867   4.611  1.00 13.01           C  
ATOM   4739  CD  ARG A 307     -28.903 -43.433   5.751  1.00 13.01           C  
ATOM   4740  NE  ARG A 307     -27.527 -43.160   5.337  1.00 13.01           N  
ATOM   4741  CZ  ARG A 307     -26.583 -44.117   5.160  1.00 13.01           C  
ATOM   4742  NH1 ARG A 307     -26.890 -45.372   5.350  1.00 13.01           N  
ATOM   4743  NH2 ARG A 307     -25.357 -43.787   4.790  1.00 13.01           N  
ATOM   4744  H   ARG A 307     -32.096 -42.697   3.084  1.00 13.01           H  
ATOM   4745  HA  ARG A 307     -31.543 -45.477   3.430  1.00 13.01           H  
ATOM   4746 1HB  ARG A 307     -31.599 -43.202   5.409  1.00 13.01           H  
ATOM   4747 2HB  ARG A 307     -31.161 -44.837   5.872  1.00 13.01           H  
ATOM   4748 1HG  ARG A 307     -29.328 -44.776   4.184  1.00 13.01           H  
ATOM   4749 2HG  ARG A 307     -29.757 -43.082   3.869  1.00 13.01           H  
ATOM   4750 1HD  ARG A 307     -29.318 -42.521   6.179  1.00 13.01           H  
ATOM   4751 2HD  ARG A 307     -28.882 -44.213   6.509  1.00 13.01           H  
ATOM   4752  HE  ARG A 307     -27.261 -42.204   5.179  1.00 13.01           H  
ATOM   4753 1HH1 ARG A 307     -27.849 -45.640   5.619  1.00 13.01           H  
ATOM   4754 2HH1 ARG A 307     -26.205 -46.120   5.194  1.00 13.01           H  
ATOM   4755 1HH2 ARG A 307     -25.120 -42.820   4.638  1.00 13.01           H  
ATOM   4756 2HH2 ARG A 307     -24.663 -44.508   4.659  1.00 13.01           H  
ATOM   4757  N   ASN A 308     -34.342 -44.444   4.782  1.00 12.55           N  
ATOM   4758  CA  ASN A 308     -35.601 -44.823   5.394  1.00 12.55           C  
ATOM   4759  C   ASN A 308     -36.376 -45.805   4.527  1.00 12.55           C  
ATOM   4760  O   ASN A 308     -37.315 -46.433   5.000  1.00 12.55           O  
ATOM   4761  CB  ASN A 308     -36.451 -43.597   5.689  1.00 12.55           C  
ATOM   4762  CG  ASN A 308     -35.919 -42.778   6.848  1.00 12.55           C  
ATOM   4763  OD1 ASN A 308     -35.131 -43.261   7.669  1.00 12.55           O  
ATOM   4764  ND2 ASN A 308     -36.340 -41.540   6.932  1.00 12.55           N  
ATOM   4765  H   ASN A 308     -34.197 -43.456   4.575  1.00 12.55           H  
ATOM   4766  HA  ASN A 308     -35.384 -45.323   6.338  1.00 12.55           H  
ATOM   4767 1HB  ASN A 308     -36.496 -42.969   4.809  1.00 12.55           H  
ATOM   4768 2HB  ASN A 308     -37.471 -43.911   5.916  1.00 12.55           H  
ATOM   4769 1HD2 ASN A 308     -36.019 -40.952   7.676  1.00 12.55           H  
ATOM   4770 2HD2 ASN A 308     -36.983 -41.185   6.256  1.00 12.55           H  
ATOM   4771  N   ARG A 309     -35.974 -46.013   3.275  1.00 12.11           N  
ATOM   4772  CA  ARG A 309     -36.684 -46.952   2.430  1.00 12.11           C  
ATOM   4773  C   ARG A 309     -36.638 -48.360   3.019  1.00 12.11           C  
ATOM   4774  O   ARG A 309     -37.541 -49.171   2.780  1.00 12.11           O  
ATOM   4775  CB  ARG A 309     -36.115 -46.945   1.018  1.00 12.11           C  
ATOM   4776  CG  ARG A 309     -36.426 -45.669   0.249  1.00 12.11           C  
ATOM   4777  CD  ARG A 309     -35.789 -45.616  -1.087  1.00 12.11           C  
ATOM   4778  NE  ARG A 309     -36.146 -44.394  -1.793  1.00 12.11           N  
ATOM   4779  CZ  ARG A 309     -35.557 -43.951  -2.916  1.00 12.11           C  
ATOM   4780  NH1 ARG A 309     -34.563 -44.626  -3.450  1.00 12.11           N  
ATOM   4781  NH2 ARG A 309     -35.979 -42.828  -3.477  1.00 12.11           N  
ATOM   4782  H   ARG A 309     -35.170 -45.520   2.885  1.00 12.11           H  
ATOM   4783  HA  ARG A 309     -37.711 -46.632   2.383  1.00 12.11           H  
ATOM   4784 1HB  ARG A 309     -35.036 -47.066   1.055  1.00 12.11           H  
ATOM   4785 2HB  ARG A 309     -36.521 -47.784   0.448  1.00 12.11           H  
ATOM   4786 1HG  ARG A 309     -37.484 -45.604   0.101  1.00 12.11           H  
ATOM   4787 2HG  ARG A 309     -36.090 -44.811   0.831  1.00 12.11           H  
ATOM   4788 1HD  ARG A 309     -34.704 -45.652  -0.982  1.00 12.11           H  
ATOM   4789 2HD  ARG A 309     -36.129 -46.459  -1.681  1.00 12.11           H  
ATOM   4790  HE  ARG A 309     -36.901 -43.841  -1.415  1.00 12.11           H  
ATOM   4791 1HH1 ARG A 309     -34.239 -45.476  -3.006  1.00 12.11           H  
ATOM   4792 2HH1 ARG A 309     -34.117 -44.287  -4.288  1.00 12.11           H  
ATOM   4793 1HH2 ARG A 309     -36.745 -42.312  -3.062  1.00 12.11           H  
ATOM   4794 2HH2 ARG A 309     -35.538 -42.487  -4.316  1.00 12.11           H  
ATOM   4795  N   GLY A 310     -35.609 -48.639   3.835  1.00 11.72           N  
ATOM   4796  CA  GLY A 310     -35.440 -49.936   4.472  1.00 11.72           C  
ATOM   4797  C   GLY A 310     -36.249 -50.058   5.773  1.00 11.72           C  
ATOM   4798  O   GLY A 310     -36.227 -51.099   6.433  1.00 11.72           O  
ATOM   4799  H   GLY A 310     -34.909 -47.916   4.026  1.00 11.72           H  
ATOM   4800 1HA  GLY A 310     -35.734 -50.723   3.778  1.00 11.72           H  
ATOM   4801 2HA  GLY A 310     -34.383 -50.076   4.689  1.00 11.72           H  
ATOM   4802  N   TYR A 311     -37.006 -49.017   6.135  1.00 11.47           N  
ATOM   4803  CA  TYR A 311     -37.764 -48.988   7.386  1.00 11.47           C  
ATOM   4804  C   TYR A 311     -39.041 -49.800   7.320  1.00 11.47           C  
ATOM   4805  O   TYR A 311     -40.145 -49.267   7.438  1.00 11.47           O  
ATOM   4806  CB  TYR A 311     -38.125 -47.541   7.686  1.00 11.47           C  
ATOM   4807  CG  TYR A 311     -38.730 -47.249   9.001  1.00 11.47           C  
ATOM   4808  CD1 TYR A 311     -37.967 -47.313  10.148  1.00 11.47           C  
ATOM   4809  CD2 TYR A 311     -40.062 -46.869   9.059  1.00 11.47           C  
ATOM   4810  CE1 TYR A 311     -38.526 -46.994  11.358  1.00 11.47           C  
ATOM   4811  CE2 TYR A 311     -40.627 -46.549  10.271  1.00 11.47           C  
ATOM   4812  CZ  TYR A 311     -39.862 -46.607  11.421  1.00 11.47           C  
ATOM   4813  OH  TYR A 311     -40.416 -46.274  12.639  1.00 11.47           O  
ATOM   4814  H   TYR A 311     -37.036 -48.185   5.552  1.00 11.47           H  
ATOM   4815  HA  TYR A 311     -37.138 -49.394   8.182  1.00 11.47           H  
ATOM   4816 1HB  TYR A 311     -37.224 -46.929   7.593  1.00 11.47           H  
ATOM   4817 2HB  TYR A 311     -38.820 -47.194   6.926  1.00 11.47           H  
ATOM   4818  HD1 TYR A 311     -36.918 -47.605  10.089  1.00 11.47           H  
ATOM   4819  HD2 TYR A 311     -40.653 -46.815   8.142  1.00 11.47           H  
ATOM   4820  HE1 TYR A 311     -37.917 -47.037  12.260  1.00 11.47           H  
ATOM   4821  HE2 TYR A 311     -41.672 -46.244  10.322  1.00 11.47           H  
ATOM   4822  HH  TYR A 311     -41.297 -45.904  12.496  1.00 11.47           H  
ATOM   4823  N   SER A 312     -38.871 -51.107   7.210  1.00 11.40           N  
ATOM   4824  CA  SER A 312     -39.999 -52.011   7.104  1.00 11.40           C  
ATOM   4825  C   SER A 312     -40.471 -52.550   8.430  1.00 11.40           C  
ATOM   4826  O   SER A 312     -41.595 -53.014   8.523  1.00 11.40           O  
ATOM   4827  CB  SER A 312     -39.640 -53.211   6.278  1.00 11.40           C  
ATOM   4828  OG  SER A 312     -38.693 -54.012   6.961  1.00 11.40           O  
ATOM   4829  H   SER A 312     -37.917 -51.446   7.119  1.00 11.40           H  
ATOM   4830  HA  SER A 312     -40.825 -51.477   6.634  1.00 11.40           H  
ATOM   4831 1HB  SER A 312     -40.539 -53.788   6.071  1.00 11.40           H  
ATOM   4832 2HB  SER A 312     -39.226 -52.884   5.325  1.00 11.40           H  
ATOM   4833  HG  SER A 312     -39.115 -54.262   7.829  1.00 11.40           H  
ATOM   4834  N   ARG A 313     -39.640 -52.495   9.472  1.00 11.55           N  
ATOM   4835  CA  ARG A 313     -40.021 -53.148  10.728  1.00 11.55           C  
ATOM   4836  C   ARG A 313     -40.346 -54.626  10.311  1.00 11.55           C  
ATOM   4837  O   ARG A 313     -39.855 -55.018   9.244  1.00 11.55           O  
ATOM   4838  CB  ARG A 313     -41.162 -52.332  11.357  1.00 11.55           C  
ATOM   4839  CG  ARG A 313     -40.832 -50.889  11.705  1.00 11.55           C  
ATOM   4840  CD  ARG A 313     -40.038 -50.824  12.976  1.00 11.55           C  
ATOM   4841  NE  ARG A 313     -39.835 -49.453  13.426  1.00 11.55           N  
ATOM   4842  CZ  ARG A 313     -39.285 -49.098  14.606  1.00 11.55           C  
ATOM   4843  NH1 ARG A 313     -38.896 -50.017  15.457  1.00 11.55           N  
ATOM   4844  NH2 ARG A 313     -39.153 -47.820  14.897  1.00 11.55           N  
ATOM   4845  H   ARG A 313     -38.738 -52.050   9.372  1.00 11.55           H  
ATOM   4846  HA  ARG A 313     -39.174 -53.152  11.417  1.00 11.55           H  
ATOM   4847 1HB  ARG A 313     -42.079 -52.372  10.786  1.00 11.55           H  
ATOM   4848 2HB  ARG A 313     -41.361 -52.676  12.336  1.00 11.55           H  
ATOM   4849 1HG  ARG A 313     -40.245 -50.437  10.903  1.00 11.55           H  
ATOM   4850 2HG  ARG A 313     -41.754 -50.326  11.842  1.00 11.55           H  
ATOM   4851 1HD  ARG A 313     -40.563 -51.371  13.761  1.00 11.55           H  
ATOM   4852 2HD  ARG A 313     -39.060 -51.281  12.814  1.00 11.55           H  
ATOM   4853  HE  ARG A 313     -40.122 -48.705  12.802  1.00 11.55           H  
ATOM   4854 1HH1 ARG A 313     -39.029 -50.991  15.226  1.00 11.55           H  
ATOM   4855 2HH1 ARG A 313     -38.492 -49.749  16.342  1.00 11.55           H  
ATOM   4856 1HH2 ARG A 313     -39.481 -47.129  14.221  1.00 11.55           H  
ATOM   4857 2HH2 ARG A 313     -38.750 -47.533  15.776  1.00 11.55           H  
ATOM   4858  N   ARG A 314     -41.153 -55.462  11.041  1.00 11.91           N  
ATOM   4859  CA  ARG A 314     -41.846 -55.270  12.318  1.00 11.91           C  
ATOM   4860  C   ARG A 314     -40.907 -55.082  13.516  1.00 11.91           C  
ATOM   4861  O   ARG A 314     -41.260 -54.410  14.481  1.00 11.91           O  
ATOM   4862  CB  ARG A 314     -42.706 -56.494  12.598  1.00 11.91           C  
ATOM   4863  CG  ARG A 314     -41.895 -57.744  12.903  1.00 11.91           C  
ATOM   4864  CD  ARG A 314     -42.672 -58.986  12.991  1.00 11.91           C  
ATOM   4865  NE  ARG A 314     -41.797 -60.106  13.363  1.00 11.91           N  
ATOM   4866  CZ  ARG A 314     -42.149 -61.404  13.343  1.00 11.91           C  
ATOM   4867  NH1 ARG A 314     -43.359 -61.757  12.959  1.00 11.91           N  
ATOM   4868  NH2 ARG A 314     -41.276 -62.328  13.706  1.00 11.91           N  
ATOM   4869  H   ARG A 314     -41.343 -56.374  10.618  1.00 11.91           H  
ATOM   4870  HA  ARG A 314     -42.530 -54.435  12.231  1.00 11.91           H  
ATOM   4871 1HB  ARG A 314     -43.347 -56.301  13.455  1.00 11.91           H  
ATOM   4872 2HB  ARG A 314     -43.348 -56.701  11.747  1.00 11.91           H  
ATOM   4873 1HG  ARG A 314     -41.107 -57.880  12.158  1.00 11.91           H  
ATOM   4874 2HG  ARG A 314     -41.460 -57.621  13.878  1.00 11.91           H  
ATOM   4875 1HD  ARG A 314     -43.446 -58.885  13.750  1.00 11.91           H  
ATOM   4876 2HD  ARG A 314     -43.125 -59.206  12.024  1.00 11.91           H  
ATOM   4877  HE  ARG A 314     -40.833 -59.867  13.679  1.00 11.91           H  
ATOM   4878 1HH1 ARG A 314     -44.025 -61.049  12.680  1.00 11.91           H  
ATOM   4879 2HH1 ARG A 314     -43.620 -62.731  12.939  1.00 11.91           H  
ATOM   4880 1HH2 ARG A 314     -40.344 -62.054  14.002  1.00 11.91           H  
ATOM   4881 2HH2 ARG A 314     -41.535 -63.301  13.689  1.00 11.91           H  
ATOM   4882  N   ASP A 315     -39.708 -55.651  13.426  1.00 12.45           N  
ATOM   4883  CA  ASP A 315     -38.739 -55.637  14.520  1.00 12.45           C  
ATOM   4884  C   ASP A 315     -37.715 -54.513  14.410  1.00 12.45           C  
ATOM   4885  O   ASP A 315     -37.376 -54.058  13.317  1.00 12.45           O  
ATOM   4886  CB  ASP A 315     -38.020 -56.990  14.563  1.00 12.45           C  
ATOM   4887  CG  ASP A 315     -38.992 -58.134  14.883  1.00 12.45           C  
ATOM   4888  OD1 ASP A 315     -39.782 -57.969  15.772  1.00 12.45           O  
ATOM   4889  OD2 ASP A 315     -38.999 -59.123  14.177  1.00 12.45           O  
ATOM   4890  H   ASP A 315     -39.484 -56.152  12.579  1.00 12.45           H  
ATOM   4891  HA  ASP A 315     -39.286 -55.509  15.455  1.00 12.45           H  
ATOM   4892 1HB  ASP A 315     -37.525 -57.186  13.630  1.00 12.45           H  
ATOM   4893 2HB  ASP A 315     -37.250 -56.971  15.335  1.00 12.45           H  
ATOM   4894  N   GLY A 316     -37.145 -54.122  15.553  1.00 13.09           N  
ATOM   4895  CA  GLY A 316     -36.080 -53.113  15.602  1.00 13.09           C  
ATOM   4896  C   GLY A 316     -34.843 -53.544  14.817  1.00 13.09           C  
ATOM   4897  O   GLY A 316     -34.083 -52.717  14.311  1.00 13.09           O  
ATOM   4898  H   GLY A 316     -37.472 -54.528  16.420  1.00 13.09           H  
ATOM   4899 1HA  GLY A 316     -36.458 -52.172  15.201  1.00 13.09           H  
ATOM   4900 2HA  GLY A 316     -35.805 -52.928  16.640  1.00 13.09           H  
ATOM   4901  N   GLU A 317     -34.683 -54.850  14.649  1.00 13.73           N  
ATOM   4902  CA  GLU A 317     -33.564 -55.426  13.920  1.00 13.73           C  
ATOM   4903  C   GLU A 317     -33.571 -54.994  12.458  1.00 13.73           C  
ATOM   4904  O   GLU A 317     -32.522 -54.925  11.806  1.00 13.73           O  
ATOM   4905  CB  GLU A 317     -33.605 -56.954  14.006  1.00 13.73           C  
ATOM   4906  CG  GLU A 317     -33.331 -57.503  15.410  1.00 13.73           C  
ATOM   4907  CD  GLU A 317     -33.361 -59.014  15.494  1.00 13.73           C  
ATOM   4908  OE1 GLU A 317     -33.629 -59.647  14.501  1.00 13.73           O  
ATOM   4909  OE2 GLU A 317     -33.116 -59.530  16.560  1.00 13.73           O  
ATOM   4910  H   GLU A 317     -35.358 -55.469  15.069  1.00 13.73           H  
ATOM   4911  HA  GLU A 317     -32.637 -55.072  14.373  1.00 13.73           H  
ATOM   4912 1HB  GLU A 317     -34.589 -57.307  13.688  1.00 13.73           H  
ATOM   4913 2HB  GLU A 317     -32.869 -57.378  13.323  1.00 13.73           H  
ATOM   4914 1HG  GLU A 317     -32.350 -57.156  15.733  1.00 13.73           H  
ATOM   4915 2HG  GLU A 317     -34.072 -57.093  16.094  1.00 13.73           H  
ATOM   4916  N   PHE A 318     -34.740 -54.635  11.934  1.00 14.30           N  
ATOM   4917  CA  PHE A 318     -34.797 -54.282  10.536  1.00 14.30           C  
ATOM   4918  C   PHE A 318     -34.434 -52.824  10.335  1.00 14.30           C  
ATOM   4919  O   PHE A 318     -34.275 -52.369   9.206  1.00 14.30           O  
ATOM   4920  CB  PHE A 318     -36.166 -54.607   9.968  1.00 14.30           C  
ATOM   4921  CG  PHE A 318     -36.384 -56.071   9.988  1.00 14.30           C  
ATOM   4922  CD1 PHE A 318     -37.307 -56.617  10.839  1.00 14.30           C  
ATOM   4923  CD2 PHE A 318     -35.620 -56.912   9.201  1.00 14.30           C  
ATOM   4924  CE1 PHE A 318     -37.490 -57.981  10.911  1.00 14.30           C  
ATOM   4925  CE2 PHE A 318     -35.786 -58.275   9.268  1.00 14.30           C  
ATOM   4926  CZ  PHE A 318     -36.727 -58.811  10.130  1.00 14.30           C  
ATOM   4927  H   PHE A 318     -35.592 -54.618  12.494  1.00 14.30           H  
ATOM   4928  HA  PHE A 318     -34.069 -54.891   9.999  1.00 14.30           H  
ATOM   4929 1HB  PHE A 318     -36.944 -54.129  10.564  1.00 14.30           H  
ATOM   4930 2HB  PHE A 318     -36.251 -54.249   8.940  1.00 14.30           H
[truncated: 2,966,480 more chars]
