# Supplementary material for: Identification of Parthenogenesis-Inducing Effector Proteins in Wolbachia
Source: Genome Biol Evol. 2024 Mar 26;16(4):evae036. doi: 10.1093/gbe/evae036 (PMC11019157; doi:10.1093/gbe/evae036)
Supplement: evae036_Supplementary_Data [file evae036_supplementary_data.zip › suppl_file_S5_pifA.fa]

>wTpre_1416_consensus_pifA_corrected
ATGAAAAAAAGCACCTCTTTATCAGTCGATAGTGTAGACTATATGCTGTCTAAGCTCCATCCAGTTTTAAATCGTTCTAG
GTCCTTGTGTAATCTTTTAACGGTTTCGCGCAATAGAGAAAAACATTCTGCATTGATGAAACACTTGAGTTTGGATCATG
GATATGATTATGATAAAGTTTATTTGTGGAGAAAGTTGGAAAGTATCTCGGATAAAATAAGATCTTTATCTATGAAAGCC
GCAGATTTTCTCTTTGTTCTCTCTCCTGATAGGAAGTTGAAGCGTGTTCCTAACATCACCACAGAGGGTTTTCTTGGTTC
TCTATCCTCATTTTCAGCAGAGGCCAAGGCTCTTTCTGAAATAATCTGTCAATCAACTCTGACAACACGATCATCTTCTT
CCCAAGAGGATCTGTCTTTACTTCTTAATGAAGTCGTTGAACTTATCGACTCCTTCCTAAGTGAGAAAAAAGGCATTAAA
AACCCAGTGGCTGATGTTCTACCCTCTTCTACAGACGATTCCTTTGAAGTAAACGCCACTGTGAAAGTAAGGGTTACTGA
GGGATCGGAGACTGGGTTGAATTCCTTGGGAACGCAAGGACTTGATAAGATTGTAGTAGCGTTTTCTACACAGTCCAAAC
TCCCAGATAGGAAGGTAGTAAATTTGTCTGATACTGTTAGTTGCGCACTTCACGATCGTAGCTATGGAAGGAGCGCTAAT
GGGGGAGAGTCTCTACCTGTGCCGCTTTCTTCCAGGACTCAGTTTGCGGTTAGCACTGCTCAAGCAGATGATGATAATCT
TAGAAGCGAGGCACCATCTTCAAGTGATATTCAATTCAGCTCTCAGAAAAGTGGGAAAAAATTGAGAAGTACAGAACTTT
TTAGGAGCGATAGTGAATTTAGTTCTCGGGAAAGTTCGAGAAATAGGGGCTATTCTCGGAGAGACGGTGAATTTAGTTCT
CGCGAGAGTGTGAGAAGCCCGGTACCTCCTAGGAGGGATAGTGAATTTAGTTCTCGGGAAAGTTCGAGAAGTAGGGGCTA
TTCTCGGAGAGATGGTGAATTTAGTTCTCGGGAAAGTTCGAGAAGTAGGGGCTATTCTCGGAGAGATGGTGAATTTAGTT
CTCGGGAAAGTTCGAGAAGTAGGGGCTATTCTCGGAGAGATGGTGAATTTAGTTCTCGGGAAAATTTGAGGGATAAGAGA
GGCCATTACAATTATGATCAAGGTGGTTTCGTATCCAAAAGTTTGGGGTTTTATAATCAGTCTACCTCCTGTGACTCTCT
CCCTTTAAATTTAGATTATGTGTATCCTTTCCCGTACGCTGCCATGAGCTATGGACCTGTTTTCCCACGTCCTCCTTTTC
CCTTTGGTACTTCTCCTATCCCTAGCTACCATAGCCTCCCTAATATTCATCGGTTTTCCGGTTCTAGAGCTGTTTCTTCT
GCTGGTTTTAATCTCCCTTCTCCACGCCTAATGATTAGGGATTCCTTTTCCAGTAGTGCAAGTAGTTTACCGCCTGCTAG
TGATATAGTTTCTTCTAATGTTGGTACACTATCTAGTAAACTAGAAAGTGTTGAAGTTTCTAAGCCTCAGGAAACAAGAG
AAGTTCCACGTTGA
